# Supplementary material for: Structural basis for peroxidase encapsulation inside the encapsulin from the Gram-negative pathogen Klebsiella pneumoniae
Source: Nat Commun. 2024 Mar 22;15:2558. doi: 10.1038/s41467-024-46880-x (PMC10960027; doi:10.1038/s41467-024-46880-x)
Supplement: Supplementary file 4 — Supplementary Data 1 [file 41467_2024_46880_MOESM4_ESM.csv]

## Sheet: Sheet1
Nucleotide Accession	Protein	Protein Name	Organism	Strain	Assembly
FJZZ01000033.1	SAA87985.1	Linocin-M18	Enterobacter hormaechei	e1639	GCA_900075995.1
JABXRU010000002.1	MBA8094726.1	bacteriocin family protein	Escherichia coli	RHBSTW-00026	GCA_003784365.1
JABXTP010000002.1	MBA8311202.1	bacteriocin family protein	Escherichia coli	RHB19-C20	GCA_003784605.1
JABXTQ010000003.1	MBA8339628.1	bacteriocin family protein	Escherichia coli	RHB19-C12	GCA_003793815.1
CCCP010000001.1	CDP70065.1	Linocin-M18	Escherichia coli	D6-117_07.11	GCA_000731455.1
HG976947.1	CDU37256.1	Linocin-M18	Escherichia coli	D6-117_07.11	GCA_000731455.1
KQ087687.1	KLX35245.1	hypothetical protein	Escherichia coli	MGH108	GCA_001030405.1
LEUA01000002.1	KLX35245.1	hypothetical protein	Escherichia coli	MGH108	GCA_001030405.1
LDYM01000025.1	KPO30372.1	bacteriocin	Escherichia coli	GM16-6	GCA_001309555.1
LLYC01000002.1	KUG79648.1	bacteriocin	Escherichia coli	AN61	GCA_001484085.1
LLYD01000004.1	KUG79659.1	bacteriocin	Escherichia coli	AN62	GCA_001484235.1
LLYL01000004.1	KUH16477.1	bacteriocin	Escherichia coli	AZ72	GCA_001484475.1
LONX01000006.1	KXP70391.1	bacteriocin	Escherichia coli	G188	GCA_001575275.1
LOOB01000116.1	KXP91330.1	bacteriocin	Escherichia coli	G195	GCA_001575285.1
LOOA01000079.1	KXP91334.1	bacteriocin	Escherichia coli	G194	GCA_001575395.1
LOOK01000072.1	KXQ04347.1	bacteriocin	Escherichia coli	G220	GCA_001575435.1
LOOI01000070.1	KXQ19195.1	bacteriocin	Escherichia coli	G214	GCA_001575475.1
LOOU01000097.1	KXQ52781.1	bacteriocin	Escherichia coli	G240	GCA_001575635.1
LOOS01000062.1	KXQ93914.1	bacteriocin	Escherichia coli	G237	GCA_001575675.1
LOOT01000067.1	KXQ87389.1	bacteriocin	Escherichia coli	G239	GCA_001575695.1
LOON01000061.1	KXQ59281.1	bacteriocin	Escherichia coli	G228	GCA_001575705.1
LONM01000061.1	KXP46109.1	bacteriocin	Escherichia coli	G15	GCA_001575785.1
LONL01000086.1	KXP64775.1	bacteriocin	Escherichia coli	G138	GCA_001575835.1
LONN01000083.1	KXP40750.1	bacteriocin	Escherichia coli	G150	GCA_001575865.1
LONU01000047.1	KXP29504.1	bacteriocin	Escherichia coli	G184	GCA_001575945.1
LOPB01000088.1	KXR01363.1	bacteriocin	Escherichia coli	G3	GCA_001576195.1
LOPC01000019.1	KXR18322.1	bacteriocin	Escherichia coli	G300	GCA_001576235.1
LONV01000078.1	KXP83096.1	bacteriocin	Escherichia coli	G186	GCA_001576295.1
LOPL01000026.1	KXR48076.1	bacteriocin	Escherichia coli	G35	GCA_001576385.1
LOPP01000028.1	KXR45326.1	bacteriocin	Escherichia coli	G6	GCA_001576395.1
LOPQ01000029.1	KXR55099.1	bacteriocin	Escherichia coli	G65	GCA_001576505.1
LAWZ01000026.1	KZP46383.1	bacteriocin	Escherichia coli		GCA_001631005.1
LXPY01000010.1	OAE73640.1	bacteriocin	Escherichia coli	KCJK1734	GCA_001641555.1
MIWH01000108.1	OEM51461.1	bacteriocin	Escherichia coli	AF7945	GCA_001749075.1
CP010179.1	APK92001.1	bacteriocin	Escherichia coli	H15	GCA_001901005.1
CP010226.1	APL42802.1	bacteriocin	Escherichia coli	S1	GCA_001901315.1
LGNF01000086.1	OKU65864.1	bacteriocin	Escherichia coli	403885	GCA_001911755.1
LRLB01000057.1	OKW22257.1	bacteriocin	Escherichia coli	503688	GCA_001912705.1
MWLH02000063.1	MBV7020560.1	bacteriocin family protein	Escherichia coli	ICBECAM7	GCA_002018425.2
NAFM01000013.1	ORS64416.1	bacteriocin	Escherichia coli	KCJK1906	GCA_002099405.1
NAGC01000017.1	ORT40267.1	bacteriocin	Escherichia coli	KCJK1963	GCA_002099465.1
NAFP01000015.1	ORS78817.1	bacteriocin	Escherichia coli	KCJK2028	GCA_002099495.1
NAFQ01000016.1	ORS85222.1	bacteriocin	Escherichia coli	KCJK2068	GCA_002099525.1
NAFS01000014.1	ORS93602.1	bacteriocin	Escherichia coli	KCJK2115	GCA_002099555.1
NAFT01000027.1	ORT07435.1	bacteriocin	Escherichia coli	KCJK2140	GCA_002099585.1
NAFU01000013.1	ORT05107.1	bacteriocin	Escherichia coli	KCJK2158	GCA_002099615.1
NAFV01000019.1	ORT09470.1	bacteriocin	Escherichia coli	KCJK2198	GCA_002099625.1
NAFY01000019.1	ORT23857.1	bacteriocin	Escherichia coli	KCJK1933	GCA_002099685.1
NAGA01000014.1	ORT35259.1	bacteriocin	Escherichia coli	KCJK2154	GCA_002099955.1
LYAW01000011.1	OWD30768.1	bacteriocin	Escherichia coli	ECOR14	GCA_002190375.1
NACI01000016.1	OWX92083.1	bacteriocin	Escherichia coli	KCJK1886	GCA_002212805.1
CP030920.1	AXE71346.1	bacteriocin	Escherichia coli	KL53	GCA_002494365.2
LZGD01000075.1	PMD73760.1	bacteriocin	Escherichia coli	ECU32	GCA_002872235.1
PVOC01000059.1	PRP11273.1	bacteriocin	Escherichia coli	KG-11	GCA_002993515.1
PVOI01000067.1	PRP45717.1	bacteriocin	Escherichia coli	KG-3	GCA_002993705.1
PYQS01000060.1	PSY55614.1	bacteriocin	Escherichia coli	13561-5	GCA_003027475.1
QAGC01000025.1	PTO30151.1	bacteriocin	Escherichia coli	KG-18	GCA_003048005.1
QAGB01000026.1	PTO19321.1	bacteriocin	Escherichia coli	KG-19	GCA_003048055.1
PUQP01000068.1	RCA59022.1	bacteriocin	Escherichia coli	AFG_SD04_1510_Eco_094	GCA_003321765.1
PURJ01000070.1	RCB27777.1	bacteriocin	Escherichia coli	GER_MD02_1511_Eco_064	GCA_003321935.1
PURP01000058.1	RCB30751.1	bacteriocin	Escherichia coli	GER_MD01_1509_Eco_058	GCA_003322075.1
PUSQ01000063.1	RCC13659.1	bacteriocin	Escherichia coli	GER_MD11_1505_Eco_029	GCA_003322395.1
PUSR01000063.1	RCC33641.1	bacteriocin	Escherichia coli	GER_MD11_1505_Eco_027	GCA_003322415.1
PUSV01000056.1	RCC45531.1	bacteriocin	Escherichia coli	GER_MD11_1505_Eco_023	GCA_003322465.1
PUTB01000070.1	RCC46113.1	bacteriocin	Escherichia coli	GER_MD03_1505_Eco_016	GCA_003322515.1
PUTC01000068.1	RCC58263.1	bacteriocin	Escherichia coli	GER_MD03_1505_Eco_015	GCA_003322605.1
PUTL01000072.1	RCC97650.1	bacteriocin	Escherichia coli	GER_MD03_1505_Eco_005	GCA_003322665.1
PURL01000071.1	RCE61283.1	bacteriocin	Escherichia coli	GER_MD06_1511_Eco_062	GCA_003322925.1
PUTN01000069.1	RCF28082.1	bacteriocin	Escherichia coli	GER_MD03_1505_Eco_003	GCA_003323275.1
QOWZ01000062.1	RCR31035.1	bacteriocin	Escherichia coli	MOD1-ECOR14	GCA_003334705.1
RNQR01000209.1	MGJ36737.1	bacteriocin	Escherichia coli	CVM N17EC0270	GCA_003773725.1
ROEF01000083.1	MGP83306.1	bacteriocin	Escherichia coli	CVM N17EC0366	GCA_003774285.1
ROEP01000044.1	MGR61763.1	bacteriocin	Escherichia coli	CVM N17EC0609	GCA_003774505.1
RNRW01000112.1	MHP13216.1	bacteriocin	Escherichia coli	CVM N17EC0394	GCA_003784085.1
RNTS01000127.1	MHQ23722.1	bacteriocin	Escherichia coli	CVM N17EC0994	GCA_003784365.1
RNWC01000082.1	MHR17047.1	bacteriocin	Escherichia coli	CVM N17EC1024	GCA_003784605.1
ROBV01000058.1	MHW67896.1	bacteriocin	Escherichia coli	CVM N17EC1070	GCA_003793815.1
RODR01000054.1	MHY33577.1	bacteriocin	Escherichia coli	CVM N17EC0054	GCA_003794915.1
RRVL01000075.1	RRL73103.1	bacteriocin	Escherichia coli	UMB1358	GCA_003886195.1
RTSZ01000101.1	MJZ29770.1	bacteriocin	Escherichia coli	379386	GCA_003891015.1
RRWS01000095.1	RRN21588.1	bacteriocin	Escherichia coli	UMB0149	GCA_003892555.1
RUHB01000070.1	MKP23120.1	bacteriocin	Escherichia coli	414646	GCA_003897835.1
RUMB01000086.1	MKV10180.1	bacteriocin	Escherichia coli	579229	GCA_003899155.1
NPIO01000013.1	RVE26206.1	bacteriocin	Escherichia coli	BAMA 0321	GCA_004000315.1
SBKG01000055.1	RWY91338.1	bacteriocin	Escherichia coli	EC319	GCA_004054225.1
RIZD01000154.1	RXJ53139.1	bacteriocin	Escherichia coli	MSF11	GCA_004116285.1
AAAAXZ010000111.1	EAA2746788.1	bacteriocin	Escherichia coli	347963	GCA_004164445.1
SELJ01000057.1	RYG80589.1	bacteriocin	Escherichia coli	071H1	GCA_004173925.1
AAABNT010000088.1	EAA4632345.1	bacteriocin	Escherichia coli	548307	GCA_004181105.1
AAAGXY010000056.1	EAC1447720.1	bacteriocin	Escherichia coli	CVM N17EC0294	GCA_004276875.1
MTXI01000074.1	TEZ63490.1	bacteriocin	Escherichia coli	6869-33	GCA_004380405.1
RZEJ01000109.1	TFN81944.1	bacteriocin	Escherichia coli	URMC_46	GCA_004567595.1
CM017093.1	TFP81298.1	bacteriocin	Escherichia coli	URMC_18	GCA_004568035.1
RZCU01000046.1	TFP82331.1	bacteriocin	Escherichia coli	URMC_18	GCA_004568035.1
RZCU01000086.1	TFP81298.1	bacteriocin	Escherichia coli	URMC_18	GCA_004568035.1
SROJ01000181.1	TGI85683.1	bacteriocin	Escherichia coli	KCJK7052	GCA_004767325.1
SROQ01000018.1	TGJ28328.1	bacteriocin	Escherichia coli	KCJK7164	GCA_004767705.1
SROR01000086.1	TGJ12955.1	bacteriocin	Escherichia coli	KCJK7162	GCA_004768005.1
SROP01000117.1	TGJ32382.1	bacteriocin	Escherichia coli	KCJK7187	GCA_004768035.1
SROS01000100.1	TGJ36711.1	bacteriocin	Escherichia coli	KCJK7150	GCA_004768325.1
BFGI01000070.1	GCO70283.1	Linocin-M18	Escherichia coli	BE2925	GCA_005381745.1
BFGL01000107.1	GCM15715.1	Linocin-M18	Escherichia coli	BE565	GCA_005381805.1
BFGN01000048.1	GCM90677.1	Linocin-M18	Escherichia coli	BE734	GCA_005381845.1
BFIL01000012.1	GCP18933.1	Linocin-M18	Escherichia coli	ECSC043	GCA_005382925.1
BFQC01000166.1	GCW88517.1	Linocin-M18	Escherichia coli	JML117	GCA_005386905.1
BFRS01000064.1	GCZ71327.1	Linocin-M18	Escherichia coli	JML167	GCA_005387735.1
BFTY01000058.1	GDD00754.1	Linocin-M18	Escherichia coli	JML241	GCA_005388945.1
BFWB01000074.1	GDF39699.1	Linocin-M18	Escherichia coli	KK-NP010	GCA_005390045.1
BHZV01000001.1	GCG55203.1	Linocin-M18	Escherichia coli	19-1BK	GCA_005397965.1
BHZY01000025.1	GCG79447.1	Linocin-M18	Escherichia coli	2-1BK	GCA_005398025.1
BIAE01000006.1	GCG87724.1	Linocin-M18	Escherichia coli	27-1BK	GCA_005398145.1
BIAK01000022.1	GCH36143.1	Linocin-M18	Escherichia coli	32-1BK	GCA_005398265.1
BIAS01000017.1	GCH88715.1	Linocin-M18	Escherichia coli	40-1BK	GCA_005398625.1
BIAZ01000037.1	GCI19674.1	Linocin-M18	Escherichia coli	5-1BK	GCA_005398825.1
BIBN01000081.1	GCJ23851.1	Linocin-M18	Escherichia coli	100-K146-A	GCA_005399105.1
BIDM01000006.1	GCI44904.1	Linocin-M18	Escherichia coli	56-K145-A	GCA_005400105.1
BIEX01000126.1	GCH20869.1	Linocin-M18	Escherichia coli	93-I92-A	GCA_005402105.1
VRVU01000089.1	TXO38324.1	bacteriocin	Escherichia coli	CD64_9	GCA_008040635.1
VRWR01000119.1	TXP35453.1	bacteriocin	Escherichia coli	3_192_1	GCA_008041095.1
VRWT01000102.1	TXP60294.1	bacteriocin	Escherichia coli	3_189_1	GCA_008041125.1
VRXA01000052.1	TXP87429.1	bacteriocin	Escherichia coli	1_53_1	GCA_008041255.1
VRXB01000012.1	TXP97806.1	bacteriocin	Escherichia coli	1_52_13	GCA_008041305.1
VSBS01000443.1	TXT01157.1	bacteriocin	Escherichia coli	3_77_5	GCA_008064655.1
QYLY01000124.1	TXX21471.1	bacteriocin	Escherichia coli	N010.L-24	GCA_008082985.1
SJIS01000059.1	TZA85219.1	bacteriocin	Escherichia coli	149M	GCA_008272425.1
SJIK01000087.1	TZB11259.1	bacteriocin	Escherichia coli	141M	GCA_008272575.1
RDUN01000101.1	KAA1986093.1	bacteriocin	Escherichia coli	EC273_ST1434C	GCA_008388975.1
WAAJ01000062.1	KAB1129090.1	bacteriocin family protein	Escherichia coli	PTA_A1167-1	GCA_008806685.1
WCDY01000048.1	KAB3047633.1	bacteriocin family protein	Escherichia coli	EK7.9	GCA_009015105.1
WCDO01000051.1	KAB3096018.1	bacteriocin family protein	Escherichia coli	EK7.27	GCA_009015275.1
WCDH01000051.1	KAB3128659.1	bacteriocin family protein	Escherichia coli	EK7.18	GCA_009015445.1
WCDA01000053.1	KAB3169864.1	bacteriocin family protein	Escherichia coli	EK7.10	GCA_009015555.1
RYAS01000051.1	MQJ45194.1	bacteriocin	Escherichia coli	G006p2	GCA_009393295.1
MDLJ02000003.1	NVB22366.1	bacteriocin family protein	Escherichia coli	Fec 10	GCA_009497625.2
WKXM01000106.1	MSE43206.1	bacteriocin	Escherichia coli	BIOML-A291	GCA_009682455.1
WKXN01000057.1	MSE34142.1	bacteriocin	Escherichia coli	BIOML-A290	GCA_009682495.1
WSGJ01000054.1	KAE9713900.1	bacteriocin	Escherichia coli	TzEc070	GCA_009766445.1
WSHX01000054.1	KAE9831262.1	bacteriocin	Escherichia coli	TzEc029	GCA_009766675.1
WSHE01000047.1	KAE9904849.1	bacteriocin	Escherichia coli	TzEc048	GCA_009767135.1
WSHF01000064.1	KAE9914071.1	bacteriocin	Escherichia coli	TzEc047	GCA_009767145.1
WSHG01000061.1	KAE9914594.1	bacteriocin	Escherichia coli	TzEc046	GCA_009767185.1
WSHR01000052.1	KAE9944407.1	bacteriocin	Escherichia coli	TzEc035	GCA_009767295.1
WSHT01000062.1	KAE9951642.1	bacteriocin	Escherichia coli	TzEc033	GCA_009767355.1
WTML01000289.1	MWL00769.1	bacteriocin	Escherichia coli	10432wG8	GCA_009793935.1
WTQE01000039.1	MWR12114.1	bacteriocin	Escherichia coli	8380wD2	GCA_009797995.1
WTQU01000071.1	MWR72857.1	bacteriocin	Escherichia coli	8379wE1	GCA_009798075.1
WTQT01000118.1	MWR38177.1	bacteriocin	Escherichia coli	8379wE2	GCA_009798105.1
WTQF01000040.1	MWQ92419.1	bacteriocin	Escherichia coli	8380wC2	GCA_009798315.1
WTQL01000040.1	MWS40636.1	bacteriocin	Escherichia coli	8380wE1	GCA_009798435.1
WTQQ01000041.1	MWR87762.1	bacteriocin	Escherichia coli	8379wE6	GCA_009798445.1
WTQS01000039.1	MWR07637.1	bacteriocin	Escherichia coli	8379wB3	GCA_009798505.1
WTRC01000095.1	MWT21048.1	bacteriocin	Escherichia coli	8378wH8	GCA_009798575.1
WTRX01000241.1	MWU34263.1	bacteriocin	Escherichia coli	8378wB3	GCA_009798925.1
WTQA01000042.1	MWT30135.1	bacteriocin	Escherichia coli	8377wG1	GCA_009799245.1
WUHT01000046.1	MXI08285.1	bacteriocin	Escherichia coli	10434wD5	GCA_009824195.1
WUHX01000042.1	MXH99359.1	bacteriocin	Escherichia coli	10434wH4	GCA_009824335.1
WUIE01000053.1	MXI97616.1	bacteriocin	Escherichia coli	10434wA4	GCA_009824425.1
WUID01000043.1	MXJ64417.1	bacteriocin	Escherichia coli	10434wB4	GCA_009824475.1
WUIG01000018.1	MXJ07518.1	bacteriocin	Escherichia coli	10434wG3	GCA_009824515.1
WUIJ01000054.1	MXJ22931.1	bacteriocin	Escherichia coli	10434wD3	GCA_009824555.1
WUIL01000048.1	MXJ78242.1	bacteriocin	Escherichia coli	10434wB3	GCA_009824615.1
WUIY01000026.1	MXI74264.1	bacteriocin	Escherichia coli	10434wD1	GCA_009824745.1
WUHO01000050.1	MXG80215.1	bacteriocin	Escherichia coli	10434wA6	GCA_009824845.1
WUGW01000032.1	MXG34333.1	bacteriocin	Escherichia coli	10434wG8	GCA_009825065.1
WUIR01000054.1	MXI26320.1	bacteriocin	Escherichia coli	10434wD2	GCA_009825195.1
WSJD01000044.1	MZS60145.1	bacteriocin	Escherichia coli	8374wF12	GCA_009882595.1
CP047658.1	QHJ58920.1	bacteriocin	Escherichia coli	LD39-1	GCA_009909465.1
CP047660.1	QHJ59272.1	bacteriocin	Escherichia coli	LD39-1	GCA_009909465.1
VLTA01000063.1	NDS27961.1	bacteriocin	Escherichia coli	ATCC 11231	GCA_010374855.1
VLTB01000540.1	NDR95518.1	bacteriocin	Escherichia coli	ATCC 11230	GCA_010374865.1
VLTC01000088.1	NDS14982.1	bacteriocin	Escherichia coli	ATCC 11229	GCA_010374945.1
JAAGYO010000055.1	NEN57852.1	bacteriocin family protein	Escherichia coli	8375wD1	GCA_010686575.1
JAAIWC010000071.1	NEY68593.1	bacteriocin family protein	Escherichia coli	EC8	GCA_011008605.1
JAAIWF010000110.1	NEY46099.1	bacteriocin family protein	Escherichia coli	EC 5	GCA_011008695.1
JAAKBM010000052.1	NGA64640.1	bacteriocin family protein	Escherichia coli	CAP45	GCA_011028105.1
JAAKBV010000065.1	NGI05348.1	bacteriocin family protein	Escherichia coli	CAP36	GCA_011032125.1
JAAKCB010000002.1	NGI16054.1	bacteriocin family protein	Escherichia coli	CAP30	GCA_011032235.1
JAAKCJ010000070.1	NGI86656.1	bacteriocin family protein	Escherichia coli	CAP22	GCA_011032355.1
JAAKCH010000070.1	NGJ00748.1	bacteriocin family protein	Escherichia coli	CAP24	GCA_011032365.1
JAAKCW010000081.1	NGK81814.1	bacteriocin family protein	Escherichia coli	CAP09	GCA_011032655.1
JAAKGF010000002.1	NGM32225.1	bacteriocin family protein	Escherichia coli	169757	GCA_011043615.1
AAQWGC010000077.1	EEQ1784232.1	bacteriocin	Escherichia coli	CFSAN086490	GCA_011802625.1
AAQWGN010000066.1	EEQ1738730.1	bacteriocin	Escherichia coli	CFSAN086507	GCA_011804245.1
AARKNS010000042.1	EEU9232692.1	bacteriocin	Escherichia coli	CVM N19EC0615	GCA_012006355.1
AARKOF010000129.1	EEU9237343.1	bacteriocin	Escherichia coli	NYVetLIRN-172	GCA_012006965.1
AARKOT010000068.1	EEU9314132.1	bacteriocin	Escherichia coli	CFSAN086500	GCA_012007285.1
AARKOW010000069.1	EEU9333421.1	bacteriocin	Escherichia coli	CFSAN086504	GCA_012007425.1
AARKQK010000062.1	EEU9575555.1	bacteriocin	Escherichia coli	CFSAN086480	GCA_012008245.1
AARKQD010000063.1	EEU9542631.1	bacteriocin	Escherichia coli	CFSAN086475	GCA_012008465.1
AARKQB010000063.1	EEU9532796.1	bacteriocin	Escherichia coli	CFSAN086476	GCA_012008485.1
AARKQJ010000061.1	EEU9565990.1	bacteriocin	Escherichia coli	CFSAN086477	GCA_012008525.1
AARMOL010000107.1	EEV5925374.1	bacteriocin	Escherichia coli	FSIS11816196	GCA_012045965.1
AARMOC010000125.1	EEV6053545.1	bacteriocin	Escherichia coli	FSIS11815587	GCA_012046005.1
AARNIL010000172.1	EEV8641658.1	bacteriocin	Escherichia coli	FSIS11815762	GCA_012056995.1
AARNIK010000071.1	EEV8650175.1	bacteriocin	Escherichia coli	FSIS11814529	GCA_012057045.1
AARNLQ010000039.1	EEV9290366.1	bacteriocin	Escherichia coli	FSIS11815603	GCA_012058945.1
AARNTR010000068.1	EEW0004110.1	bacteriocin	Escherichia coli	633006	GCA_012065325.1
AARPLR010000117.1	EEW6022485.1	bacteriocin	Escherichia coli	FSIS11814322	GCA_012089115.1
AARPTC010000102.1	EEW7527920.1	bacteriocin	Escherichia coli	FSIS11814132	GCA_012094545.1
AARPST010000160.1	EEW7616564.1	bacteriocin	Escherichia coli	FSIS11813753	GCA_012095045.1
AARRKP010000063.1	EEX2846344.1	bacteriocin	Escherichia coli	FSIS11814528	GCA_012117635.1
AARVCU010000140.1	EEY5921642.1	bacteriocin	Escherichia coli	ECOL-18-VL-OH-IN-0001	GCA_012170175.1
AARVFL010000132.1	EEY5863793.1	bacteriocin	Escherichia coli	FSIS11917407	GCA_012171645.1
AARVHW010000097.1	EEY5723599.1	bacteriocin	Escherichia coli	FSIS11917126	GCA_012171955.1
AARVHG010000038.1	EEY5282700.1	bacteriocin	Escherichia coli	FSIS11815767	GCA_012171995.1
AARVIG010000057.1	EEY5523086.1	bacteriocin	Escherichia coli	FSIS11917134	GCA_012173115.1
AARWFV010000110.1	EEY8831544.1	bacteriocin family protein	Escherichia coli	459896	GCA_012185845.1
AARWUZ010000056.1	EEZ0788619.1	bacteriocin family protein	Escherichia coli	PSU-0481	GCA_012190425.1
AARZMO010000052.1	EEZ6660174.1	bacteriocin family protein	Escherichia coli	FSIS11808840	GCA_012214845.1
AARZPY010000130.1	EEZ6802479.1	bacteriocin family protein	Escherichia coli	FSIS11808571	GCA_012216085.1
AARZVF010000027.1	EEZ8971979.1	bacteriocin family protein	Escherichia coli	PSU-0467	GCA_012229425.1
AASAVA010000101.1	EFA4560792.1	bacteriocin	Escherichia coli	FSIS11918045	GCA_012249205.1
AASBAZ010000102.1	EFA5307945.1	bacteriocin	Escherichia coli	FSIS11917822	GCA_012251285.1
AASBMK010000101.1	EFA6787288.1	bacteriocin family protein	Escherichia coli	PNUSAE012165	GCA_012258865.1
AASCGH010000089.1	EFA9351202.1	bacteriocin family protein	Escherichia coli	FSIS11706356	GCA_012268835.1
AASDAT010000025.1	EFB1596892.1	bacteriocin	Escherichia coli	19OR04CB12-EC	GCA_012288565.1
AASDAM010000092.1	EFB1540358.1	bacteriocin	Escherichia coli	FSIS11922077	GCA_012288985.1
AASDDP020000128.1	EGY1252363.1	bacteriocin family protein	Escherichia coli	19MD05GT16-EC	GCA_012290265.2
AASDGQ010000090.1	EFB2325977.1	bacteriocin	Escherichia coli	FSIS11921656	GCA_012292525.1
AASDHS010000038.1	EFB2454526.1	bacteriocin	Escherichia coli	19MD04GB02-EC	GCA_012293005.1
AASDHR010000112.1	EFB2444823.1	bacteriocin	Escherichia coli	FSIS11921664	GCA_012293105.1
AASDIH010000047.1	EFB2535629.1	bacteriocin	Escherichia coli	FSIS11921411	GCA_012293485.1
AASDIU010000063.1	EFB2587328.1	bacteriocin	Escherichia coli	FSIS11921400	GCA_012293685.1
AASDKE010000140.1	EFB2764821.1	bacteriocin	Escherichia coli	AG19-0218	GCA_012294265.1
AASDKD010000123.1	EFB2755479.1	bacteriocin	Escherichia coli	AG19-0194	GCA_012294425.1
AASDLN010000085.1	EFB2918386.1	bacteriocin	Escherichia coli	PSU-0936	GCA_012295045.1
AASFNK010000073.1	EFB3671314.1	bacteriocin	Escherichia coli	FSIS11922274	GCA_012296325.1
AASFLS010000059.1	EFB5157815.1	bacteriocin	Escherichia coli	FSIS11922528	GCA_012304185.1
AASFKF010000249.1	EFB5409365.1	bacteriocin	Escherichia coli	PNUSAE026161	GCA_012312645.1
AASFKN010000041.1	EFB5449247.1	bacteriocin	Escherichia coli	PNUSAE026543	GCA_012312685.1
AASGDZ010000071.1	EFB5730971.1	bacteriocin family protein	Escherichia coli	PNUSAE011298	GCA_012313125.1
AASGHU010000076.1	EFB6285822.1	bacteriocin family protein	Escherichia coli	08-3643	GCA_012315725.1
AASETF010000047.1	EFB7518205.1	bacteriocin	Escherichia coli	FSIS11919228	GCA_012318865.1
AASETL010000122.1	EFB7626266.1	bacteriocin	Escherichia coli	PSU-1613	GCA_012319225.1
AASEWO010000086.1	EFB7153511.1	bacteriocin family protein	Escherichia coli	FSIS11706825	GCA_012320865.1
AASEXH010000065.1	EFB7244512.1	bacteriocin family protein	Escherichia coli	FSIS11706665	GCA_012321085.1
AASETZ010000065.1	EFB8325989.1	bacteriocin	Escherichia coli	PSU-1622	GCA_012324505.1
AASEMA010000042.1	EFB9260962.1	bacteriocin	Escherichia coli	FSIS11919717	GCA_012327885.1
AASGXC010000119.1	EFB9978659.1	bacteriocin family protein	Escherichia coli	348788	GCA_012329225.1
AASEKH010000163.1	EFB9669571.1	bacteriocin	Escherichia coli	FSIS11919924	GCA_012329865.1
AASGXN010000128.1	EFC0541800.1	bacteriocin family protein	Escherichia coli	347969	GCA_012333805.1
AASGXJ010000126.1	EFC0522306.1	bacteriocin family protein	Escherichia coli	347971	GCA_012333825.1
AASGXS010000117.1	EFC0577332.1	bacteriocin family protein	Escherichia coli	348789	GCA_012333885.1
AASGXK010000125.1	EFC0537221.1	bacteriocin family protein	Escherichia coli	347970	GCA_012333945.1
AASGZC010000159.1	EFC0718761.1	bacteriocin family protein	Escherichia coli	FSIS11705727	GCA_012334885.1
AASHCA010000013.1	EFC1243147.1	bacteriocin	Escherichia coli	CFSAN086627	GCA_012336405.1
AASEGL010000094.1	EFC1967673.1	bacteriocin	Escherichia coli	FSIS11814326	GCA_012338535.1
AASEGH010000078.1	EFC2001713.1	bacteriocin	Escherichia coli	FSIS11814321	GCA_012338555.1
AASEGP010000041.1	EFC1963217.1	bacteriocin	Escherichia coli	US_ESBL051	GCA_012338575.1
AASEHB010000050.1	EFC1699022.1	bacteriocin	Escherichia coli	US_ESBL060	GCA_012338595.1
AASEHA010000044.1	EFC1690195.1	bacteriocin	Escherichia coli	US_ESBL048	GCA_012338635.1
AASEGS010000046.1	EFC1735759.1	bacteriocin	Escherichia coli	US_ESBL036	GCA_012338715.1
AASEHI010000047.1	EFC1796018.1	bacteriocin	Escherichia coli	US_ESBL063	GCA_012338855.1
AASEHN010000041.1	EFC1763426.1	bacteriocin	Escherichia coli	US_ESBL066	GCA_012338935.1
AASEHJ010000035.1	EFC1799927.1	bacteriocin	Escherichia coli	PSU-1620	GCA_012338945.1
AASEHD010000046.1	EFC1712823.1	bacteriocin	Escherichia coli	US_ESBL039	GCA_012338965.1
AASEGX010000049.1	EFC1694612.1	bacteriocin	Escherichia coli	US_ESBL021	GCA_012339075.1
AASEHT010000042.1	EFC1886074.1	bacteriocin	Escherichia coli	US_ESBL030	GCA_012339235.1
AASEJM010000093.1	EFC1462240.1	bacteriocin	Escherichia coli	FSIS11919944	GCA_012339295.1
AASEID010000049.1	EFC1604962.1	bacteriocin	Escherichia coli	US_ESBL027	GCA_012339395.1
AASEHY010000047.1	EFC1533763.1	bacteriocin	Escherichia coli	US_ESBL015	GCA_012339475.1
AASEPT010000097.1	EFC2195518.1	bacteriocin	Escherichia coli	FSIS11919250	GCA_012340175.1
AASEJX010000074.1	EFC1515340.1	bacteriocin	Escherichia coli	FSIS11919948	GCA_012340975.1
AASHHO010000178.1	EFC2652113.1	bacteriocin family protein	Escherichia coli	FSIS11705473	GCA_012342255.1
AASHHZ010000182.1	EFC2708887.1	bacteriocin family protein	Escherichia coli	FSIS11705479	GCA_012342835.1
AASDXT010000007.1	EFC4286600.1	bacteriocin	Escherichia coli	PSU-1675	GCA_012347635.1
AASDYD010000008.1	EFC4362580.1	bacteriocin	Escherichia coli	PSU-1674	GCA_012350845.1
AASHUN020000077.1	MBB9911052.1	bacteriocin family protein	Escherichia coli	3.4608	GCA_012352465.2
AASHWB010000073.1	EFC5419418.1	bacteriocin family protein	Escherichia coli	MOD1-EC4545	GCA_012353225.1
AASHWP010000035.1	EFC5438510.1	bacteriocin family protein	Escherichia coli	CU_Ec-7	GCA_012353625.1
AASHXZ020000053.1	MBB9892482.1	bacteriocin family protein	Escherichia coli	3.4615	GCA_012354535.2
AASEEA010000045.1	EFC6622950.1	bacteriocin	Escherichia coli	FSIS11920587	GCA_012360075.1
AASIFT020000071.1	MBC0239276.1	bacteriocin family protein	Escherichia coli	7.1603	GCA_012360285.2
AASIIZ020000064.1	MBC0193221.1	bacteriocin family protein	Escherichia coli	7.1171	GCA_012363495.2
AASISG020000080.1	MBB9934120.1	bacteriocin family protein	Escherichia coli	3.4712	GCA_012368995.2
AASIYE020000064.1	MBB9479128.1	bacteriocin family protein	Escherichia coli	10.0496	GCA_012373635.2
AASDNN010000087.1	EFC9537754.1	bacteriocin	Escherichia coli	PSU-0944	GCA_012374435.1
AASIZF010000018.1	EFD0063126.1	bacteriocin family protein	Escherichia coli	MOD1-EC4561	GCA_012375775.1
AASDMC010000076.1	EFD0779997.1	bacteriocin	Escherichia coli	PSU-0929	GCA_012377335.1
AASDME010000068.1	EFD0722895.1	bacteriocin	Escherichia coli	PSU-0940	GCA_012377395.1
AASDML010000070.1	EFD0684532.1	bacteriocin	Escherichia coli	PSU-0945	GCA_012377475.1
AASDSM010000008.1	EFD1047795.1	bacteriocin	Escherichia coli	PSU-1684	GCA_012379215.1
AASDUA010000092.1	EFD0453460.1	bacteriocin	Escherichia coli	FSIS11920600	GCA_012380315.1
AASJLZ020000060.1	MBC1001146.1	bacteriocin family protein	Escherichia coli	79.0017	GCA_012386275.2
AASKGZ010000050.1	EFD5119242.1	bacteriocin	Escherichia coli	CFSAN086555	GCA_012400265.1
AASKGB010000089.1	EFD4971811.1	bacteriocin	Escherichia coli	PSU-1954	GCA_012400385.1
AASKHE010000120.1	EFD5123911.1	bacteriocin	Escherichia coli	CFSAN086583	GCA_012400445.1
AASKHA010000065.1	EFD5114605.1	bacteriocin	Escherichia coli	CFSAN086549	GCA_012400625.1
AASKHL010000062.1	EFD5157147.1	bacteriocin	Escherichia coli	CFSAN086545	GCA_012401005.1
AASKHW010000176.1	EFD5219167.1	bacteriocin	Escherichia coli	795315	GCA_012401165.1
AASKNZ020000072.1	MBB9865030.1	bacteriocin family protein	Escherichia coli	3.4510	GCA_012404565.2
AASLAX010000044.1	EFD7677163.1	bacteriocin	Escherichia coli	PNUSAE033982	GCA_012410305.1
AASLBT010000067.1	EFD7758938.1	bacteriocin	Escherichia coli	CFSAN086557	GCA_012411565.1
AASLBS010000051.1	EFD7763338.1	bacteriocin	Escherichia coli	CFSAN086554	GCA_012412205.1
AASLND010000053.1	EFD9261407.1	bacteriocin	Escherichia coli	CFSAN086561	GCA_012417905.1
AASLNE010000065.1	EFD9256738.1	bacteriocin	Escherichia coli	CFSAN086539	GCA_012417925.1
AASLNC010000077.1	EFD9266139.1	bacteriocin	Escherichia coli	CFSAN086544	GCA_012417945.1
AASLQD010000140.1	EFD9636707.1	bacteriocin	Escherichia coli	CFSAN086609	GCA_012419205.1
AASMUP010000139.1	EFE3685988.1	bacteriocin	Escherichia coli	FSIS11923353	GCA_012434035.1
AASNDW010000082.1	EFE4938668.1	bacteriocin	Escherichia coli	CFSAN086499	GCA_012437395.1
AASNMU010000062.1	EFE6096477.1	bacteriocin	Escherichia coli	CFSAN086541	GCA_012443885.1
AASNTR010000034.1	EFE6914263.1	bacteriocin	Escherichia coli	MA_159	GCA_012447205.1
AASNWA010000027.1	EFE7211362.1	bacteriocin	Escherichia coli	19GA08GB05	GCA_012449125.1
AASNWG010000104.1	EFE7441484.1	bacteriocin	Escherichia coli	19OR09PC02-EC1	GCA_012450135.1
AASOAL010000068.1	EFE7764794.1	bacteriocin	Escherichia coli	MA_127	GCA_012452445.1
AASOAS010000038.1	EFE7797363.1	bacteriocin	Escherichia coli	PSU-1983	GCA_012452615.1
DAAZUC010000168.1	HAG9192138.1	bacteriocin	Escherichia coli	AUSMDU00005376	GCA_012453435.1
AASOEA010000058.1	EFE8167623.1	bacteriocin	Escherichia coli	PNUSAE032445	GCA_012454845.1
AASOED010000042.1	EFE8220142.1	bacteriocin	Escherichia coli	19OR07GB05-EC	GCA_012455065.1
AASOET010000053.1	EFE8302551.1	bacteriocin	Escherichia coli	CFSAN086537	GCA_012455385.1
AASOEY010000059.1	EFE8321438.1	bacteriocin	Escherichia coli	CFSAN086550	GCA_012455425.1
AASOTL010000088.1	EFF0243578.1	bacteriocin	Escherichia coli	821091	GCA_012464725.1
AASQDC010000035.1	EFF4919161.1	bacteriocin family protein	Escherichia coli	PNUSAE004688	GCA_012488135.1
AASQHV010000007.1	EFF6697321.1	bacteriocin family protein	Escherichia coli	PNUSAE004299	GCA_012494165.1
AASRNE010000024.1	EFF9683096.1	bacteriocin	Escherichia coli	2016AM-0507	GCA_012529115.1
DABAWK010000083.1	HAH2807953.1	bacteriocin	Escherichia coli	ECOR-14	GCA_012531135.1
DABBAY010000077.1	HAH3381283.1	bacteriocin	Escherichia coli	10	GCA_012533495.1
AASSNO010000009.1	EFG3096367.1	bacteriocin family protein	Escherichia coli	218399	GCA_012551335.1
AASSLR010000197.1	EFG2865224.1	bacteriocin family protein	Escherichia coli	127403	GCA_012551535.1
AASSTZ010000113.1	EFG3934833.1	bacteriocin family protein	Escherichia coli	188192	GCA_012555245.1
AASSYS010000110.1	EFG4567948.1	bacteriocin family protein	Escherichia coli	310018	GCA_012557965.1
AASTEO010000109.1	EFG5345255.1	bacteriocin family protein	Escherichia coli	254604	GCA_012560905.1
AASTJD010000013.1	EFG5951327.1	bacteriocin family protein	Escherichia coli	147738	GCA_012563685.1
AASTXB010000090.1	EFG7779239.1	bacteriocin family protein	Escherichia coli	310022	GCA_012571065.1
AASUEF010000068.1	EFG8710290.1	bacteriocin family protein	Escherichia coli	286781	GCA_012575125.1
AASUVZ010000085.1	EFH1044365.1	bacteriocin family protein	Escherichia coli	MOD1-EC3487	GCA_012585175.1
AASVIQ010000130.1	EFH2678143.1	bacteriocin	Escherichia coli	FDA1110442-S010-001	GCA_012593125.1
AASVLL010000188.1	EFH3040449.1	bacteriocin	Escherichia coli	PNUSAE045472	GCA_012594015.1
AASVOP010000075.1	EFH3435081.1	bacteriocin	Escherichia coli	FSIS11927194	GCA_012596435.1
AASVTM010000041.1	EFH4020445.1	bacteriocin	Escherichia coli	CVM N19EC0050	GCA_012598145.1
AASVSY010000087.1	EFH3963854.1	bacteriocin	Escherichia coli	CVM N19EC0453	GCA_012599815.1
AASWBB010000115.1	EFH4954029.1	bacteriocin	Escherichia coli	CVM N19EC0115	GCA_012602995.1
AASWAQ010000117.1	EFH4907590.1	bacteriocin	Escherichia coli	CVM N19EC0106	GCA_012603005.1
AASWBE010000111.1	EFH4972721.1	bacteriocin	Escherichia coli	CVM N19EC0116	GCA_012603195.1
AASWCX010000097.1	EFH5180595.1	bacteriocin	Escherichia coli	CVM N19EC0174	GCA_012604645.1
AASWIO010000048.1	EFH5871344.1	bacteriocin	Escherichia coli	PSU-2237	GCA_012607895.1
AASWXX010000056.1	EFH7792889.1	bacteriocin	Escherichia coli	MA_369	GCA_012616805.1
AASWYC010000082.1	EFH7811732.1	bacteriocin	Escherichia coli	MA_379	GCA_012616985.1
AASWYR010000101.1	EFH7886284.1	bacteriocin	Escherichia coli	CFSAN100951	GCA_012617445.1
AASWZJ010000115.1	EFH7977163.1	bacteriocin	Escherichia coli	FSIS11925963	GCA_012617785.1
AASXCI010000042.1	EFH8423515.1	bacteriocin	Escherichia coli	CFSAN100949	GCA_012619705.1
AASXFY010000250.1	EFH8784202.1	bacteriocin	Escherichia coli	19IA09GB06-EC	GCA_012620965.1
AASXIU010000046.1	EFH9145321.1	bacteriocin	Escherichia coli	19CO05GB04-EC	GCA_012622925.1
AASXGM010000014.1	EFH8840477.1	bacteriocin	Escherichia coli	CFSAN100958	GCA_012623485.1
AASXKR010000080.1	EFH9339622.1	bacteriocin	Escherichia coli	PNUSAE037304	GCA_012623925.1
AASXMV010000038.1	EFH9633374.1	bacteriocin	Escherichia coli	19GA06GB10	GCA_012625605.1
AASXWO010000168.1	EFI0959916.1	bacteriocin family protein	Escherichia coli	IA_276306	GCA_012631085.1
AASYAY010000057.1	EFI1512571.1	bacteriocin family protein	Escherichia coli	MOD1-EC3641	GCA_012632285.1
AASYAU010000065.1	EFI1489227.1	bacteriocin family protein	Escherichia coli	MOD1-EC3562	GCA_012633865.1
AASYKT010000014.1	EFI2776163.1	bacteriocin family protein	Escherichia coli	MOD1-EC3795	GCA_012638195.1
AASYKQ010000006.1	EFI2793371.1	bacteriocin family protein	Escherichia coli	MOD1-EC3797	GCA_012639685.1
AASYMB010000116.1	EFI2978793.1	bacteriocin family protein	Escherichia coli	MOD1-EC6729	GCA_012640325.1
AASYRE010000094.1	EFI3628231.1	bacteriocin family protein	Escherichia coli	PSU-2346	GCA_012646385.1
AASYUB010000079.1	EFI4005880.1	bacteriocin family protein	Escherichia coli	PSU-2050	GCA_012648375.1
AASYUM010000107.1	EFI4062913.1	bacteriocin family protein	Escherichia coli	PSU-2051	GCA_012648795.1
AASZNH010000118.1	EFI6494475.1	bacteriocin	Escherichia coli	856355	GCA_012662965.1
AASZMM010000017.1	EFI6383547.1	bacteriocin	Escherichia coli	CFSAN100960	GCA_012663325.1
DABCAT010000073.1	HAH6668248.1	bacteriocin family protein	Escherichia coli	HICF69	GCA_012673505.1
DABCFF010000025.1	HAH7233037.1	bacteriocin family protein	Escherichia coli	HICF6	GCA_012676065.1
AATAKO010000095.1	EFI9548893.1	bacteriocin family protein	Escherichia coli	20OR01PC08-EC	GCA_012683645.1
AATBDE010000112.1	EFJ1988961.1	bacteriocin family protein	Escherichia coli	PNUSAE049041	GCA_012695505.1
AATBLO010000030.1	EFJ3043193.1	bacteriocin family protein	Escherichia coli	20GA01GB06-EC	GCA_012700105.1
AATBMY010000085.1	EFJ3238198.1	bacteriocin family protein	Escherichia coli	ECOL-19-VL-SD-MN-0002	GCA_012700785.1
AATDNX010000074.1	EFJ7514871.1	bacteriocin family protein	Escherichia coli	AZ-TG-400_TIC-5	GCA_012718135.1
AATDOV010000083.1	EFJ7594978.1	bacteriocin family protein	Escherichia coli	AZ-TG-400_TIC-3	GCA_012718515.1
AATDPA010000096.1	EFJ7441382.1	bacteriocin family protein	Escherichia coli	AZ-TG-DI-3	GCA_012718615.1
DABCPL010000104.1	HAH8854849.1	bacteriocin family protein	Escherichia coli	BCW_4050	GCA_012720275.1
DABCXP010000087.1	HAH8515927.1	bacteriocin family protein	Escherichia coli	BCW_3257	GCA_012720875.1
DABDAG010000070.1	HAH8775715.1	bacteriocin family protein	Escherichia coli	BCW_6216	GCA_012721555.1
AATDKV010000112.1	EFJ8590844.1	bacteriocin family protein	Escherichia coli	AZ-TG-WCHI-3-2	GCA_012722855.1
DABCWO010000086.1	HAH9274862.1	bacteriocin family protein	Escherichia coli	BCW_3329	GCA_012736985.1
DABCYV010000037.1	HAH9372329.1	bacteriocin family protein	Escherichia coli	BCW_3077	GCA_012737655.1
DABCYW010000067.1	HAH9377280.1	bacteriocin family protein	Escherichia coli	BCW_3045	GCA_012738255.1
DABDDL010000068.1	HAH9761037.1	bacteriocin family protein	Escherichia coli		GCA_012745935.1
DABDCU010000111.1	HAH9793294.1	bacteriocin family protein	Escherichia coli		GCA_012745945.1
DABDDP010000079.1	HAH9743257.1	bacteriocin family protein	Escherichia coli		GCA_012746145.1
AATESI010000116.1	EFK3037308.1	bacteriocin family protein	Escherichia coli	188382	GCA_012753095.1
DABDFB010000082.1	HAH9867082.1	bacteriocin family protein	Escherichia coli		GCA_012753695.1
DABDFM010000094.1	HAH9821531.1	bacteriocin family protein	Escherichia coli		GCA_012753895.1
DABDGH010000046.1	HAI0005422.1	bacteriocin family protein	Escherichia coli		GCA_012753955.1
DABDGE010000016.1	HAH9981151.1	bacteriocin family protein	Escherichia coli		GCA_012753975.1
AATEWZ010000169.1	EFK4016547.1	bacteriocin family protein	Escherichia coli	152624	GCA_012756815.1
DABDGR010000132.1	HAI0758871.1	bacteriocin family protein	Escherichia coli		GCA_012773175.1
AATFVV010000063.1	EFK8066946.1	bacteriocin family protein	Escherichia coli		GCA_012773855.1
AATFVK010000057.1	EFK7985492.1	bacteriocin family protein	Escherichia coli		GCA_012774905.1
AATGRR010000154.1	EFL0496582.1	bacteriocin family protein	Escherichia coli	20MD01PC04-EC	GCA_012789635.1
DABDPP010000050.1	HAI1846768.1	bacteriocin family protein	Escherichia coli	UPEC	GCA_012790195.1
DABDQQ010000083.1	HAI2036564.1	bacteriocin family protein	Escherichia coli	ESC0178	GCA_012802275.1
DABDRC010000099.1	HAI1994853.1	bacteriocin family protein	Escherichia coli	BCW_4053	GCA_012802715.1
DABDUB010000047.1	HAI2409802.1	bacteriocin family protein	Escherichia coli	BCW_4091	GCA_012808195.1
AATHSC010000095.1	EFL4033178.1	bacteriocin family protein	Escherichia coli	AZ-TG71455	GCA_012810035.1
AATHST010000104.1	EFL4109625.1	bacteriocin family protein	Escherichia coli	AZ-TG71475	GCA_012810155.1
AATHVH010000085.1	EFL4453778.1	bacteriocin family protein	Escherichia coli	AZ-TG71303	GCA_012811215.1
AATIKJ010000051.1	EFL6411623.1	bacteriocin family protein	Escherichia coli	AB1767	GCA_012819795.1
AATIKV010000132.1	EFL6478678.1	bacteriocin family protein	Escherichia coli	781-55	GCA_012820095.1
AATJKU010000113.1	EFL9834929.1	bacteriocin family protein	Escherichia coli	AZ-TG73571	GCA_012833195.1
AATJOF010000106.1	EFM0275001.1	bacteriocin family protein	Escherichia coli	AZ-TG73147	GCA_012834615.1
AATJVB020000126.1	MBB6749390.1	bacteriocin family protein	Escherichia coli	98.1749	GCA_012846655.2
AATJWX020000070.1	MBB8514341.1	bacteriocin family protein	Escherichia coli	95.0692	GCA_012847955.2
AATKBZ010000103.1	EFM1897775.1	bacteriocin family protein	Escherichia coli	PSU-2590	GCA_012852755.1
AATKGH010000075.1	EFM2435509.1	bacteriocin family protein	Escherichia coli	19GA05GB03-EC	GCA_012855315.1
DABDXV010000105.1	HAI2876578.1	bacteriocin family protein	Escherichia coli		GCA_012855875.1
DABEAA010000089.1	HAI3146525.1	bacteriocin family protein	Escherichia coli		GCA_012857235.1
DABEBO010000035.1	HAI3339681.1	bacteriocin family protein	Escherichia coli		GCA_012857955.1
AATKHX020000060.1	MBB6834233.1	bacteriocin family protein	Escherichia coli	86.1396	GCA_012857975.2
AATKJD020000122.1	MBB6800736.1	bacteriocin family protein	Escherichia coli	90.1872	GCA_012861095.2
DABEJY010000088.1	HAI4398917.1	bacteriocin family protein	Escherichia coli		GCA_012865135.1
DABEPK010000115.1	HAI5072868.1	bacteriocin family protein	Escherichia coli		GCA_012867875.1
DABEUU010000094.1	HAI5750438.1	bacteriocin family protein	Escherichia coli		GCA_012870825.1
DABEYW010000028.1	HAI6260917.1	bacteriocin family protein	Escherichia coli		GCA_012873135.1
DABEZD010000050.1	HAI6294245.1	bacteriocin family protein	Escherichia coli		GCA_012873315.1
DABFCB010000094.1	HAI6603152.1	bacteriocin family protein	Escherichia coli		GCA_012875005.1
AATMGP020000108.1	MBB6867778.1	bacteriocin family protein	Escherichia coli	98.1725	GCA_012904025.2
DABFOF010000061.1	HAI8187472.1	bacteriocin family protein	Escherichia coli	UPEC	GCA_012907045.1
AATMMV010000082.1	EFM9943633.1	bacteriocin family protein	Escherichia coli	MOD1-EC3546	GCA_012908425.1
AATMYX020000210.1	MBB7712653.1	bacteriocin family protein	Escherichia coli	85.1643	GCA_012917645.2
AATOAM010000104.1	EFN3868944.1	bacteriocin	Escherichia coli	CVM N18EC1206	GCA_012987685.1
AATODH010000120.1	EFN4220351.1	bacteriocin	Escherichia coli	CVM N18EC1060	GCA_012989825.1
AATOHB010000062.1	EFN4676495.1	bacteriocin	Escherichia coli	CVM N18EC0636	GCA_012990925.1
AATOFD010000119.1	EFN4445094.1	bacteriocin	Escherichia coli	CVM N18EC1042	GCA_012991205.1
AATOHQ010000156.1	EFN4758938.1	bacteriocin	Escherichia coli	CVM N18EC0960	GCA_012991305.1
AATOIP010000081.1	EFN4883236.1	bacteriocin	Escherichia coli	CVM N18EC1002	GCA_012991885.1
AATOKZ010000045.1	EFN5174020.1	bacteriocin	Escherichia coli	CVM N18EC1224	GCA_012993085.1
AATOMA010000067.1	EFN5302622.1	bacteriocin	Escherichia coli	CVM N18EC0909	GCA_012993625.1
AATOML010000092.1	EFN5270121.1	bacteriocin	Escherichia coli	CVM N18EC0738	GCA_012993845.1
AATOPO010000086.1	EFN5752225.1	bacteriocin	Escherichia coli	CVM N18EC1144	GCA_012995745.1
AATOSZ010000086.1	EFN6172861.1	bacteriocin	Escherichia coli	FSIS11923592	GCA_012996765.1
AATORD010000112.1	EFN5932693.1	bacteriocin	Escherichia coli	FSIS11923819	GCA_012997625.1
AATORF010000090.1	EFN5947007.1	bacteriocin	Escherichia coli	FSIS11923821	GCA_012997665.1
DABHIK010000082.1	HAJ2133969.1	bacteriocin	Escherichia coli	Escherichia coli	GCA_013008965.1
DABHIP010000077.1	HAJ2159203.1	bacteriocin	Escherichia coli	Escherichia coli	GCA_013009015.1
DABHRO010000028.1	HAJ3337760.1	bacteriocin	Escherichia coli	EuSCAPE_UK059	GCA_013017185.1
DABHTO010000060.1	HAJ3588837.1	bacteriocin	Escherichia coli	EuSCAPE_SI011	GCA_013018125.1
DABHXN010000083.1	HAJ5985989.1	bacteriocin	Escherichia coli	EuSCAPE_DE071	GCA_013025805.1
DABHXS010000117.1	HAJ6011503.1	bacteriocin	Escherichia coli	EuSCAPE_DE064	GCA_013026035.1
AATPHC010000104.1	EFN7845861.1	bacteriocin	Escherichia coli	PSU-1566	GCA_013045735.1
AATPGO010000153.1	EFN7911558.1	bacteriocin	Escherichia coli	MU2-10-3	GCA_013046025.1
AATPHP010000088.1	EFN8032751.1	bacteriocin	Escherichia coli	PSU-1543	GCA_013046305.1
AATPHX010000087.1	EFN7958560.1	bacteriocin	Escherichia coli	PSU-1552	GCA_013046365.1
AATPHN010000115.1	EFN7991405.1	bacteriocin	Escherichia coli	PSU-1556	GCA_013046625.1
AATPJW010000054.1	EFN8294419.1	bacteriocin	Escherichia coli	PSU-1475	GCA_013047245.1
AATPQS010000076.1	EFN9141050.1	bacteriocin	Escherichia coli	PSU-1246	GCA_013052545.1
DABIGO010000059.1	HAJ7318111.1	bacteriocin	Escherichia coli	EC11-5769	GCA_013054585.1
AATPTL010000088.1	EFN9502329.1	bacteriocin	Escherichia coli	FSIS11813484	GCA_013054785.1
AATPTX010000097.1	EFN9541892.1	bacteriocin	Escherichia coli	FSIS11813485	GCA_013055065.1
AATPVA010000086.1	EFN9694466.1	bacteriocin	Escherichia coli	PSU-0905	GCA_013055485.1
AATPYV010000265.1	EFO0175479.1	bacteriocin	Escherichia coli	MU2-7-22	GCA_013058065.1
AATQBU010000070.1	EFO0534037.1	bacteriocin	Escherichia coli	FSIS11812755	GCA_013060025.1
AATQBL010000103.1	EFO0471391.1	bacteriocin	Escherichia coli	FSIS11812751	GCA_013060585.1
AATQEY010000074.1	EFO0925428.1	bacteriocin	Escherichia coli	MU2-8-18	GCA_013061205.1
AATQFO010000064.1	EFO1026151.1	bacteriocin	Escherichia coli	MU4-16-22	GCA_013061585.1
AATQGS010000035.1	EFO1191863.1	bacteriocin	Escherichia coli	FSIS11812248	GCA_013062105.1
AATQHA010000070.1	EFO1246803.1	bacteriocin	Escherichia coli	FSIS11812003	GCA_013062345.1
AATQHT010000077.1	EFO1300338.1	bacteriocin	Escherichia coli	FSIS11812000	GCA_013063005.1
AATQIV010000070.1	EFO1457627.1	bacteriocin	Escherichia coli	PSU-0827	GCA_013063565.1
AATQLW010000081.1	EFO1827711.1	bacteriocin	Escherichia coli	FSIS11811926	GCA_013064965.1
AATQOE010000111.1	EFO2250681.1	bacteriocin	Escherichia coli	PSU-0760	GCA_013066265.1
AATQON010000069.1	EFO2295676.1	bacteriocin	Escherichia coli	FSIS11811446	GCA_013066385.1
AATQTY010000123.1	EFO2914235.1	bacteriocin	Escherichia coli	FSIS11810702	GCA_013068945.1
AATQUI010000156.1	EFO2968001.1	bacteriocin	Escherichia coli	FSIS11810890	GCA_013069085.1
AATQXS010000076.1	EFO3383249.1	bacteriocin	Escherichia coli	FSIS11810490	GCA_013071065.1
AATRBJ010000053.1	EFO3883360.1	bacteriocin	Escherichia coli	FSIS11810073	GCA_013074665.1
AATRBG010000106.1	EFO3873822.1	bacteriocin	Escherichia coli	FSIS11810063	GCA_013074945.1
AATRDF010000086.1	EFO4163239.1	bacteriocin	Escherichia coli	MU4-22-2	GCA_013075995.1
DABIIL010000068.1	HAJ7529040.1	bacteriocin family protein	Escherichia coli	W2_5_ERB13	GCA_013077565.1
AATRET010000058.1	EFO4336626.1	bacteriocin family protein	Escherichia coli	MOD1-EC3613	GCA_013079305.1
AATRFG010000118.1	EFO4415676.1	bacteriocin family protein	Escherichia coli	MOD1-EC3509	GCA_013079725.1
AATRFF010000067.1	EFO4322387.1	bacteriocin family protein	Escherichia coli	MOD1-EC3502	GCA_013079805.1
AATRGA010000081.1	EFO4472281.1	bacteriocin family protein	Escherichia coli	MOD1-EC3615	GCA_013080185.1
AATRGN010000041.1	EFO4533136.1	bacteriocin family protein	Escherichia coli	FDA892533-001-010	GCA_013084205.1
AATRHF010000007.1	EFO4638250.1	bacteriocin family protein	Escherichia coli	PNUSAE004298	GCA_013084805.1
AATRZJ010000209.1	EFO6493001.1	bacteriocin family protein	Escherichia coli	20CT02GB02-EC	GCA_013099695.1
AATSAA010000209.1	EFO6543343.1	bacteriocin family protein	Escherichia coli	20CT02PC10-EC	GCA_013100045.1
JAAQFO010000038.1	NPE77545.1	bacteriocin family protein	Escherichia coli	HR14_AS	GCA_013170885.1
JAATWY010000067.1	NPR20790.1	bacteriocin family protein	Escherichia coli	EF575	GCA_013176495.1
JABANQ010000114.1	NUO33320.1	bacteriocin family protein	Escherichia coli	CP9	GCA_013361265.1
JABXCD010000056.1	NVG75806.1	bacteriocin family protein	Escherichia coli	ME2L-18-5	GCA_013370365.1
JABXBV010000096.1	NVH14880.1	bacteriocin family protein	Escherichia coli	ME2L-18-31	GCA_013370495.1
JAAFAS010000080.1	NWP05498.1	bacteriocin family protein	Escherichia coli	ZH142R-B	GCA_013395195.1
JAAFAW010000076.1	NWP10058.1	bacteriocin family protein	Escherichia coli	BS76R-2-A	GCA_013395235.1
JAAFAZ010000082.1	NWP65642.1	bacteriocin family protein	Escherichia coli	BS68R-1-D	GCA_013395355.1
AAUHZV010000236.1	EFT1907160.1	bacteriocin family protein	Escherichia coli	19TX09GB03-EC	GCA_013684875.1
AAUIGE010000153.1	EFT2701976.1	bacteriocin family protein	Escherichia coli	FSIS12028774	GCA_013688235.1
AAUIHH010000119.1	EFT2877168.1	bacteriocin family protein	Escherichia coli	FSIS12028365	GCA_013689075.1
AAUIIJ010000112.1	EFT3007403.1	bacteriocin family protein	Escherichia coli	FSIS12028158	GCA_013689595.1
AAUKXH010000112.1	EFU0733665.1	bacteriocin family protein	Escherichia coli	FSIS12030914	GCA_013732775.1
AAUNOJ010000088.1	EFU8376320.1	bacteriocin family protein	Escherichia coli	FSIS12030758	GCA_013771785.1
AAUNVY010000166.1	EFU9202948.1	bacteriocin family protein	Escherichia coli	20KS01PC06EC	GCA_013775985.1
DABMGV010000120.1	HAK9283953.1	bacteriocin family protein	Escherichia coli	EC273_ST1434C	GCA_013780465.1
AAUOZM010000104.1	EFV2536987.1	bacteriocin family protein	Escherichia coli	19SD10GB06-EC	GCA_013795585.1
CP057056.1	QMC18424.1	bacteriocin family protein	Escherichia coli	RHB39-C18	GCA_013806725.1
CP057072.1	QMC41482.1	bacteriocin family protein	Escherichia coli	RHB39-C03	GCA_013812015.1
CP057248.1	QMF06507.1	bacteriocin family protein	Escherichia coli	RHB31-C22	GCA_013821045.1
CP057260.1	QMF28765.1	bacteriocin family protein	Escherichia coli	RHB31-C15	GCA_013821835.1
CP057263.1	QMF33259.1	bacteriocin family protein	Escherichia coli	RHB31-C14	GCA_013821965.1
CP057267.1	QMF40790.1	bacteriocin family protein	Escherichia coli	RHB31-C07	GCA_013822225.1
CP057270.1	QMF45357.1	bacteriocin family protein	Escherichia coli	RHB31-C04	GCA_013822325.1
CP057278.1	QMF55816.1	bacteriocin family protein	Escherichia coli	RHB31-C01	GCA_013822575.1
DABMQU010000088.1	HAL0444634.1	bacteriocin family protein	Escherichia coli	HVH_209_4_3062651_	GCA_013968445.1
DABNAI010000087.1	HAL1624755.1	bacteriocin family protein	Escherichia coli	H101	GCA_014079125.1
DABOND010000066.1	HAL6563352.1	bacteriocin family protein	Escherichia coli		GCA_014136025.1
JAAMKE010000073.1	MBB0821954.1	bacteriocin family protein	Escherichia coli	LtABU43	GCA_014144045.1
JAAMLB010000043.1	MBB0903574.1	bacteriocin family protein	Escherichia coli	LtABU20	GCA_014144445.1
JAAMLN010000062.1	MBB0944420.1	bacteriocin family protein	Escherichia coli	LtABU08	GCA_014144725.1
DABOSF010000253.1	HAL7236195.1	bacteriocin family protein	Escherichia coli		GCA_014156895.1
DABOSU010000273.1	HAL7318311.1	bacteriocin family protein	Escherichia coli		GCA_014157475.1
DABOXR010000102.1	HAL7890847.1	bacteriocin family protein	Escherichia coli		GCA_014168375.1
DABPIM010000107.1	HAL9314542.1	bacteriocin family protein	Escherichia coli	E139_2	GCA_014186035.1
DABPMP010000067.1	HAL9833676.1	bacteriocin family protein	Escherichia coli	R46_3	GCA_014188535.1
DABPMD010000063.1	HAL9775306.1	bacteriocin family protein	Escherichia coli	C1_2	GCA_014188575.1
AAVNYK010000079.1	EGC4635702.1	bacteriocin family protein	Escherichia coli	976712	GCA_014290555.1
AAVPXB010000062.1	EGD0275501.1	bacteriocin	Escherichia coli	CFSAN086563	GCA_014345935.1
AAVROJ010000020.1	EGD4860995.1	bacteriocin	Escherichia coli	330480	GCA_014376185.1
AAVRPS010000091.1	EGD5027942.1	bacteriocin	Escherichia coli	313851	GCA_014386205.1
AAVRUE010000196.1	EGD5494548.1	bacteriocin	Escherichia coli	437948	GCA_014388625.1
AAVTHA010000094.1	EGD9988808.1	bacteriocin	Escherichia coli	491000	GCA_014411025.1
AAVUGL010000080.1	EGE3006212.1	bacteriocin	Escherichia coli	539135	GCA_014424045.1
DABRAN010000116.1	HAM4098275.1	bacteriocin family protein	Escherichia coli	NILS 37	GCA_014461275.1
DABRBD010000038.1	HAM4164848.1	bacteriocin family protein	Escherichia coli	NILS 14	GCA_014461595.1
DABQYZ010000075.1	HAM3897995.1	bacteriocin family protein	Escherichia coli	NILS 8	GCA_014461795.1
DABQZN010000058.1	HAM3965243.1	bacteriocin family protein	Escherichia coli	NILS 6	GCA_014462115.1
DABQYX010000091.1	HAM3835192.1	bacteriocin family protein	Escherichia coli	ZG-12.2	GCA_014462415.1
DABRDD010000120.1	HAM4462509.1	bacteriocin family protein	Escherichia coli	IAI23	GCA_014462855.1
DABRDN010000094.1	HAM4440483.1	bacteriocin family protein	Escherichia coli	IAI09	GCA_014463005.1
DABRDH010000023.1	HAM4433743.1	bacteriocin family protein	Escherichia coli	IAI16	GCA_014464165.1
DABREF010000114.1	HAM4585103.1	bacteriocin family protein	Escherichia coli	IAI07	GCA_014464345.1
DABRFI010000095.1	HAM4679395.1	bacteriocin family protein	Escherichia coli	ECOR-14	GCA_014464875.1
DABRHG010000072.1	HAM4905798.1	bacteriocin family protein	Escherichia coli		GCA_014467215.1
DABRLX010000099.1	HAM5524340.1	bacteriocin family protein	Escherichia coli		GCA_014470775.1
DABRSZ010000091.1	HAM6358594.1	bacteriocin family protein	Escherichia coli		GCA_014478535.1
DABRYZ010000090.1	HAM7110627.1	bacteriocin family protein	Escherichia coli		GCA_014482455.1
DABSDC010000137.1	HAM7619796.1	bacteriocin family protein	Escherichia coli		GCA_014486315.1
JACTUU010000225.1	MBC9136157.1	bacteriocin family protein	Escherichia coli	89H1	GCA_014490355.1
JACUZB010000071.1	MBC9305870.1	bacteriocin family protein	Escherichia coli	FF1971	GCA_014494415.1
JACUYZ010000020.1	MBC9400432.1	bacteriocin family protein	Escherichia coli	FF1761	GCA_014494475.1
JACUWY010000047.1	MBC9658319.1	bacteriocin family protein	Escherichia coli	BA1314	GCA_014495505.1
JACUWS010000031.1	MBC9686022.1	bacteriocin family protein	Escherichia coli	BA1067	GCA_014495655.1
AAVYBY010000013.1	EGF4746900.1	bacteriocin family protein	Escherichia coli	982340	GCA_014508145.1
AAVYVT010000070.1	EGF6966007.1	bacteriocin family protein	Escherichia coli	PNUSAE059626	GCA_014519805.1
AAVYVZ010000066.1	EGF7055209.1	bacteriocin family protein	Escherichia coli	PNUSAE059623	GCA_014519925.1
AAVYZE010000034.1	EGF7378951.1	bacteriocin family protein	Escherichia coli	CVM 45612	GCA_014521625.1
AAVYZH010000099.1	EGF7357251.1	bacteriocin family protein	Escherichia coli	CVM 45677	GCA_014521685.1
AAVYZM010000021.1	EGF7394750.1	bacteriocin	Escherichia coli	CVM 45439	GCA_014521825.1
AAVZAA010000041.1	EGF7462392.1	bacteriocin	Escherichia coli	CVM 45507	GCA_014522025.1
AAWDLM010000164.1	EGH1106450.1	bacteriocin family protein	Escherichia coli	FSIS12033344	GCA_014601675.1
AAWDLK010000092.1	EGH1092075.1	bacteriocin family protein	Escherichia coli	FSIS12033341	GCA_014601755.1
AAWDLT010000134.1	EGH1140227.1	bacteriocin family protein	Escherichia coli	FSIS12033335	GCA_014601895.1
DABTOI010000181.1	HAN1903968.1	bacteriocin family protein	Escherichia coli	ST131-TUH-ECO-022	GCA_014639975.1
AAWFJR010000074.1	EGH6640969.1	bacteriocin family protein	Escherichia coli	988776	GCA_014664015.1
DABUFV010000090.1	HAN4101540.1	bacteriocin family protein	Escherichia coli		GCA_014689215.1
DABUFY010000051.1	HAN4115314.1	bacteriocin family protein	Escherichia coli		GCA_014689365.1
DABUCD010000198.1	HAN3645719.1	bacteriocin family protein	Escherichia coli		GCA_014691585.1
DABUZU010000145.1	HAN6646495.1	bacteriocin family protein	Escherichia coli		GCA_014712035.1
DABVII010000090.1	HAN7725674.1	bacteriocin family protein	Escherichia coli	Liv16	GCA_014731615.1
DABVLU010000135.1	HAN8106449.1	bacteriocin family protein	Escherichia coli	Liv18	GCA_014735595.1
AAWHLE010000065.1	EGI2391937.1	bacteriocin family protein	Escherichia coli	CVM N19EC1195	GCA_014737595.1
AAWIDX010000034.1	EGI4584615.1	bacteriocin family protein	Escherichia coli	CVM N19EC0765	GCA_014747405.1
AAWITG010000102.1	EGI6789616.1	bacteriocin family protein	Escherichia coli	FSIS12033887	GCA_014765125.1
DABWFS010000146.1	HAO0639090.1	bacteriocin family protein	Escherichia coli	JIE117	GCA_014772995.1
AAWKSU010000022.1	EGJ2746325.1	bacteriocin family protein	Escherichia coli	20OH06CH01-EC	GCA_014815305.1
DABWQP010000066.1	HAO2005321.1	bacteriocin family protein	Escherichia coli		GCA_014815605.1
DABWRA010000243.1	HAO2061954.1	bacteriocin family protein	Escherichia coli		GCA_014816205.1
DABWVT010000047.1	HAO2588619.1	bacteriocin family protein	Escherichia coli		GCA_014821985.1
JACZPY010000115.1	MBE0781007.1	bacteriocin family protein	Escherichia coli	180J10	GCA_014861185.1
JACZPW010000093.1	MBE0786298.1	bacteriocin family protein	Escherichia coli	176E2	GCA_014861195.1
JACZPO010000123.1	MBE0814940.1	bacteriocin family protein	Escherichia coli	164A7	GCA_014861885.1
JACZOJ010000123.1	MBE0958669.1	bacteriocin family protein	Escherichia coli	226A10	GCA_014862465.1
JACZNI010000125.1	MBE1108546.1	bacteriocin family protein	Escherichia coli	201I7	GCA_014863035.1
JACZNG010000177.1	MBE1113823.1	bacteriocin family protein	Escherichia coli	201B8	GCA_014863145.1
AAWLIX010000054.1	EGJ4588171.1	bacteriocin family protein	Escherichia coli	NC_CPS 146	GCA_014889335.1
AAWLND010000034.1	EGJ5031513.1	bacteriocin family protein	Escherichia coli	NCCPS_71	GCA_014891665.1
AAWLZG010000035.1	EGJ6442547.1	bacteriocin family protein	Escherichia coli	NCCPS_72	GCA_014912225.1
AAWLZF010000052.1	EGJ6428494.1	bacteriocin family protein	Escherichia coli	NCCPS_79	GCA_014912365.1
AAWMAG010000054.1	EGJ6565681.1	bacteriocin family protein	Escherichia coli	NCCPS_46	GCA_014912425.1
AAWMAC010000081.1	EGJ6548041.1	bacteriocin family protein	Escherichia coli	NCCPS_61	GCA_014912965.1
AAWMJC010000212.1	EGJ7483694.1	bacteriocin family protein	Escherichia coli	FSIS12034166	GCA_014916775.1
AAWMKV010000118.1	EGJ7729785.1	bacteriocin family protein	Escherichia coli	363588	GCA_014922325.1
AAWOLD010000055.1	EGK3636743.1	bacteriocin family protein	Escherichia coli	FSIS12034447	GCA_014956805.1
AAWONC010000080.1	EGK3866900.1	bacteriocin family protein	Escherichia coli	PSU-2950	GCA_014968065.1
AAWRUX010000070.1	EGL3008170.1	bacteriocin family protein	Escherichia coli	998495	GCA_015012495.1
AAWRUZ010000111.1	EGL3017426.1	bacteriocin family protein	Escherichia coli	998448	GCA_015012715.1
AAWSUY010000048.1	EGL6017972.1	bacteriocin family protein	Escherichia coli	PNUSAE060217	GCA_015038455.1
DABYPS010000231.1	HAO7456456.1	bacteriocin family protein	Escherichia coli	Escherichia coli ARLG-4361	GCA_015041795.1
AAWWWZ010000075.1	EGM7706826.1	bacteriocin family protein	Escherichia coli	810210	GCA_015135275.1
AAWWYK010000094.1	EGM7893285.1	bacteriocin family protein	Escherichia coli	810220	GCA_015136355.1
AAWWEQ010000012.1	EGM5599262.1	bacteriocin family protein	Escherichia coli	FSIS12034666	GCA_015165515.1
AAWYNR010000043.1	EGN2335340.1	bacteriocin family protein	Escherichia coli	FSIS12033095	GCA_015183625.1
DABZSA010000169.1	HAP0570812.1	bacteriocin family protein	Escherichia coli	pb9	GCA_015184385.1
DACAEG010000051.1	HAP2098245.1	bacteriocin family protein	Escherichia coli	1.1102	GCA_015199225.1
DACAEH010000085.1	HAP2172328.1	bacteriocin family protein	Escherichia coli	1.1499	GCA_015199305.1
DACAEE010000083.1	HAP2137191.1	bacteriocin family protein	Escherichia coli	1.1557	GCA_015199405.1
DACAES010000081.1	HAP2141706.1	bacteriocin family protein	Escherichia coli	1.1280	GCA_015199585.1
AAXCTF010000074.1	EGO4237155.1	bacteriocin family protein	Escherichia coli	PSU-3114	GCA_015287085.1
DACAON010000131.1	HAP3133136.1	bacteriocin family protein	Escherichia coli	hkcpe101	GCA_015290385.1
DACAPO010000053.1	HAP3262073.1	bacteriocin family protein	Escherichia coli		GCA_015290525.1
DACBWP010000046.1	HAP5912444.1	bacteriocin	Escherichia coli		GCA_015325305.1
AAXEKH010000034.1	EGO8629883.1	bacteriocin	Escherichia coli	ECOL-18-VL-OH-WA-0018	GCA_015334585.1
AAXJXM010000085.1	EGQ2073692.1	bacteriocin family protein	Escherichia coli	20TX02GB07-EC	GCA_015621485.1
AAXKCS010000088.1	EGQ2562125.1	bacteriocin family protein	Escherichia coli	2019HL-00305	GCA_015624105.1
AAXRUT010000061.1	EGS3872389.1	bacteriocin family protein	Escherichia coli	20MD10CB03-EC	GCA_015876645.1
DACYMH010000027.1	HAU7859708.1	bacteriocin family protein	Escherichia coli	IHIT31979	GCA_016107725.1
DACYPD010000042.1	HAU8189345.1	bacteriocin family protein	Escherichia coli	IHIT32073	GCA_016109185.1
JAASQG010000071.1	MBI1145824.1	bacteriocin family protein	Escherichia coli	21501982	GCA_016112485.1
JAASQC010000046.1	MBI1150056.1	bacteriocin family protein	Escherichia coli	40611716	GCA_016112565.1
JAASPO010000054.1	MBI1068391.1	bacteriocin family protein	Escherichia coli	21310034	GCA_016112835.1
JAASPN010000050.1	MBI1105867.1	bacteriocin family protein	Escherichia coli	40709628	GCA_016112915.1
JAASPD010000022.1	MBI1015397.1	bacteriocin family protein	Escherichia coli	21013690	GCA_016113075.1
JAASOP010000021.1	MBI0967980.1	bacteriocin family protein	Escherichia coli	21215100	GCA_016113365.1
JAASOJ010000017.1	MBI0950159.1	bacteriocin family protein	Escherichia coli	21914256	GCA_016113405.1
JAASOL010000042.1	MBI0960047.1	bacteriocin family protein	Escherichia coli	31716895	GCA_016113435.1
JAASOA010000020.1	MBI0893515.1	bacteriocin family protein	Escherichia coli	21211973	GCA_016113665.1
JAASNW010000072.1	MBI0892117.1	bacteriocin family protein	Escherichia coli	32608632	GCA_016113765.1
JAASNL010000043.1	MBI0844763.1	bacteriocin family protein	Escherichia coli	32009354	GCA_016113965.1
JAASNJ010000032.1	MBI0835511.1	bacteriocin family protein	Escherichia coli	40706726	GCA_016114005.1
JAASNH010000017.1	MBI0809269.1	bacteriocin family protein	Escherichia coli	32107654	GCA_016114035.1
JAASNB010000035.1	MBI0797166.1	bacteriocin family protein	Escherichia coli	11909132	GCA_016114185.1
JAASMP010000078.1	MBI0767461.1	bacteriocin family protein	Escherichia coli	30215009	GCA_016114385.1
JAASMK010000076.1	MBI0702123.1	bacteriocin family protein	Escherichia coli	31716253	GCA_016114485.1
JAASMJ010000057.1	MBI0715824.1	bacteriocin family protein	Escherichia coli	21012853	GCA_016114505.1
JAASMB010000074.1	MBI0684277.1	bacteriocin family protein	Escherichia coli	40714004	GCA_016114685.1
JAASLR010000046.1	MBI0627747.1	bacteriocin family protein	Escherichia coli	30415454	GCA_016114865.1
AAYBHK010000181.1	EGV0674488.1	bacteriocin family protein	Escherichia coli	PNUSAE065888	GCA_016242455.1
AAYBHP010000327.1	EGV0700095.1	bacteriocin family protein	Escherichia coli	PNUSAE065887	GCA_016242555.1
AAYBTS010000114.1	EGV1938433.1	bacteriocin family protein	Escherichia coli	1038182	GCA_016250035.1
AAYHDB010000203.1	EGW8437485.1	bacteriocin family protein	Escherichia coli	20IA10PC03-EC	GCA_016351745.1
AAYLKY010000115.1	EGY2185520.1	bacteriocin family protein	Escherichia coli	20SD10GT01-EC	GCA_016467235.1
BNEX01000001.1	GHK06830.1	putative 29 kDa antigen CFP29	Escherichia coli	Zam_UTH_01	GCA_016586435.1
AAYTAS010000039.1	EHA4513904.1	bacteriocin family protein	Escherichia coli	PNUSAE066842	GCA_016645785.1
AAYTBF010000044.1	EHA4554823.1	bacteriocin family protein	Escherichia coli	PNUSAE066838	GCA_016645805.1
AAYTEM010000041.1	EHA4825596.1	bacteriocin family protein	Escherichia coli	PNUSAE066840	GCA_016647885.1
AAYTEK010000050.1	EHA4834792.1	bacteriocin family protein	Escherichia coli	PNUSAE066844	GCA_016647935.1
AAYTEJ010000040.1	EHA4821006.1	bacteriocin family protein	Escherichia coli	PNUSAE066835	GCA_016647975.1
AAYTEN010000040.1	EHA4839222.1	bacteriocin family protein	Escherichia coli	PNUSAE066845	GCA_016648175.1
DADBYH010000060.1	HAV7746236.1	bacteriocin family protein	Escherichia coli	EPEC	GCA_016656025.1
DADBYJ010000059.1	HAV7741860.1	bacteriocin family protein	Escherichia coli	EAEC	GCA_016656245.1
DADCAK010000063.1	HAV7995458.1	bacteriocin family protein	Escherichia coli	EAEC	GCA_016657505.1
DADCCE010000059.1	HAV8190603.1	bacteriocin family protein	Escherichia coli		GCA_016660105.1
DADCDR010000093.1	HAV8369897.1	bacteriocin family protein	Escherichia coli		GCA_016660765.1
DADCEE010000077.1	HAV8423294.1	bacteriocin family protein	Escherichia coli	ETEC	GCA_016661245.1
DADCIX010000050.1	HAV9000813.1	bacteriocin family protein	Escherichia coli		GCA_016663505.1
DADCJA010000076.1	HAV9060198.1	bacteriocin family protein	Escherichia coli		GCA_016663785.1
DADCJU010000064.1	HAV9167447.1	bacteriocin family protein	Escherichia coli		GCA_016664225.1
DADCKL010000065.1	HAV9194109.1	bacteriocin family protein	Escherichia coli		GCA_016664365.1
DADCLG010000053.1	HAV9271664.1	bacteriocin family protein	Escherichia coli		GCA_016664765.1
DADCNU010000040.1	HAV9592452.1	bacteriocin family protein	Escherichia coli		GCA_016666065.1
DADCOA010000062.1	HAV9651171.1	bacteriocin family protein	Escherichia coli		GCA_016666225.1
DADCOX010000074.1	HAV9728597.1	bacteriocin	Escherichia coli		GCA_016666725.1
DADCPX010000052.1	HAV9864138.1	bacteriocin family protein	Escherichia coli	EIEC	GCA_016667105.1
DADCQL010000086.1	HAV9905208.1	bacteriocin family protein	Escherichia coli		GCA_016667445.1
DADCRV010000051.1	HAW0114457.1	bacteriocin family protein	Escherichia coli		GCA_016668205.1
DADCUA010000068.1	HAW0312236.1	bacteriocin family protein	Escherichia coli	STEC	GCA_016669405.1
DADCVW010000045.1	HAW0569758.1	bacteriocin family protein	Escherichia coli	DAEC	GCA_016670325.1
DADDAN010000046.1	HAW1132356.1	bacteriocin family protein	Escherichia coli	EPEC	GCA_016672685.1
DADDCN010000058.1	HAW1313933.1	bacteriocin family protein	Escherichia coli	EPEC	GCA_016674035.1
DADDFW010000089.1	HAW1714023.1	bacteriocin family protein	Escherichia coli		GCA_016675635.1
DADDFR010000082.1	HAW1741909.1	bacteriocin family protein	Escherichia coli		GCA_016675725.1
DADDIV010000057.1	HAW2129397.1	bacteriocin family protein	Escherichia coli	ETEC	GCA_016677375.1
DADDKQ010000088.1	HAW2306464.1	bacteriocin family protein	Escherichia coli		GCA_016678185.1
DADDKL010000058.1	HAW2323971.1	bacteriocin family protein	Escherichia coli	ETEC	GCA_016678275.1
DADDLG010000064.1	HAW2406116.1	bacteriocin family protein	Escherichia coli		GCA_016678395.1
DADDQC010000032.1	HAW2979433.1	bacteriocin family protein	Escherichia coli		GCA_016682035.1
DADDTP010000071.1	HAW3379810.1	bacteriocin family protein	Escherichia coli		GCA_016683675.1
DADDUM010000131.1	HAW3490510.1	bacteriocin family protein	Escherichia coli		GCA_016684215.1
DADDXQ010000032.1	HAW3887024.1	bacteriocin family protein	Escherichia coli		GCA_016685695.1
DADDYP010000058.1	HAW4010299.1	bacteriocin family protein	Escherichia coli		GCA_016685895.1
DADEHH010000076.1	HAW5092632.1	bacteriocin family protein	Escherichia coli	ETEC	GCA_016692555.1
DADEKW010000090.1	HAW5484921.1	bacteriocin family protein	Escherichia coli	EAEC	GCA_016694375.1
DADELC010000075.1	HAW5527182.1	bacteriocin family protein	Escherichia coli	EIEC	GCA_016694595.1
DADELH010000058.1	HAW5536330.1	bacteriocin family protein	Escherichia coli	ETEC	GCA_016694915.1
DADEOL010000056.1	HAW5941942.1	bacteriocin family protein	Escherichia coli	U14_0857	GCA_016697225.1
DADERI010000049.1	HAW6276711.1	bacteriocin family protein	Escherichia coli		GCA_016734105.1
DADEZU010000142.1	HAW7255217.1	bacteriocin family protein	Escherichia coli		GCA_016850965.1
DADFAD010000109.1	HAW7297434.1	bacteriocin family protein	Escherichia coli		GCA_016851145.1
DADFBF010000093.1	HAW7429537.1	bacteriocin family protein	Escherichia coli		GCA_016851725.1
DADFBK010000076.1	HAW7452766.1	bacteriocin family protein	Escherichia coli		GCA_016851785.1
DADFGB010000049.1	HAW8042090.1	bacteriocin family protein	Escherichia coli		GCA_016855145.1
DADFJT010000103.1	HAW8492722.1	bacteriocin family protein	Escherichia coli		GCA_016857545.1
JAFELN010000088.1	MBM6627999.1	bacteriocin family protein	Escherichia coli	Kt31_TKDBRS	GCA_016890135.1
AAYXBD010000095.1	EHB5925547.1	bacteriocin family protein	Escherichia coli	FSIS12034934	GCA_016985955.1
AAYXBC010000091.1	EHB5920641.1	bacteriocin family protein	Escherichia coli	FSIS12034930	GCA_016986235.1
DADHBI010000013.1	HAX3539653.1	bacteriocin family protein	Escherichia coli		GCA_017001855.1
DADHEQ010000026.1	HAX3920562.1	bacteriocin family protein	Escherichia coli		GCA_017003535.1
DADHHS010000093.1	HAX4322323.1	bacteriocin family protein	Escherichia coli	SewageB-032	GCA_017013095.1
DADHHN010000095.1	HAX4304194.1	bacteriocin family protein	Escherichia coli	SewageB-025	GCA_017013235.1
DADHLP010000124.1	HAX4801537.1	bacteriocin family protein	Escherichia coli	KIYOTAKE-079	GCA_017016815.1
AAYZKV010000035.1	EHC2813602.1	bacteriocin family protein	Escherichia coli	20CA02GB04UCD-EC	GCA_017035235.1
AAYZZN010000130.1	EHC4343025.1	bacteriocin family protein	Escherichia coli	FSIS12036501	GCA_017050155.1
DADIKQ010000067.1	HAX7998966.1	bacteriocin family protein	Escherichia coli	E378R	GCA_017054535.1
DADIMT010000069.1	HAX8279345.1	bacteriocin family protein	Escherichia coli	E223	GCA_017055295.1
DADIMW010000056.1	HAX8283709.1	bacteriocin family protein	Escherichia coli	E230	GCA_017055475.1
DADINH010000083.1	HAX8335432.1	bacteriocin family protein	Escherichia coli	E402	GCA_017055675.1
DADINP010000099.1	HAX8382779.1	bacteriocin family protein	Escherichia coli	E43	GCA_017055795.1
DADIPD010000069.1	HAX8611711.1	bacteriocin family protein	Escherichia coli	E116	GCA_017056895.1
DADIZN010000077.1	HAX9895712.1	bacteriocin family protein	Escherichia coli		GCA_017074015.1
DADJBQ010000031.1	HAY0152593.1	bacteriocin family protein	Escherichia coli		GCA_017074775.1
DADJBW010000032.1	HAY0181334.1	bacteriocin family protein	Escherichia coli		GCA_017075075.1
DADJFE010000048.1	HAY0589424.1	bacteriocin family protein	Escherichia coli		GCA_017076855.1
AAZCPJ010000169.1	EHD1574588.1	bacteriocin family protein	Escherichia coli	FSIS12035425	GCA_017122415.1
DADKMG010000073.1	HAY3962935.1	bacteriocin family protein	Escherichia coli	EAEC	GCA_017132455.1
DADKOC010000104.1	HAY4187189.1	bacteriocin family protein	Escherichia coli	VREC0176	GCA_017144495.1
DADKOO010000101.1	HAY4232131.1	bacteriocin family protein	Escherichia coli	VREC0200	GCA_017149495.1
DADKQE010000124.1	HAY4428243.1	bacteriocin family protein	Escherichia coli	VREC0226	GCA_017158155.1
AAZEIE010000143.1	EHD5792150.1	bacteriocin family protein	Escherichia coli	FSIS12036001	GCA_017158435.1
AAZEJN010000115.1	EHD5896362.1	bacteriocin family protein	Escherichia coli	FSIS12035784	GCA_017159075.1
JAFJWT010000078.1	MBN6333857.1	bacteriocin family protein	Escherichia coli	SA14	GCA_017163235.1
DADKSR010000033.1	HAY4717522.1	bacteriocin family protein	Escherichia coli	VREC0076	GCA_017171295.1
DADKTS010000062.1	HAY4861982.1	bacteriocin family protein	Escherichia coli	EF575	GCA_017171815.1
DADKWO010000136.1	HAY5212527.1	bacteriocin family protein	Escherichia coli	VREC0034	GCA_017179035.1
AAZFAX010000106.1	EHD7805548.1	bacteriocin family protein	Escherichia coli	FSIS12028165	GCA_017184455.1
AAZHYN010000077.1	EHE6098120.1	bacteriocin family protein	Escherichia coli	PNUSAE066992	GCA_017249655.1
AAZISE010000125.1	EHE8244293.1	bacteriocin family protein	Escherichia coli	FSIS12032423	GCA_017264535.1
JAFLPQ020000057.1	MCE1999577.1	bacteriocin family protein	Escherichia coli	KG-41	GCA_017312785.2
JAFLPP010000056.1	MBO0241635.1	bacteriocin family protein	Escherichia coli	KG-28	GCA_017312795.1
JAFLQH010000106.1	MBO0328495.1	bacteriocin family protein	Escherichia coli	KG-52	GCA_017312925.1
JAFLPO010000001.1	MBO0228104.1	bacteriocin family protein	Escherichia coli	KG-27	GCA_017312945.1
CP063956.1	QSX59167.1	bacteriocin family protein	Escherichia coli	P3	GCA_017355085.1
AAZRZJ010000077.1	EHH4550672.1	bacteriocin family protein	Escherichia coli	CVM N20EC1859	GCA_017679685.1
DADRKH010000042.1	HBA2744136.1	bacteriocin family protein	Escherichia coli		GCA_017721115.1
DADRKF010000039.1	HBA2730115.1	bacteriocin family protein	Escherichia coli		GCA_017721175.1
DADRKM010000026.1	HBA2757821.1	bacteriocin family protein	Escherichia coli		GCA_017721595.1
DADRLL010000021.1	HBA2886232.1	bacteriocin family protein	Escherichia coli		GCA_017721755.1
DADRLH010000056.1	HBA2863788.1	bacteriocin family protein	Escherichia coli		GCA_017721835.1
DADRLI010000056.1	HBA2868384.1	bacteriocin family protein	Escherichia coli		GCA_017721875.1
DADRKX010000052.1	HBA2831356.1	bacteriocin family protein	Escherichia coli		GCA_017721975.1
DADRMR010000084.1	HBA3034674.1	bacteriocin family protein	Escherichia coli		GCA_017722755.1
DADRMT010000018.1	HBA3061571.1	bacteriocin family protein	Escherichia coli		GCA_017722795.1
AAZSWP010000063.1	EHH7496767.1	bacteriocin family protein	Escherichia coli	FSIS12138540	GCA_017727475.1
AAZSXE010000103.1	EHH7573328.1	bacteriocin family protein	Escherichia coli	FSIS12138410	GCA_017727795.1
AAZSWV010000117.1	EHH7520858.1	bacteriocin family protein	Escherichia coli	FSIS12138346	GCA_017727895.1
AAZSWW010000151.1	EHH7530340.1	bacteriocin family protein	Escherichia coli	FSIS12138347	GCA_017727915.1
DADRPL010000041.1	HBA3368498.1	bacteriocin family protein	Escherichia coli		GCA_017728595.1
DADRRG010000066.1	HBA3588928.1	bacteriocin family protein	Escherichia coli	ST-15-	GCA_017729395.1
DADRVZ010000046.1	HBA4156579.1	bacteriocin family protein	Escherichia coli	ST-7-7	GCA_017732235.1
AAZTCN010000020.1	EHH8212589.1	bacteriocin family protein	Escherichia coli	21CT02GB02-EC	GCA_017735905.1
JAGHQH010000325.1	MBO9065337.1	bacteriocin family protein	Escherichia coli		GCA_017741415.1
JAGHQK010000422.1	MBO9077483.1	bacteriocin family protein	Escherichia coli		GCA_017741435.1
JAGHQI010000343.1	MBO9157445.1	bacteriocin family protein	Escherichia coli		GCA_017741455.1
JAGHLN010000037.1	MBO9218747.1	bacteriocin family protein	Escherichia coli	NEH23	GCA_017742345.1
JAGHLK010000049.1	MBO9227355.1	bacteriocin family protein	Escherichia coli	NEH20	GCA_017742375.1
JAGHLH010000095.1	MBO9249709.1	bacteriocin family protein	Escherichia coli	NEH17	GCA_017742435.1
JAGHLI010000099.1	MBO9245472.1	bacteriocin family protein	Escherichia coli	NEH18	GCA_017742465.1
DADSJI010000044.1	HBA5785693.1	bacteriocin family protein	Escherichia coli		GCA_017754785.1
DADSLB010000066.1	HBA5993765.1	bacteriocin family protein	Escherichia coli		GCA_017756225.1
AAZTSW010000078.1	EHI0099929.1	bacteriocin family protein	Escherichia coli	FSIS12138115	GCA_017757005.1
AAZTWY010000129.1	EHI0633887.1	bacteriocin family protein	Escherichia coli	20CA07PC05UCD-EC	GCA_017759085.1
DADSYY010000176.1	HBA7696870.1	bacteriocin family protein	Escherichia coli	LGE0966	GCA_017766505.1
DADTEL010000072.1	HBA8359712.1	bacteriocin family protein	Escherichia coli	LGE2237	GCA_017768925.1
DADTJK010000057.1	HBA8971580.1	bacteriocin family protein	Escherichia coli	LGE1787	GCA_017772025.1
DADTWC010000102.1	HBB0481761.1	bacteriocin family protein	Escherichia coli		GCA_017779885.1
DADTXW010000145.1	HBB0701561.1	bacteriocin family protein	Escherichia coli		GCA_017781225.1
DADTXN010000059.1	HBB0654336.1	bacteriocin family protein	Escherichia coli		GCA_017781345.1
DADTZE010000167.1	HBB0861173.1	bacteriocin family protein	Escherichia coli		GCA_017781825.1
AAZVVN010000110.1	EHI6630670.1	bacteriocin family protein	Escherichia coli	FSIS12138691	GCA_017817335.1
DADUNZ010000145.1	HBB2689256.1	bacteriocin family protein	Escherichia coli		GCA_017821755.1
DADUOP010000105.1	HBB2770177.1	bacteriocin family protein	Escherichia coli		GCA_017822035.1
DADUPT010000114.1	HBB2904840.1	bacteriocin family protein	Escherichia coli		GCA_017822615.1
DADUWN010000123.1	HBB3788901.1	bacteriocin family protein	Escherichia coli	ST-87-1	GCA_017881825.1
JAGJWH010000033.1	MBP2935617.1	bacteriocin family protein	Escherichia coli	IITD166	GCA_017896985.1
JAGJWI010000069.1	MBP2756946.1	bacteriocin family protein	Escherichia coli	IITD163	GCA_017897145.1
AAZYTL010000066.1	EHJ5441351.1	bacteriocin family protein	Escherichia coli	21CT03GB07-EC	GCA_017906495.1
DADVFC010000077.1	HBB4825803.1	bacteriocin family protein	Escherichia coli	20-MO00018-0	GCA_017909325.1
AAZZQU010000141.1	EHJ7968821.1	bacteriocin family protein	Escherichia coli	FSIS12138893	GCA_017943005.1
ABAAPP010000116.1	EHK0763393.1	bacteriocin family protein	Escherichia coli	20SD11GB04-EC	GCA_017977865.1
ABAATN010000119.1	EHK1248029.1	bacteriocin family protein	Escherichia coli	FSIS12033093	GCA_017981405.1
DADWFA010000105.1	HBB7706678.1	bacteriocin family protein	Escherichia coli		GCA_018013815.1
DADWIM010000051.1	HBB8148229.1	bacteriocin family protein	Escherichia coli		GCA_018015835.1
DADWKI010000074.1	HBB8375359.1	bacteriocin family protein	Escherichia coli		GCA_018017695.1
DADWKJ010000059.1	HBB8383841.1	bacteriocin family protein	Escherichia coli		GCA_018017755.1
DADWKH010000079.1	HBB8370898.1	bacteriocin family protein	Escherichia coli		GCA_018017775.1
DADWLA010000105.1	HBB8460485.1	bacteriocin family protein	Escherichia coli	ST-46-1	GCA_018018355.1
DADWLV010000088.1	HBB8562699.1	bacteriocin family protein	Escherichia coli	isol015	GCA_018019135.1
DADWPU010000076.1	HBB9029872.1	bacteriocin family protein	Escherichia coli	E253	GCA_018023135.1
DADWQO010000095.1	HBB9128957.1	bacteriocin family protein	Escherichia coli		GCA_018023815.1
DADWVR010000089.1	HBB9732426.1	bacteriocin family protein	Escherichia coli		GCA_018029165.1
DADWWP010000093.1	HBB9840710.1	bacteriocin family protein	Escherichia coli		GCA_018029365.1
DADWWT010000097.1	HBB9863708.1	bacteriocin family protein	Escherichia coli		GCA_018029405.1
ABABTC010000051.1	EHK4232514.1	bacteriocin family protein	Escherichia coli	PNUSAE066836	GCA_018029485.1
ABACRN010000047.1	EHK7208228.1	bacteriocin family protein	Escherichia coli	CVM N19EC0577	GCA_018048845.1
ABACTV010000177.1	EHK7498385.1	bacteriocin family protein	Escherichia coli	FSIS12033091	GCA_018051505.1
DADYWF010000069.1	HBC5092354.1	bacteriocin family protein	Escherichia coli	Escherichia coli	GCA_018154505.1
DADYXQ010000045.1	HBC5272448.1	bacteriocin family protein	Escherichia coli	Escherichia coli	GCA_018155505.1
DADYZD010000093.1	HBC5444857.1	bacteriocin family protein	Escherichia coli	Escherichia coli	GCA_018156685.1
DADZAI010000098.1	HBC5586241.1	bacteriocin family protein	Escherichia coli	Escherichia coli	GCA_018157315.1
DADZAG010000080.1	HBC5581771.1	bacteriocin family protein	Escherichia coli	Escherichia coli	GCA_018157335.1
DADZAY010000033.1	HBC5664656.1	bacteriocin family protein	Escherichia coli	Escherichia coli	GCA_018157675.1
DADZBG010000077.1	HBC5706360.1	bacteriocin family protein	Escherichia coli	Escherichia coli	GCA_018157815.1
DADZGN010000088.1	HBC6336099.1	bacteriocin family protein	Escherichia coli	Escherichia coli	GCA_018160555.1
DADZHX010000094.1	HBC6502679.1	bacteriocin family protein	Escherichia coli	Escherichia coli	GCA_018161235.1
DADZJF010000062.1	HBC6662075.1	bacteriocin family protein	Escherichia coli	Escherichia coli	GCA_018161975.1
DADZNO010000121.1	HBC7173867.1	bacteriocin family protein	Escherichia coli	Escherichia coli	GCA_018164235.1
DADZUF010000093.1	HBC7886588.1	bacteriocin family protein	Escherichia coli	Escherichia coli	GCA_018167895.1
DAEABU010000092.1	HBC8742075.1	bacteriocin family protein	Escherichia coli	Escherichia coli	GCA_018180475.1
DAEACE010000116.1	HBC8786112.1	bacteriocin family protein	Escherichia coli	Escherichia coli	GCA_018180575.1
DAEACK010000106.1	HBC8819952.1	bacteriocin family protein	Escherichia coli	Escherichia coli	GCA_018180815.1
DAEACO010000093.1	HBC8867924.1	bacteriocin family protein	Escherichia coli	Escherichia coli	GCA_018180935.1
DAEAGS010000102.1	HBC9296707.1	bacteriocin family protein	Escherichia coli	Escherichia coli	GCA_018185155.1
DAEAIY010000075.1	HBC9572505.1	bacteriocin family protein	Escherichia coli	15057162	GCA_018193875.1
ABAKDY010000098.1	EHM8581733.1	bacteriocin family protein	Escherichia coli	20CA12GB01UCD-EC	GCA_018288595.1
DAEAYY010000062.1	HBD1402702.1	bacteriocin family protein	Escherichia coli		GCA_018317305.1
DAEAZV010000060.1	HBD1463532.1	bacteriocin family protein	Escherichia coli		GCA_018317805.1
DAEBAG010000057.1	HBD1528777.1	bacteriocin family protein	Escherichia coli		GCA_018318005.1
DAEBFB010000072.1	HBD2142419.1	bacteriocin family protein	Escherichia coli	H157	GCA_018343315.1
DAEBKV010000085.1	HBD2760621.1	bacteriocin family protein	Escherichia coli	EPEC	GCA_018350495.1
DAEBLZ010000061.1	HBD2944324.1	bacteriocin family protein	Escherichia coli		GCA_018350875.1
DAEBMM010000099.1	HBD3054550.1	bacteriocin family protein	Escherichia coli	2104-152A	GCA_018357265.1
DAEBNF010000102.1	HBD3151357.1	bacteriocin family protein	Escherichia coli	2104-156A	GCA_018357545.1
ABALWM010000025.1	EHN3536246.1	bacteriocin family protein	Escherichia coli	FSIS12139465	GCA_018358205.1
DAEBQC010000072.1	HBD3490156.1	bacteriocin family protein	Escherichia coli	110704008	GCA_018390855.1
DAEBRI010000036.1	HBD3665628.1	bacteriocin family protein	Escherichia coli	202904001	GCA_018395355.1
DAEBRC010000072.1	HBD3605453.1	bacteriocin family protein	Escherichia coli	110704002	GCA_018395395.1
ABANAF010000127.1	EHN6955885.1	bacteriocin family protein	Escherichia coli	PSU-4138	GCA_018414205.1
JAGUGG010000018.1	MBS8740315.1	bacteriocin family protein	Escherichia coli	4969	GCA_018429875.1
DAECCI010000075.1	HBD4996283.1	bacteriocin family protein	Escherichia coli	7	GCA_018458865.1
DAECFG010000191.1	HBD5347230.1	bacteriocin family protein	Escherichia coli	4	GCA_018460425.1
DAECFV010000061.1	HBD5389572.1	bacteriocin family protein	Escherichia coli	6	GCA_018460465.1
DAECFU010000055.1	HBD5426703.1	bacteriocin family protein	Escherichia coli	8	GCA_018460485.1
DAECJZ010000100.1	HBD5928125.1	bacteriocin family protein	Escherichia coli	R3-EC212	GCA_018463425.1
ABAPMX010000082.1	EHO4014372.1	bacteriocin family protein	Escherichia coli	21TX03GB07-EC	GCA_018506865.1
DAEFAP010000101.1	HBE2833005.1	bacteriocin family protein	Escherichia coli	E6260046_2014	GCA_018549935.1
DAEFPH010000067.1	HBE4672559.1	bacteriocin family protein	Escherichia coli	206303010_S34	GCA_018562035.1
DAEFQU010000056.1	HBE4855707.1	bacteriocin family protein	Escherichia coli	341004018	GCA_018562745.1
DAEFRL010000034.1	HBE4899525.1	bacteriocin family protein	Escherichia coli	202904006	GCA_018564145.1
DAEFTD010000070.1	HBE5142094.1	bacteriocin family protein	Escherichia coli	110704022	GCA_018564385.1
DAEFWY010000080.1	HBE5604475.1	bacteriocin family protein	Escherichia coli	180510_0816_S1_L001	GCA_018567545.1
DAEFYF010000034.1	HBE5765244.1	bacteriocin family protein	Escherichia coli	202904007	GCA_018568125.1
DAEFZF010000073.1	HBE5872895.1	bacteriocin family protein	Escherichia coli	340104004	GCA_018569155.1
DAEFZR010000038.1	HBE5948992.1	bacteriocin family protein	Escherichia coli	341304004	GCA_018573605.1
DAEGAD010000043.1	HBE5987101.1	bacteriocin family protein	Escherichia coli		GCA_018577555.1
DAEGED010000034.1	HBE6475374.1	bacteriocin family protein	Escherichia coli	341304002	GCA_018579805.1
DAEGER010000036.1	HBE6542138.1	bacteriocin family protein	Escherichia coli	340104014	GCA_018580085.1
DAEGEI010000049.1	HBE6504441.1	bacteriocin family protein	Escherichia coli	340104006	GCA_018580335.1
DAEGFM010000034.1	HBE6643870.1	bacteriocin family protein	Escherichia coli	202704002	GCA_018581005.1
DAEGFE010000034.1	HBE6597511.1	bacteriocin family protein	Escherichia coli	202904010	GCA_018581065.1
DAEGGC010000034.1	HBE6711209.1	bacteriocin family protein	Escherichia coli	202904008	GCA_018581085.1
DAEGGG010000035.1	HBE6730045.1	bacteriocin family protein	Escherichia coli	202904009	GCA_018581105.1
DAEGFJ010000071.1	HBE6639355.1	bacteriocin family protein	Escherichia coli	111604010	GCA_018581285.1
DAEGFO010000053.1	HBE6648417.1	bacteriocin family protein	Escherichia coli	110504018	GCA_018581405.1
DAEGGA010000037.1	HBE6706391.1	bacteriocin family protein	Escherichia coli	110004004	GCA_018581525.1
ABASGU010000027.1	EHP1730981.1	bacteriocin family protein	Escherichia coli	PSU-3912	GCA_018726565.1
ABASHV010000101.1	EHP1876608.1	bacteriocin family protein	Escherichia coli	PSU-3914	GCA_018729025.1
ABATUE010000075.1	EHP6059953.1	bacteriocin family protein	Escherichia coli	CVM N20EC4106	GCA_018806395.1
ABATUI010000090.1	EHP6083233.1	bacteriocin family protein	Escherichia coli	CVM N20EC3376	GCA_018806415.1
ABATVC010000127.1	EHP6178981.1	bacteriocin family protein	Escherichia coli	CVM N20EC2519	GCA_018806835.1
ABAUCB010000031.1	EHP6981657.1	bacteriocin family protein	Escherichia coli	20CA11PC05UCD-EC	GCA_018832105.1
ABAUNN010000147.1	EHP8208866.1	bacteriocin family protein	Escherichia coli	FSIS12140340	GCA_018838475.1
ABAVPU010000074.1	EHQ1243482.1	bacteriocin family protein	Escherichia coli	PSU-3876	GCA_018872505.1
ABAVVR010000154.1	EHQ1862771.1	bacteriocin family protein	Escherichia coli	21CT05GB03-EC	GCA_018876095.1
ABAYQH010000132.1	EHQ9991743.1	bacteriocin family protein	Escherichia coli	FSIS12140191	GCA_018990495.1
ABAZAJ010000109.1	EHR1105416.1	bacteriocin family protein	Escherichia coli	FSIS12140197	GCA_019000035.1
JAHQRA010000034.1	MBU9928742.1	bacteriocin family protein	Escherichia coli	xz185	GCA_019050515.1
ABBBMQ010000069.1	EHR8235903.1	bacteriocin family protein	Escherichia coli	PSU-4497	GCA_019078465.1
JADZYL010000043.1	MBV4625516.1	bacteriocin family protein	Escherichia coli	YN15	GCA_019146055.1
JAEABW010000039.1	MBV5042320.1	bacteriocin family protein	Escherichia coli	Y177	GCA_019148115.1
ABBGJG010000075.1	EHT2439743.1	bacteriocin family protein	Escherichia coli	FSIS12139895	GCA_019198815.1
JAAVSL010000063.1	MBV6959339.1	bacteriocin family protein	Escherichia coli	F105	GCA_019201705.1
JAHWFC010000108.1	MBW2792093.1	bacteriocin family protein	Escherichia coli	SCPM-O--9008	GCA_019311855.1
JAHWFA010000137.1	MBW2811260.1	bacteriocin family protein	Escherichia coli	SCPM-O--9009	GCA_019311925.1
JAHWDZ010000374.1	MBW2936083.1	bacteriocin family protein	Escherichia coli	SCPM-O--8732	GCA_019312485.1
DAETMG010000083.1	HBI2634423.1	bacteriocin family protein	Escherichia coli		GCA_019327465.1
ABBLPE010000148.1	EHU9037527.1	bacteriocin family protein	Escherichia coli	FSIS12140664	GCA_019330465.1
ABBLPK010000121.1	EHU9093208.1	bacteriocin family protein	Escherichia coli	FSIS12140662	GCA_019330525.1
ABBLPL010000134.1	EHU9097678.1	bacteriocin family protein	Escherichia coli	FSIS12140661	GCA_019330545.1
ABBLPM010000141.1	EHU9111096.1	bacteriocin family protein	Escherichia coli	FSIS12140660	GCA_019330565.1
ABBLPO010000148.1	EHU9088601.1	bacteriocin family protein	Escherichia coli	FSIS12140658	GCA_019330685.1
ABBLPU010000051.1	EHU9143546.1	bacteriocin family protein	Escherichia coli	FSIS12140684	GCA_019330765.1
ABBLZA010000253.1	EHV0062076.1	bacteriocin family protein	Escherichia coli	FSIS12140744	GCA_019339745.1
ABBLZQ010000116.1	EHV0151786.1	bacteriocin family protein	Escherichia coli	FSIS12140463	GCA_019340105.1
ABBMWJ010000007.1	EHV2487408.1	bacteriocin family protein	Escherichia coli	CVM N20EC0275	GCA_019367605.1
ABBOWX010000018.1	EHW0345634.1	bacteriocin family protein	Escherichia coli	PNUSAE078644	GCA_019441285.1
ABBRIH010000073.1	EHW7614932.1	bacteriocin family protein	Escherichia coli	687640	GCA_019491605.1
ABBSQV010000126.1	EHX1549116.1	bacteriocin family protein	Escherichia coli	1306270	GCA_019512465.1
ABBUDF010000004.1	EHX5684385.1	bacteriocin family protein	Escherichia coli	1007469	GCA_019538295.1
ABBUDQ010000074.1	EHX5758329.1	bacteriocin family protein	Escherichia coli	998476	GCA_019538475.1
ABBUFO010000070.1	EHX5981996.1	bacteriocin family protein	Escherichia coli	FSIS12141439	GCA_019539435.1
ABBUVP010000093.1	EHX7857794.1	bacteriocin family protein	Escherichia coli	580442	GCA_019547675.1
VDBH01000001.1	MBW9342200.1	bacteriocin family protein	Escherichia coli	EC_81	GCA_019583665.1
VDBB01000001.1	MBW9365134.1	bacteriocin family protein	Escherichia coli	EC_74	GCA_019583875.1
VDAX01000052.1	MBW9362981.1	bacteriocin family protein	Escherichia coli	EC_70	GCA_019583995.1
VDBI01000001.1	MBW9286491.1	bacteriocin family protein	Escherichia coli	EC_82	GCA_019584205.1
VDAA01000023.1	MBW9486220.1	bacteriocin family protein	Escherichia coli	EC_44	GCA_019584585.1
ABBXOQ010000051.1	EHY5972812.1	bacteriocin family protein	Escherichia coli	21IA07CB03-EC	GCA_019591625.1
ABCCPP010000107.1	EIA0312553.1	bacteriocin family protein	Escherichia coli	FSIS12141279	GCA_019753185.1
ABCCSQ010000030.1	EIA0774692.1	bacteriocin family protein	Escherichia coli	PNUSAE081420	GCA_019758875.1
ABCCYV010000203.1	EIA1384938.1	bacteriocin family protein	Escherichia coli	FDA1168266-S006-001	GCA_019772455.1
ABCDEZ010000053.1	EIA2109277.1	bacteriocin family protein	Escherichia coli	21NC06CB07-EC	GCA_019776825.1
VDAC01000002.1	MBY2952921.1	bacteriocin family protein	Escherichia coli	EC_46	GCA_019780515.1
ABCDZE010000145.1	EIA4236452.1	bacteriocin family protein	Escherichia coli	FDA1163869-S007-060	GCA_019796985.1
ABCERR010000063.1	EIA6159343.1	bacteriocin family protein	Escherichia coli	PSU-3929	GCA_019814965.1
ABCFPJ010000101.1	EIA8243347.1	bacteriocin family protein	Escherichia coli	FSIS12141442	GCA_019828835.1
ABCFPI010000084.1	EIA8238719.1	bacteriocin family protein	Escherichia coli	FSIS12141440	GCA_019828895.1
DAEVWB010000057.1	HBI9411160.1	bacteriocin family protein	Escherichia coli	169757	GCA_019919705.1
DAEVYP010000219.1	HBI9733209.1	bacteriocin family protein	Escherichia coli		GCA_019961955.1
DAEVYK010000136.1	HBI9723687.1	bacteriocin family protein	Escherichia coli		GCA_019961995.1
DAEVYS010000332.1	HBI9756636.1	bacteriocin family protein	Escherichia coli		GCA_019962135.1
DAEVYV010000216.1	HBI9765659.1	bacteriocin family protein	Escherichia coli		GCA_019962175.1
CP081698.1	UAO55490.1	bacteriocin family protein	Escherichia coli	CT02	GCA_019969625.1
CP081699.1	UAO59833.1	bacteriocin family protein	Escherichia coli	CT02	GCA_019969625.1
CP081712.1	UAO73809.1	bacteriocin family protein	Escherichia coli	AH21	GCA_019970995.1
DAEWBI010000093.1	HBJ0083498.1	bacteriocin family protein	Escherichia coli		GCA_019978825.1
DAEWDX010000069.1	HBJ0383651.1	bacteriocin family protein	Escherichia coli		GCA_019980935.1
DAEWKP010000101.1	HBJ1160923.1	bacteriocin family protein	Escherichia coli		GCA_019992955.1
DAEWMR010000117.1	HBJ1410096.1	bacteriocin family protein	Escherichia coli		GCA_019996365.1
ABCPME010000206.1	EID7695054.1	bacteriocin family protein	Escherichia coli	FSIS12142708	GCA_020086565.1
ABANDI010000108.1	EHN7314635.1	bacteriocin family protein	Escherichia coli	PSU-4140	GCA_020139055.1
DAFAEK010000073.1	HBK1415000.1	bacteriocin family protein	Escherichia coli		GCA_020297765.1
ABCXTW010000048.1	EIG2108485.1	bacteriocin family protein	Escherichia coli	USECESBL081	GCA_020301365.1
ABCXTY010000041.1	EIG2117132.1	bacteriocin family protein	Escherichia coli	USECESBL090	GCA_020301505.1
ABDAFZ010000114.1	EIH0486367.1	bacteriocin family protein	Escherichia coli	PNUSAE010752	GCA_020342395.1
ABDATD010000070.1	EIH2176446.1	bacteriocin family protein	Escherichia coli	FSIS11706105	GCA_020352315.1
JAGTIK010000093.1	MCA6189490.1	bacteriocin family protein	Escherichia coli	AH09	GCA_020381795.1
JAIZOB010000075.1	MCA6811043.1	bacteriocin family protein	Escherichia coli	GHA-BE-NMIMRSEQ-2021-4	GCA_020406245.1
ABDEFM010000063.1	EII3312617.1	bacteriocin family protein	Escherichia coli	21TN09GB03N-EC	GCA_020412205.1
ABDFZG010000031.1	EII8469932.1	bacteriocin family protein	Escherichia coli	CVM N19EC1163	GCA_020469205.1
ABDGQA010000070.1	EIJ0346798.1	bacteriocin family protein	Escherichia coli	21MD08GT07-EC	GCA_020490635.1
JAJAJH010000003.1	MCB4450199.1	bacteriocin family protein	Escherichia coli	21-MO00803	GCA_020514455.1
JAJAKE010000112.1	MCB4496579.1	bacteriocin family protein	Escherichia coli	21-MO00826	GCA_020514935.1
ABDIYR010000078.1	EIJ6891452.1	bacteriocin family protein	Escherichia coli	2021GO-0153	GCA_020553925.1
JAJDLG010000070.1	MCB8619039.1	bacteriocin family protein	Escherichia coli	DFI.3.109	GCA_020593495.1
JAJDLH010000068.1	MCB8623323.1	bacteriocin family protein	Escherichia coli	DFI.3.18	GCA_020593635.1
JAJDLJ010000070.1	MCB8660208.1	bacteriocin family protein	Escherichia coli	DFI.3.13	GCA_020593675.1
JAJDLK010000065.1	MCB8634895.1	bacteriocin family protein	Escherichia coli	DFI.3.110	GCA_020593735.1
JAJDLL010000064.1	MCB8669355.1	bacteriocin family protein	Escherichia coli	DFI.3.123	GCA_020593745.1
JAJDLQ010000054.1	MCB8683180.1	bacteriocin family protein	Escherichia coli	DFI.3.122	GCA_020593915.1
JAJDMB010000061.1	MCB8735927.1	bacteriocin family protein	Escherichia coli	DFI.3.32	GCA_020594305.1
ABDSGK010000137.1	EIM2911385.1	bacteriocin family protein	Escherichia coli	21TN10CB02N-EC	GCA_020773875.1
ABDSXR010000148.1	EIM4670048.1	bacteriocin family protein	Escherichia coli	1518833	GCA_020801815.1
DAFDJM010000076.1	HBK9123064.1	bacteriocin family protein	Escherichia coli		GCA_020855375.1
DAFDJO010000102.1	HBK9109058.1	bacteriocin family protein	Escherichia coli		GCA_020855435.1
DAFDLL010000131.1	HBK9348704.1	bacteriocin family protein	Escherichia coli		GCA_020856435.1
DAFDOJ010000104.1	HBK9685116.1	bacteriocin family protein	Escherichia coli		GCA_020862625.1
DAFDSH010000083.1	HBL0172521.1	bacteriocin family protein	Escherichia coli		GCA_020869895.1
DAFDSN010000134.1	HBL0202157.1	bacteriocin family protein	Escherichia coli		GCA_020869995.1
DAFDSQ010000138.1	HBL0220652.1	bacteriocin family protein	Escherichia coli		GCA_020870075.1
DAFDTS010000112.1	HBL0349482.1	bacteriocin family protein	Escherichia coli		GCA_020870675.1
ABDVZM010000077.1	EIN3654547.1	bacteriocin family protein	Escherichia coli	PSU-4638	GCA_020892975.1
ABEAMG010000137.1	EIO6558995.1	bacteriocin family protein	Escherichia coli	1534312	GCA_020986025.1
ABEBVB010000113.1	EIP0510291.1	bacteriocin family protein	Escherichia coli	FSIS12141989	GCA_021016795.1
ABEBVC010000084.1	EIP0495993.1	bacteriocin family protein	Escherichia coli	21SC11GB03-EC	GCA_021016895.1
DAFGNM010000085.1	HBL6990107.1	bacteriocin family protein	Escherichia coli		GCA_021048065.1
ABEDBI010000161.1	EIP3804660.1	bacteriocin family protein	Escherichia coli	FSIS12106936	GCA_021062035.1
DAFGSR010000045.1	HBL7602262.1	bacteriocin family protein	Escherichia coli	Eco04589	GCA_021086285.1
CP088401.1	UGD95781.1	bacteriocin family protein	Escherichia coli	F16EC0456	GCA_021130825.1
JAJPBN010000109.1	MCD6893308.1	bacteriocin family protein	Escherichia coli	ECO41	GCA_021167855.1
JAJPBL010000100.1	MCD6917708.1	bacteriocin family protein	Escherichia coli	ECO47	GCA_021167895.1
ABEGAG010000067.1	EIQ2313463.1	bacteriocin family protein	Escherichia coli	PSU-4884	GCA_021171945.1
ABEHRR010000184.1	EIQ6862510.1	bacteriocin family protein	Escherichia coli	FSIS12140597	GCA_021213335.1
JAJQMV010000077.1	MCD9160103.1	bacteriocin family protein	Escherichia coli	Lssk	GCA_021228455.1
ABEJOA010000100.1	EIR2523668.1	bacteriocin family protein	Escherichia coli	1545530	GCA_021252205.1
ABEKLL010000099.1	EIR5226294.1	bacteriocin family protein	Escherichia coli	21SC12GB01-EC	GCA_021268885.1
ABELJE010000077.1	EIR7915940.1	bacteriocin family protein	Escherichia coli	1553607	GCA_021290125.1
ABENQJ010000074.1	EIS4672415.1	bacteriocin family protein	Escherichia coli	21TN12GT01N-EC	GCA_021362065.1
DAFKXM010000085.1	HBM8289822.1	bacteriocin family protein	Escherichia coli		GCA_021418045.1
DAFLAH010000111.1	HBM8561824.1	bacteriocin family protein	Escherichia coli		GCA_021418425.1
DAFKWM010000092.1	HBM9245873.1	bacteriocin family protein	Escherichia coli		GCA_021425965.1
ABEPSH010000106.1	EIT0629600.1	bacteriocin family protein	Escherichia coli	PSU-4269	GCA_021446165.1
DAFLMN010000076.1	HBM9813593.1	bacteriocin family protein	Escherichia coli	Ec20	GCA_021447265.1
DAFLMD010000078.1	HBM9789945.1	bacteriocin family protein	Escherichia coli	Ec19	GCA_021447565.1
DAFLRV010000147.1	HBN0479201.1	bacteriocin family protein	Escherichia coli		GCA_021453445.1
DAFLRX010000135.1	HBN0452562.1	bacteriocin family protein	Escherichia coli		GCA_021453465.1
DAFLSB010000087.1	HBN0506640.1	bacteriocin family protein	Escherichia coli		GCA_021453525.1
DAFLSP010000202.1	HBN0560992.1	bacteriocin family protein	Escherichia coli		GCA_021454565.1
DAFLSO010000097.1	HBN0537574.1	bacteriocin family protein	Escherichia coli		GCA_021454585.1
DAFLTI010000139.1	HBN0649149.1	bacteriocin family protein	Escherichia coli		GCA_021458965.1
JAJNPD010000068.1	MCF1582102.1	bacteriocin family protein	Escherichia coli	CSCIP2_JAN2020	GCA_021464115.1
JAJNPA010000061.1	MCF1526587.1	bacteriocin family protein	Escherichia coli	CKCHL2_MAY2020	GCA_021464165.1
ABEQYB010000078.1	EIT3809069.1	bacteriocin family protein	Escherichia coli	CVM N19EC1259	GCA_021495865.1
ABESGN010000082.1	EIT7613605.1	bacteriocin family protein	Escherichia coli	CVM N20EC3292	GCA_021540775.1
ABESGR010000003.1	EIT7629589.1	bacteriocin family protein	Escherichia coli	CVM N20EC3660	GCA_021540875.1
DAFNEV010000092.1	HBN5224526.1	bacteriocin family protein	Escherichia coli	69078	GCA_021542115.1
JAKFTF010000152.1	MCF3324766.1	bacteriocin family protein	Escherichia coli	77-K1	GCA_021547795.1
ABETAZ010000149.1	EIT9566505.1	bacteriocin family protein	Escherichia coli	1565796	GCA_021561815.1
ABETIU010000143.1	EIU0556997.1	bacteriocin family protein	Escherichia coli	FSIS12208631	GCA_021567555.1
JAJPVF010000022.1	MCF6750576.1	bacteriocin family protein	Escherichia coli	PEROU_H19R	GCA_021697245.1
DAFSSQ010000061.1	HBP7773433.1	bacteriocin family protein	Escherichia coli	Escherichia coli 18617	GCA_021721645.1
JAKJVN010000049.1	MCF7437983.1	bacteriocin family protein	Escherichia coli	CMB62_CIP L1:4	GCA_021728615.1
UFZW01000004.1	STF14037.1	Linocin-M18	Escherichia coli	NCTC13384	GCA_900448435.1
UGBB01000002.1	STG76851.1	Linocin-M18	Escherichia coli	NCTC11132	GCA_900448805.1
UGBH01000001.1	STH03824.1	Linocin-M18	Escherichia coli	NCTC11106	GCA_900448865.1
UASA01000005.1	SQB69720.1	Linocin-M18	Escherichia coli	NCTC11123	GCA_900448915.1
UGCH01000002.1	STJ68067.1	Linocin-M18	Escherichia coli	NCTC11130	GCA_900449175.1
UGFJ01000002.1	STM52497.1	Linocin-M18	Escherichia coli	NCTC10957	GCA_900450205.1
UCWH01000029.1	SQM64057.1	Linocin-M18	Escherichia coli	VREC0280	GCA_900479085.1
UCWY01000022.1	SQN44814.1	Linocin-M18	Escherichia coli	VREC0286	GCA_900479365.1
UCXX01000029.1	SQO46012.1	Linocin-M18	Escherichia coli	VREC0496	GCA_900479595.1
UCXR01000027.1	SQO32400.1	Linocin-M18	Escherichia coli	VREC0493	GCA_900479605.1
UDAV01000068.1	SQS02848.1	Linocin-M18	Escherichia coli	VREC0596	GCA_900480485.1
UDCQ01000029.1	SQU38909.1	Linocin-M18	Escherichia coli	VRES0490	GCA_900480975.1
UDCT01000030.1	SQV07333.1	Linocin-M18	Escherichia coli	VRES0495	GCA_900480995.1
UDCU01000029.1	SQU67715.1	Linocin-M18	Escherichia coli	VRES0494	GCA_900481015.1
UDDJ01000029.1	SQW31699.1	Linocin-M18	Escherichia coli	VRES0498	GCA_900481145.1
UEKK01000030.1	SRZ88509.1	Linocin-M18	Escherichia coli	VRES0491	GCA_900481155.1
UDDQ01000029.1	SQV58352.1	Linocin-M18	Escherichia coli	VRES0499	GCA_900481225.1
UDDN01000036.1	SQV39823.1	Linocin-M18	Escherichia coli	VRES0500	GCA_900481235.1
UDDY01000031.1	SQV81761.1	Linocin-M18	Escherichia coli	VRES0497	GCA_900481325.1
UDDX01000029.1	SQV77913.1	Linocin-M18	Escherichia coli	VRES0496	GCA_900481335.1
UDFU01000002.1	SQX86094.1	Linocin-M18	Escherichia coli	VREC0525	GCA_900481835.1
UDGH01000024.1	SQY61258.1	Linocin-M18	Escherichia coli	VREC0523	GCA_900481905.1
UDGV01000043.1	SQZ25718.1	Linocin-M18	Escherichia coli	VREC0484	GCA_900482055.1
LR134222.1	VEC45960.1	Linocin-M18	Escherichia coli	NCTC11129	GCA_900636075.1
LR134247.1	VED46125.1	Linocin-M18	Escherichia coli	NCTC9040	GCA_900636295.1
NZ_JSIY01000069.1	WP_001061054.1	bacteriocin family protein	Escherichia coli	upec-269	GCF_000777735.1
NZ_JSPG01000035.1	WP_044069342.1	bacteriocin family protein	Escherichia coli	blood-90187	GCF_000779155.1
NZ_JSML01000083.1	WP_001061054.1	bacteriocin family protein	Escherichia coli	upec-170	GCF_000780035.1
NZ_JSNJ01000113.1	WP_001061054.1	bacteriocin family protein	Escherichia coli	upec-141	GCF_000780715.1
NZ_JSON01000013.1	WP_001061054.1	bacteriocin family protein	Escherichia coli	upec-113	GCF_000781255.1
NZ_JSRS01000016.1	WP_044069342.1	bacteriocin family protein	Escherichia coli	blood-09-0249	GCF_000782275.1
NZ_CXYJ01000063.1	WP_001061054.1	bacteriocin family protein	Escherichia coli		GCF_001268685.1
NZ_JRRO01000273.1	WP_001061054.1	bacteriocin family protein	Escherichia coli	RU1 MA6	GCF_001412895.1
NZ_JRRQ01000041.1	WP_001061054.1	bacteriocin family protein	Escherichia coli	RU1 MA8	GCF_001412915.1
NZ_JRRV01000229.1	WP_001061054.1	bacteriocin family protein	Escherichia coli	RU1 LB1	GCF_001412925.1
NZ_JRRW01000164.1	WP_001061054.1	bacteriocin family protein	Escherichia coli	RU1 LB2	GCF_001412955.1
NZ_JRRZ01000113.1	WP_001061054.1	bacteriocin family protein	Escherichia coli	RU1 LB5	GCF_001412975.1
NZ_JRSD01000250.1	WP_001061054.1	bacteriocin family protein	Escherichia coli	RU1 LB9	GCF_001412995.1
NZ_JRRI01000057.1	WP_001061054.1	bacteriocin family protein	Escherichia coli	RU1	GCF_001413005.1
NZ_JRRJ01000004.1	WP_001061054.1	bacteriocin family protein	Escherichia coli	RU1 MA1	GCF_001413355.1
NZ_JRRK01000139.1	WP_001061054.1	bacteriocin family protein	Escherichia coli	RU1 MA2	GCF_001413375.1
NZ_JRRL01000254.1	WP_001061054.1	bacteriocin family protein	Escherichia coli	RU1 MA3	GCF_001413395.1
NZ_JRRM01000063.1	WP_001061054.1	bacteriocin family protein	Escherichia coli	RU1 MA4	GCF_001413415.1
NZ_JRRN01000033.1	WP_001061054.1	bacteriocin family protein	Escherichia coli	RU1 MA5	GCF_001413425.1
NZ_JRRP01000037.1	WP_001061054.1	bacteriocin family protein	Escherichia coli	RU1 MA7	GCF_001413455.1
NZ_JRRR01000026.1	WP_001061054.1	bacteriocin family protein	Escherichia coli	RU1 MA9	GCF_001413475.1
NZ_JRRS01000052.1	WP_001061054.1	bacteriocin family protein	Escherichia coli	RU1 MA10	GCF_001413485.1
NZ_JRRT01000180.1	WP_001061054.1	bacteriocin family protein	Escherichia coli	RU1 MA11	GCF_001413515.1
NZ_JRRU01000154.1	WP_001061054.1	bacteriocin family protein	Escherichia coli	RU1 MA12	GCF_001413535.1
NZ_JRRX01000061.1	WP_001061054.1	bacteriocin family protein	Escherichia coli	RU1 LB3	GCF_001413555.1
NZ_JRRY01000236.1	WP_001061054.1	bacteriocin family protein	Escherichia coli	RU1 LB4	GCF_001413565.1
NZ_JRSA01000209.1	WP_001061054.1	bacteriocin family protein	Escherichia coli	RU1 LB6	GCF_001413595.1
NZ_JRSB01000060.1	WP_001061054.1	bacteriocin family protein	Escherichia coli	RU1 LB7	GCF_001413605.1
NZ_JRSC01000138.1	WP_001061054.1	bacteriocin family protein	Escherichia coli	RU1 LB8	GCF_001413635.1
NZ_JRSE01000245.1	WP_001061054.1	bacteriocin family protein	Escherichia coli	RU1 LB10	GCF_001413645.1
NZ_JRSF01000186.1	WP_001061054.1	bacteriocin family protein	Escherichia coli	RU1 LB11	GCF_001413675.1
NZ_JRSG01000010.1	WP_001061054.1	bacteriocin family protein	Escherichia coli	RU1 LB12	GCF_001413685.1
NZ_JRSH01000187.1	WP_001061054.1	bacteriocin family protein	Escherichia coli	RU1 BHI1	GCF_001413715.1
NZ_JRSI01000334.1	WP_001061054.1	bacteriocin family protein	Escherichia coli	RU1 BHI2	GCF_001413735.1
NZ_JRSJ01000077.1	WP_001061054.1	bacteriocin family protein	Escherichia coli	RU1 BHI3	GCF_001413745.1
NZ_JRSK01000021.1	WP_001061054.1	bacteriocin family protein	Escherichia coli	RU1 BHI4	GCF_001413755.1
NZ_JRSO01000197.1	WP_001061054.1	bacteriocin family protein	Escherichia coli	RU1 BHI8	GCF_001413805.1
NZ_JRSQ01000229.1	WP_001061054.1	bacteriocin family protein	Escherichia coli	RU1 BHI10	GCF_001413815.1
NZ_JRSS01000251.1	WP_001061054.1	bacteriocin family protein	Escherichia coli	RU1 BHI12	GCF_001413825.1
NZ_JRSN01000155.1	WP_001061054.1	bacteriocin family protein	Escherichia coli	RU1 BHI7	GCF_001413875.1
NZ_JRSP01000184.1	WP_001061054.1	bacteriocin family protein	Escherichia coli	RU1 BHI9	GCF_001413885.1
NZ_JRSR01000258.1	WP_001061054.1	bacteriocin family protein	Escherichia coli	RU1 BHI11	GCF_001413905.1
NZ_LWDC01000020.1	WP_001061054.1	bacteriocin family protein	Escherichia coli	SCM-21	GCF_001640145.1
NZ_MVIN01000144.1	WP_001061054.1	bacteriocin family protein	Escherichia coli	FAM21843	GCF_002109445.1
NZ_NIEE01000096.1	WP_001061052.1	bacteriocin family protein	Escherichia coli	2.1a	GCF_002166195.1
NZ_NIEZ01000103.1	WP_001061054.1	bacteriocin family protein	Escherichia coli	56.1r	GCF_002166645.1
NZ_NEKG01000004.1	WP_001619436.1	bacteriocin family protein	Escherichia coli	2013-6-380B	GCF_002173145.1
NZ_NEKI01000009.1	WP_001619436.1	bacteriocin family protein	Escherichia coli	2013-6-210A	GCF_002173205.1
NZ_BDPU01000099.1	WP_001061054.1	bacteriocin family protein	Escherichia coli	956	GCF_002207265.1
NZ_BDRR01000067.1	WP_001061054.1	bacteriocin family protein	Escherichia coli	949	GCF_002207725.1
NZ_NLHU01000008.1	WP_001061054.1	bacteriocin family protein	Escherichia coli	MOD1-EC5691	GCF_002226695.1
NZ_NLRV01000084.1	WP_089588649.1	bacteriocin family protein	Escherichia coli	MOD1-EC5119	GCF_002232175.1
NZ_NMMX01000051.1	WP_001619436.1	bacteriocin family protein	Escherichia coli	MOD1-EC7014	GCF_002467205.1
NZ_NMMT01000107.1	WP_001061054.1	bacteriocin family protein	Escherichia coli	MOD1-EC6561	GCF_002467805.1
NZ_NMNH01000042.1	WP_001061052.1	bacteriocin family protein	Escherichia coli	MOD1-EC6980	GCF_002467955.1
NZ_NKUK01000102.1	WP_001061054.1	bacteriocin family protein	Escherichia coli	MOD1-EC5935	GCF_002473435.1
NZ_NOHS01000095.1	WP_044069342.1	bacteriocin family protein	Escherichia coli	MOD1-EC5039	GCF_002475415.1
NZ_NJSA01000057.1	WP_001061054.1	bacteriocin family protein	Escherichia coli	MOD1-EC3803	GCF_002516065.1
NZ_NJSD01000075.1	WP_001061054.1	bacteriocin family protein	Escherichia coli	MOD1-EC3800	GCF_002516125.1
NZ_NOGY01000114.1	WP_001061054.1	bacteriocin family protein	Escherichia coli	MOD1-EC5130	GCF_002516565.1
NZ_NOFX01000091.1	WP_001061054.1	bacteriocin family protein	Escherichia coli	MOD1-EC5157	GCF_002516885.1
NZ_NOGF01000080.1	WP_001061052.1	bacteriocin family protein	Escherichia coli	MOD1-EC5149	GCF_002516925.1
NZ_NOMT01000051.1	WP_001061052.1	bacteriocin family protein	Escherichia coli	MOD1-EC6981	GCF_002518725.1
NZ_NOMW01000096.1	WP_001061054.1	bacteriocin family protein	Escherichia coli	MOD1-EC6977	GCF_002518795.1
NZ_NONF01000063.1	WP_001061052.1	bacteriocin family protein	Escherichia coli	MOD1-EC6968	GCF_002518945.1
NZ_NONI01000097.1	WP_001061054.1	bacteriocin family protein	Escherichia coli	MOD1-EC6965	GCF_002519015.1
NZ_NORG01000042.1	WP_001061054.1	bacteriocin family protein	Escherichia coli	MOD1-EC6802	GCF_002521055.1
NZ_NORV01000063.1	WP_001061054.1	bacteriocin family protein	Escherichia coli	MOD1-EC6781	GCF_002521135.1
NZ_NOSW01000049.1	WP_001061054.1	bacteriocin family protein	Escherichia coli	MOD1-EC6752	GCF_002521305.1
NZ_NOSB01000082.1	WP_001061054.1	bacteriocin family protein	Escherichia coli	MOD1-EC6775	GCF_002521915.1
NZ_NOSH01000076.1	WP_001061054.1	bacteriocin family protein	Escherichia coli	MOD1-EC6768	GCF_002521985.1
NZ_NOSJ01000053.1	WP_001061054.1	bacteriocin family protein	Escherichia coli	MOD1-EC6766	GCF_002522025.1
NZ_NOTF01000049.1	WP_001061054.1	bacteriocin family protein	Escherichia coli	MOD1-EC6742	GCF_002522315.1
NZ_NMDQ01000127.1	WP_001061054.1	bacteriocin family protein	Escherichia coli	MOD1-EC6057	GCF_002537695.1
NZ_NMER01000115.1	WP_001061054.1	bacteriocin family protein	Escherichia coli	MOD1-EC6023	GCF_002538055.1
NZ_NMGN01000092.1	WP_001061054.1	bacteriocin family protein	Escherichia coli	MOD1-EC5966	GCF_002538875.1
NZ_NMDG01000096.1	WP_001061054.1	bacteriocin family protein	Escherichia coli	MOD1-EC6077	GCF_002541225.1
NZ_NMFC01000097.1	WP_001061054.1	bacteriocin family protein	Escherichia coli	MOD1-EC6011	GCF_002542995.1
NZ_NBBR01000013.1	WP_001619436.1	bacteriocin family protein	Escherichia coli	Win2013_WWKa_OUT_18	GCF_003144805.1
NZ_NBCC01000035.1	WP_109538602.1	bacteriocin family protein	Escherichia coli	Win2012_WWKa_OUT_29	GCF_003144955.1
NZ_NBKB01000028.1	WP_001061054.1	bacteriocin family protein	Escherichia coli	Spr2013_WWKa_ALT_27	GCF_003145945.1
NZ_NBKB01000029.1	WP_001061054.1	bacteriocin family protein	Escherichia coli	Spr2013_WWKa_ALT_27	GCF_003145945.1
NZ_NBKN01000057.1	WP_109864421.1	bacteriocin family protein	Escherichia coli	Spr2012_WWKa_NEU_24	GCF_003146215.1
NZ_QISS01000050.1	WP_001061054.1	bacteriocin family protein	Escherichia coli	CS-22	GCF_003207295.1
NZ_BGNW01000043.1	WP_001061054.1	bacteriocin family protein	Escherichia coli	TUM15665	GCF_003227815.1
NZ_BGOB01000084.1	WP_001061054.1	bacteriocin family protein	Escherichia coli	TUM15671	GCF_003227915.1
NZ_PJFJ01000100.1	WP_001061054.1	bacteriocin family protein	Escherichia coli	TJ32	GCF_003290595.1
NZ_PJFU01000104.1	WP_001061054.1	bacteriocin family protein	Escherichia coli	3150	GCF_003290755.1
NZ_PJGP01000087.1	WP_001061054.1	bacteriocin family protein	Escherichia coli	1379	GCF_003290995.1
NZ_PJGU01000109.1	WP_001061054.1	bacteriocin family protein	Escherichia coli	JL39	GCF_003291015.1
NZ_NRTT01000023.1	WP_001061054.1	bacteriocin family protein	Escherichia coli	1278	GCF_003292465.1
NZ_NRTV01000180.1	WP_001061054.1	bacteriocin family protein	Escherichia coli	A24	GCF_003292515.1
NZ_NRUV01000012.1	WP_001061054.1	bacteriocin family protein	Escherichia coli	3180	GCF_003292935.1
NZ_NRVR01000069.1	WP_001061054.1	bacteriocin family protein	Escherichia coli	A48	GCF_003293255.1
NZ_NRWA01000115.1	WP_001061054.1	bacteriocin family protein	Escherichia coli	A431	GCF_003301035.1
NZ_NRWO01000108.1	WP_001061054.1	bacteriocin family protein	Escherichia coli	1257	GCF_003301735.1
NZ_NRYN01000053.1	WP_044069342.1	bacteriocin family protein	Escherichia coli	A198	GCF_003304515.1
NZ_PXKC01000082.1	WP_001061054.1	bacteriocin family protein	Escherichia coli	CRE60	GCF_003402675.1
NZ_RKKG01000083.1	WP_001061054.1	bacteriocin family protein	Escherichia coli	PN124	GCF_003829865.1
NZ_RHMR01000095.1	WP_001061054.1	bacteriocin family protein	Escherichia coli	PN112	GCF_003830335.1
NZ_RHMT01000077.1	WP_001061054.1	bacteriocin family protein	Escherichia coli	PN91	GCF_003830385.1
NZ_PNZL01000056.1	WP_001061054.1	bacteriocin family protein	Escherichia coli	402245	GCF_003982065.1
NZ_PNUB01000060.1	WP_001061054.1	bacteriocin family protein	Escherichia coli	402216	GCF_003983685.1
NZ_PNUA01000058.1	WP_001061054.1	bacteriocin family protein	Escherichia coli	402371	GCF_003983695.1
NZ_PNZX01000114.1	WP_001061054.1	bacteriocin family protein	Escherichia coli	202550	GCF_003984045.1
NZ_BHZM01000047.1	WP_001619436.1	bacteriocin family protein	Escherichia coli	11-1BK	GCF_005397785.1
NZ_BHZT01000064.1	WP_001619436.1	bacteriocin family protein	Escherichia coli	17-1BK	GCF_005397925.1
NZ_BHZW01000016.1	WP_001619436.1	bacteriocin family protein	Escherichia coli	20-1BK	GCF_005397985.1
NZ_BHZZ01000041.1	WP_001619436.1	bacteriocin family protein	Escherichia coli	22-1BK	GCF_005398045.1
NZ_BIAA01000050.1	WP_001619436.1	bacteriocin family protein	Escherichia coli	23-1BK	GCF_005398065.1
NZ_BIAD01000044.1	WP_001619436.1	bacteriocin family protein	Escherichia coli	26-1BK	GCF_005398125.1
NZ_BIAG01000028.1	WP_001619436.1	bacteriocin family protein	Escherichia coli	29-1BK	GCF_005398185.1
NZ_BIAH01000028.1	WP_001619436.1	bacteriocin family protein	Escherichia coli	30-1BK	GCF_005398205.1
NZ_BIAM01000024.1	WP_001619436.1	bacteriocin family protein	Escherichia coli	34-1BK	GCF_005398305.1
NZ_BIAP01000022.1	WP_001619436.1	bacteriocin family protein	Escherichia coli	37-1BK	GCF_005398365.1
NZ_BIAQ01000078.1	WP_001619436.1	bacteriocin family protein	Escherichia coli	38-1BK	GCF_005398425.1
NZ_BIAT01000020.1	WP_001619436.1	bacteriocin family protein	Escherichia coli	41-1BK	GCF_005398705.1
NZ_BIAW01000046.1	WP_001619436.1	bacteriocin family protein	Escherichia coli	43-1BK	GCF_005398765.1
NZ_BIBB01000035.1	WP_001619436.1	bacteriocin family protein	Escherichia coli	7-1BK	GCF_005398865.1
NZ_BIDM01000006.1	WP_001061054.1	bacteriocin family protein	Escherichia coli	56-K145-A	GCF_005400105.1
NZ_BIDQ01000019.1	WP_001619436.1	bacteriocin family protein	Escherichia coli	60-K140-A	GCF_005400185.1
NZ_BIEX01000164.1	WP_137595629.1	bacteriocin family protein	Escherichia coli	93-I92-A	GCF_005402105.1
NZ_SQDD01000006.1	WP_001061054.1	bacteriocin family protein	Escherichia coli	RUSPBB127	GCF_006232755.1
NZ_SQNF01000117.1	WP_001061054.1	bacteriocin family protein	Escherichia coli	EEPERB84	GCF_006237755.1
NZ_MDLJ02000003.1	WP_001061054.1	bacteriocin family protein	Escherichia coli	Fec10	GCF_009497625.2
NZ_VDIZ01000043.1	WP_001619436.1	bacteriocin family protein	Escherichia coli	HeB77	GCF_009821815.1
NZ_JAAKGF010000002.1	WP_001061054.1	bacteriocin family protein	Escherichia coli	169757	GCF_011043615.1
NZ_JAALAK010000095.1	WP_001061054.1	bacteriocin family protein	Escherichia coli	M-C45-X3	GCF_011077135.1
NZ_JAALBO010000098.1	WP_001061054.1	bacteriocin family protein	Escherichia coli	M-C45	GCF_011077745.1
NZ_JABUFJ010000093.1	WP_001061054.1	bacteriocin family protein	Escherichia coli	HUM-546	GCF_013404135.1
NZ_JABUFN010000058.1	WP_044069342.1	bacteriocin family protein	Escherichia coli	HUM-542	GCF_013404245.1
NZ_JABUFS010000057.1	WP_044069342.1	bacteriocin family protein	Escherichia coli	HUM-191	GCF_013404335.1
NZ_JACCHI010000053.1	WP_181674946.1	bacteriocin family protein	Escherichia coli	GCPRC7	GCF_013850805.1
NZ_JACCGY010000085.1	WP_001061052.1	bacteriocin family protein	Escherichia coli	GCPRC8	GCF_013851065.1
NZ_CP050196.1	WP_185159823.1	bacteriocin family protein	Escherichia coli	RH-004-CS	GCF_014216415.1
NZ_JACXKD010000085.1	WP_001061052.1	bacteriocin family protein	Escherichia coli	ARS-CC9592	GCF_015620665.1
NZ_JACEFL010000096.1	WP_236943894.1	bacteriocin family protein	Escherichia coli	EC-1444	GCF_015711375.1
NZ_JAFHFC010000121.1	WP_001061054.1	bacteriocin family protein	Escherichia coli	Survcare329	GCF_018422855.1
NZ_JAFHNL010000160.1	WP_001061054.1	bacteriocin family protein	Escherichia coli	NRZ-33910	GCF_018439505.1
NZ_JAFIAF010000122.1	WP_001061054.1	bacteriocin family protein	Escherichia coli	Survcare262	GCF_018446595.1
NZ_JAIHLC010000070.1	WP_001061052.1	bacteriocin family protein	Escherichia coli	41338	GCF_020668395.1
NZ_JAIHLB010000080.1	WP_001061054.1	bacteriocin family protein	Escherichia coli	41278	GCF_020668455.1
NZ_JAIHKR010000049.1	WP_001061054.1	bacteriocin family protein	Escherichia coli	41336	GCF_020668595.1
NZ_JAIHJA010000043.1	WP_001061054.1	bacteriocin family protein	Escherichia coli	R1164	GCF_020669475.1
NZ_JAIHJB010000026.1	WP_001619436.1	bacteriocin family protein	Escherichia coli	R1121	GCF_020669485.1
NZ_JAIHIT010000032.1	WP_001619436.1	bacteriocin family protein	Escherichia coli	S515	GCF_020669625.1
NZ_JAKLOK010000002.1	WP_001061054.1	bacteriocin family protein	Escherichia coli	1.3Chl_MAR2019	GCF_021887695.1
NZ_JAIVCL010000018.1	WP_001061054.1	bacteriocin family protein	Escherichia coli	Ins.135	GCF_022396825.1
NZ_JAIVCN010000051.1	WP_001061054.1	bacteriocin family protein	Escherichia coli	Ins.128	GCF_022396935.1
NZ_JAKVQK010000039.1	WP_001619436.1	bacteriocin family protein	Escherichia coli	EVAL113	GCF_022489535.1
NZ_JAKOGB010000089.1	WP_001061054.1	bacteriocin family protein	Escherichia coli	E8	GCF_022501225.1
NZ_MCCD01000106.1	WP_001061054.1	bacteriocin family protein	Escherichia coli	ZJ69	GCF_022546015.1
NZ_MCFY01000008.1	WP_001061054.1	bacteriocin family protein	Escherichia coli	ZJ623	GCF_022546335.1
NZ_MCEN01000148.1	WP_001061054.1	bacteriocin family protein	Escherichia coli	ZJ1347	GCF_022547275.1
NZ_JAGUTC010000091.1	WP_001061054.1	bacteriocin family protein	Escherichia coli	93AGRS2	GCF_022550725.1
NZ_JAKVSO010000035.1	WP_001061052.1	bacteriocin family protein	Escherichia coli	SMG002F4	GCF_022694095.1
NZ_JAKVSQ010000034.1	WP_001061052.1	bacteriocin family protein	Escherichia coli	SMG002F6	GCF_022694125.1
NZ_JAKVSS010000036.1	WP_001061052.1	bacteriocin family protein	Escherichia coli	SMG002F9	GCF_022694245.1
NZ_JAIPVX010000097.1	WP_001061054.1	bacteriocin family protein	Escherichia coli	CE77	GCF_022813005.1
NZ_OENL01000062.1	WP_001061054.1	bacteriocin family protein	Escherichia coli	KCRI-340B	GCF_900239845.1
NZ_CADCYJ010000075.1	WP_001061054.1	bacteriocin family protein	Escherichia coli	PBIO711	GCF_902807165.1
NZ_CADCYF010000107.1	WP_001061054.1	bacteriocin family protein	Escherichia coli	PBIO1937	GCF_902807245.1
NZ_CADCYV010000109.1	WP_001061054.1	bacteriocin family protein	Escherichia coli	PBIO1949	GCF_902807275.1
NZ_CADCYX010000075.1	WP_001061054.1	bacteriocin family protein	Escherichia coli	PBIO1948	GCF_902807295.1
NZ_CAJSHP010000116.1	WP_001061054.1	bacteriocin family protein	Escherichia coli		GCF_907175515.1
NZ_CAJSID010000040.1	WP_001061054.1	bacteriocin family protein	Escherichia coli		GCF_907175575.1
NZ_CAJSIH010000063.1	WP_001061054.1	bacteriocin family protein	Escherichia coli		GCF_907175715.1
NZ_CAJSKG010000112.1	WP_001061054.1	bacteriocin family protein	Escherichia coli		GCF_907176125.1
NZ_CAJSKP010000065.1	WP_001061054.1	bacteriocin family protein	Escherichia coli		GCF_907176955.1
NZ_CAJSKQ010000080.1	WP_001061054.1	bacteriocin family protein	Escherichia coli		GCF_907177085.1
NZ_CAJSLR010000139.1	WP_061360599.1	bacteriocin family protein	Escherichia coli		GCF_907177235.1
NZ_CAJVGF010000101.1	WP_001061054.1	bacteriocin family protein	Escherichia coli		GCF_910907465.1
NZ_CAKNCX010000003.1	WP_001061054.1	bacteriocin family protein	Escherichia coli	cpe014	GCF_929616755.1
AQEH01000104.1	EMW86268.1	linocin-M18	Escherichia coli 180050	180050	GCA_000356045.2
AFAD02000004.1	EII69102.1	linocin-M18	Escherichia coli 2.4168	2.4168	GCA_000194555.2
JNPE01000169.1	KDV93139.1	linocin-M18	Escherichia coli 2-156-04_S1_C3	2-156-04_S1_C3	GCA_000703505.1
JNPJ01000134.1	KDW16392.1	linocin-M18	Escherichia coli 2-156-04_S4_C1	2-156-04_S4_C1	GCA_000703665.1
JNRG01000089.1	KDY73130.1	linocin-M18	Escherichia coli 2-474-04_S1_C1	2-474-04_S1_C1	GCA_000704565.1
JNRK01000061.1	KDY99303.1	linocin-M18	Escherichia coli 2-474-04_S1_C2	2-474-04_S1_C2	GCA_000704645.1
JNRK01000062.1	KDY99296.1	linocin-M18	Escherichia coli 2-474-04_S1_C2	2-474-04_S1_C2	GCA_000704645.1
AOET01000051.1	ELW36071.1	linocin-M18	Escherichia coli 3.4880	3.488	GCA_000335195.2
JNMA01000089.1	KDT30566.1	linocin-M18	Escherichia coli 3-105-05_S3_C1	3-105-05_S3_C1	GCA_000700185.1
JNMB01000085.1	KDT41598.1	linocin-M18	Escherichia coli 3-105-05_S3_C2	3-105-05_S3_C2	GCA_000700205.1
JNMJ01000088.1	KDT78477.1	linocin-M18	Escherichia coli 3-475-03_S1_C1	3-475-03_S1_C1	GCA_000700285.1
NZ_JNMJ01000088.1	WP_001061054.1	bacteriocin family protein	Escherichia coli 3-475-03_S1_C1	3-475-03_S1_C1	GCF_000700285.1
JH970490.1	EKK50668.1	linocin-M18	Escherichia coli 8.0566	8.0566	GCA_000305175.1
JH969611.1	EKK38313.1	linocin-M18	Escherichia coli 8.0569	8.0569	GCA_000305355.1
AXUK01000125.1	ESA94566.1	linocin-M18	Escherichia coli 909945-2	909945-2	GCA_000485735.1
CCCR010000780.1	CDP78560.1	Putative uncharacterized protein	Escherichia coli D6-117.29	D6-117.29	GCA_000723325.1
AYHF01000040.1	ESK09253.1	hypothetical protein	Escherichia coli HVH 50 (4-2593475)	HVH 50 (4-2593475)	GCA_000488015.1
KB732932.1	ELE95294.1	hypothetical protein	Escherichia coli KTE111	KTE111	GCA_000351865.1
KB732923.1	ELF09140.1	hypothetical protein	Escherichia coli KTE119	KTE119	GCA_000351905.1
KB733130.1	ELG95423.1	hypothetical protein	Escherichia coli KTE154	KTE154	GCA_000352725.1
KB732530.1	ELD30262.1	hypothetical protein	Escherichia coli KTE212	KTE212	GCA_000351165.1
ANYS01000014.1	ELJ61545.1	hypothetical protein	Escherichia coli KTE232	KTE232	GCA_000326825.1
KE136820.1	EOV01154.1	hypothetical protein	Escherichia coli KTE40	KTE40	GCA_000408025.1
KE136840.1	EOW96662.1	hypothetical protein	Escherichia coli KTE41	KTE41	GCA_000408045.1
KB733011.1	ELF78446.1	hypothetical protein	Escherichia coli KTE42	KTE42	GCA_000352185.1
KB732647.1	ELE07216.1	hypothetical protein	Escherichia coli KTE51	KTE51	GCA_000351465.1
KB732702.1	ELE10401.1	hypothetical protein	Escherichia coli KTE56	KTE56	GCA_000351525.1
KE137027.1	EOV68902.1	hypothetical protein	Escherichia coli KTE64	KTE64	GCA_000408365.1
KE137120.1	EOV79237.1	hypothetical protein	Escherichia coli KTE73	KTE73	GCA_000408465.1
GG772072.1	EFK92371.1	Linocin_M18 bacteriocin protein	Escherichia coli MS 146-1	MS 146-1	GCA_000164275.1
AATPBG010000043.1	EFN7344908.1	bacteriocin	Escherichia coli O128:H2	PSU-1778	GCA_013040205.1
AASBXG010000081.1	EFA8202811.1	bacteriocin family protein	Escherichia coli O157	CFSAN074435	GCA_012264305.1
DADHSA010000129.1	HAX5618219.1	bacteriocin family protein	Escherichia coli O157	CEC04061	GCA_017026895.1
ABDAPF010000085.1	EIH1654717.1	bacteriocin family protein	Escherichia coli O157	CFSAN074436	GCA_020349305.1
AASBKP010000087.1	EFA6549446.1	bacteriocin family protein	Escherichia coli O157:H7	IA-2009144716	GCA_012257305.1
AASDJR010000107.1	EFB2696129.1	bacteriocin	Escherichia coli O157:H7	CFSAN083640	GCA_012293925.1
AASDJT010000056.1	EFB2705589.1	bacteriocin	Escherichia coli O157:H7	CFSAN083633	GCA_012294155.1
AASDJW010000106.1	EFB2723369.1	bacteriocin	Escherichia coli O157:H7	CFSAN083650	GCA_012294405.1
AATQNW010000122.1	EFO2096857.1	bacteriocin	Escherichia coli O19	PSU-0759	GCA_013066105.1
AARZNP010000098.1	EEZ5671490.1	bacteriocin family protein	Escherichia coli O2	PSU-0558	GCA_012215365.1
AARZLA010000094.1	EEZ6618436.1	bacteriocin family protein	Escherichia coli O21	PSU-0567	GCA_012214245.1
AATQOD010000104.1	EFO2121125.1	bacteriocin	Escherichia coli O3	PSU-0756	GCA_013066335.1
AARZLB010000032.1	EEZ6622781.1	bacteriocin family protein	Escherichia coli O7	PSU-0572	GCA_012214265.1
AQEO01000026.1	EMX08633.1	linocin-M18	Escherichia coli P0302308.1	P0302308.1	GCA_000355075.2
APYZ01000029.1	ENC99891.1	linocin-M18	Escherichia coli P0302308.10	P0302308.10	GCA_000358875.1
APZA01000026.1	END04565.1	linocin-M18	Escherichia coli P0302308.11	P0302308.11	GCA_000357605.2
APZB01000067.1	ENH17946.1	linocin-M18	Escherichia coli P0302308.12	P0302308.12	GCA_000358735.1
APZC01000350.1	ENH11385.1	linocin-M18	Escherichia coli P0302308.13	P0302308.13	GCA_000358975.2
APZD01000078.1	ENH15358.1	linocin-M18	Escherichia coli P0302308.14	P0302308.14	GCA_000358935.2
APZE01000026.1	END16324.1	linocin-M18	Escherichia coli P0302308.2	P0302308.2	GCA_000357765.2
APZF01000123.1	END07027.1	linocin-M18	Escherichia coli P0302308.3	P0302308.3	GCA_000357785.2
APZG01000388.1	END18462.1	linocin-M18	Escherichia coli P0302308.4	P0302308.4	GCA_000357805.1
APZH01000083.1	END23656.1	linocin-M18	Escherichia coli P0302308.5	P0302308.5	GCA_000357825.2
KE701469.1	EQW40221.1	hypothetical protein	Escherichia coli UMEA 3052-1	UMEA 3052-1	GCA_000460035.1
AWBM01000056.1	ESP38433.1	hypothetical protein	Escherichia coli UMEA 3148-1	UMEA 3148-1	GCA_000495075.1
KE702638.1	ERA24271.1	hypothetical protein	Escherichia coli UMEA 3889-1	UMEA 3889-1	GCA_000461755.1
NZ_KE702638.1	WP_001061054.1	bacteriocin family protein	Escherichia coli UMEA 3889-1	UMEA 3889-1	GCF_000461755.1
CABHNF010000059.1	VUX08200.1	Linocin-M18	Escherichia fergusonii		GCA_902167795.1
CP056682.1	QLT87591.1	bacteriocin family protein	Klebsiella grimontii	RHBSTW-00634	GCA_013734595.1
JAANZR010000046.1	MBE8895343.1	bacteriocin family protein	Klebsiella grimontii	IN139_11	GCA_015208375.1
CP067433.1	QQQ20262.1	bacteriocin family protein	Klebsiella grimontii	KOX 60	GCA_016656825.1
VNSG01000081.1	MBZ7341425.1	bacteriocin	Klebsiella grimontii	620206143210	GCA_020118015.1
VNRO01000054.1	MBZ7276459.1	bacteriocin	Klebsiella grimontii	606641-17	GCA_020118395.1
VNPM01000035.1	MBZ6953402.1	bacteriocin	Klebsiella grimontii	402496-14	GCA_020119895.1
NZ_JACRQQ010000002.1	WP_049099653.1	bacteriocin family protein	Klebsiella grimontii	UCICRE-146	GCF_014901955.1
NZ_CABGMQ010000037.1	WP_049099653.1	bacteriocin family protein	Klebsiella grimontii	4928STDY7071401	GCF_902160215.1
NZ_CABGNH010000033.1	WP_049099653.1	bacteriocin family protein	Klebsiella grimontii	4928STDY7071408	GCF_902160315.1
NZ_CABGPJ010000048.1	WP_049099653.1	bacteriocin family protein	Klebsiella grimontii	4928STDY7071477	GCF_902160775.1
NZ_CABGPG010000045.1	WP_049099653.1	bacteriocin family protein	Klebsiella grimontii	4928STDY7071479	GCF_902160845.1
NZ_CABGRW010000070.1	WP_049099653.1	bacteriocin family protein	Klebsiella grimontii	4928STDY7071557	GCF_902161425.1
NZ_CABGUY010000040.1	WP_049099653.1	bacteriocin family protein	Klebsiella grimontii	4928STDY7071670	GCF_902162255.1
NZ_CABGVY010000031.1	WP_049099653.1	bacteriocin family protein	Klebsiella grimontii	4928STDY7071144	GCF_902162565.1
NZ_CABGWD010000032.1	WP_049099653.1	bacteriocin family protein	Klebsiella grimontii	4928STDY7071147	GCF_902162595.1
VNTE01000081.1	MBZ7507751.1	bacteriocin	Klebsiella michiganensis	620285505921	GCA_020117515.1
VNSW01000035.1	MBZ7456905.1	bacteriocin	Klebsiella michiganensis	620267298408	GCA_020117695.1
DAFIPI010000052.1	HBM3274390.1	bacteriocin family protein	Klebsiella michiganensis	Kox28	GCA_021211375.1
DADYZP010000045.1	HBC5494173.1	bacteriocin family protein	Klebsiella oxytoca	Klebsiella oxytoca	GCA_018156985.1
BQGU01000241.1	GJL00892.1	putative 29 kDa antigen CFP29	Klebsiella oxytoca	TUM17569	GCA_020889225.1
NZ_JWBI01000098.1	WP_049099653.1	bacteriocin family protein	Klebsiella oxytoca	1148_KOXY	GCF_001052235.1
NLFG01000044.1	OZJ12453.1	bacteriocin	Klebsiella pneumoniae	L86	GCA_002261585.1
QRJW01000035.1	RHH53190.1	bacteriocin	Klebsiella pneumoniae	AM17-27	GCA_003471715.1
VTUL01000120.1	KAA0475469.1	bacteriocin	Klebsiella pneumoniae	K7	GCA_008364355.1
WERP01000028.1	KAB7532645.1	bacteriocin	Klebsiella pneumoniae	EW185	GCA_009184435.1
CP057035.1	QMB95072.1	bacteriocin family protein	Klebsiella pneumoniae	RHB39-C24	GCA_013805705.1
CP057460.1	QMH66306.1	bacteriocin family protein	Klebsiella pneumoniae	RHB26-C08	GCA_013834745.1
JAGIZF010000039.1	MBP0696211.1	bacteriocin family protein	Klebsiella pneumoniae	CIFT_K10	GCA_017814795.1
VYHW01000028.1	MBX4768766.1	bacteriocin	Klebsiella pneumoniae	CVUAS 1482.2	GCA_019677745.1
NMPE01000043.1	MBX4600531.1	bacteriocin	Klebsiella pneumoniae	CVUAS 5667.2	GCA_019677915.1
QMFR01000028.1	MBX4811468.1	bacteriocin	Klebsiella pneumoniae	CVUAS 30300	GCA_019679235.1
JAJRJP010000060.1	MCD9741320.1	bacteriocin family protein	Klebsiella pneumoniae	KPN43	GCA_021262145.1
JAJRJQ010000059.1	MCD9720474.1	bacteriocin family protein	Klebsiella pneumoniae	KPN42	GCA_021262165.1
DAFUNM010000035.1	HBQ3911028.1	bacteriocin family protein	Klebsiella pneumoniae	SPARK_2879_C1	GCA_021856425.1
FWGQ01000013.1	SLP37811.1	Linocin-M18	Klebsiella pneumoniae	VRCO0034	GCA_900172105.1
UKDR01000052.1	SXK02106.1	Linocin-M18	Klebsiella pneumoniae	EuSCAPE_PL055	GCA_900510315.1
NZ_JAKLCO010000094.1	WP_049099653.1	bacteriocin family protein	Klebsiella pneumoniae	5KP2	GCF_021892115.1
NZ_JAFCOF010000045.1	WP_049099653.1	bacteriocin family protein	Klebsiella pneumoniae	2020-635	GCF_022789045.1
NZ_OVDS01000073.1	WP_049099653.1	bacteriocin family protein	Klebsiella pneumoniae	KCRI-302	GCF_900407145.1
NZ_OVEF01000098.1	WP_049099653.1	bacteriocin family protein	Klebsiella pneumoniae	KCRI-576	GCF_900407235.1
NZ_OVEE01000073.1	WP_049099653.1	bacteriocin family protein	Klebsiella pneumoniae	KCRI-567B	GCF_900407245.1
NZ_UIEC01000057.1	WP_049099653.1	bacteriocin family protein	Klebsiella pneumoniae		GCF_900498385.1
NZ_UIDL01000057.1	WP_049099653.1	bacteriocin family protein	Klebsiella pneumoniae		GCF_900498405.1
NZ_UIDZ01000059.1	WP_049099653.1	bacteriocin family protein	Klebsiella pneumoniae		GCF_900498415.1
NZ_UIDR01000056.1	WP_049099653.1	bacteriocin family protein	Klebsiella pneumoniae		GCF_900498475.1
NZ_UIEE01000053.1	WP_049099653.1	bacteriocin family protein	Klebsiella pneumoniae		GCF_900498505.1
NZ_UIEI01000055.1	WP_049099653.1	bacteriocin family protein	Klebsiella pneumoniae		GCF_900498525.1
NZ_UIEG01000056.1	WP_049099653.1	bacteriocin family protein	Klebsiella pneumoniae		GCF_900498585.1
NZ_UIED01000058.1	WP_049099653.1	bacteriocin family protein	Klebsiella pneumoniae		GCF_900498595.1
NZ_CACSGD010000060.1	WP_049099653.1	bacteriocin family protein	Klebsiella pneumoniae	Kpngiani7132556	GCF_902705025.1
DAFVBK010000034.1	HBQ5718234.1	bacteriocin family protein	Klebsiella pneumoniae subsp. pneumoniae		GCA_021865575.1
DAFVBT010000031.1	HBQ5764102.1	bacteriocin family protein	Klebsiella pneumoniae subsp. pneumoniae		GCA_021865715.1
LMAP01000008.1	KTB52870.1	bacteriocin	Klebsiella quasipneumoniae	II EMP3	GCA_001466765.1
JACUZM010000073.1	MBD0799428.1	bacteriocin family protein	Klebsiella sp. K4	K4	GCA_014596785.1
PPTC01000031.1	MBX4817133.1	bacteriocin	Klebsiella variicola	CVUAS 11677	GCA_019678775.1
VNVC01000107.1	MBZ7757571.1	bacteriocin	Raoultella ornithinolytica	717709-17	GCA_020116345.1
UGJW01000004.1	STT62456.1	Linocin-M18	Raoultella ornithinolytica	NCTC13095	GCA_900451265.1
LR134253.1	VED51638.1	Linocin-M18	Raoultella terrigena	NCTC9997	GCA_900636285.1
RMTU01000073.1	MFL30033.1	bacteriocin	Salmonella enterica	FSIS31801189	GCA_003757845.1
RNZD01000042.1	MHZ77636.1	bacteriocin	Salmonella enterica	FSIS11814821	GCA_003792715.1
RVVS01000027.1	MML17842.1	bacteriocin	Salmonella enterica	FSIS11814307	GCA_003919015.1
AADLCR010000012.1	EAR4672799.1	bacteriocin	Salmonella enterica	AG18-0050	GCA_005649295.1
AADMBI010000025.1	EAR7675610.1	bacteriocin	Salmonella enterica	PNUSAS068904	GCA_005661115.1
AADQSG010000048.1	EAT3277192.1	bacteriocin	Salmonella enterica	FSIS11917050	GCA_005722835.1
AADRTA010000031.1	EAT4972862.1	bacteriocin	Salmonella enterica	FSIS11918928	GCA_005736095.1
AADXYR010000006.1	EAV4709142.1	bacteriocin	Salmonella enterica	CFSAN087520	GCA_005846365.1
AAEBMV010000086.1	EAW4832986.1	bacteriocin	Salmonella enterica	FSIS21924348	GCA_005913365.1
AAEGGC010000041.1	EAX8659138.1	bacteriocin	Salmonella enterica	PNUSAS006722	GCA_005981685.1
AAEKIQ010000125.1	EAZ1236110.1	bacteriocin	Salmonella enterica	PNUSAS005710	GCA_006039815.1
AAEKIU010000009.1	EAZ1246625.1	bacteriocin	Salmonella enterica	PNUSAS005703	GCA_006039875.1
AAEWLV010000099.1	EBC8264297.1	bacteriocin	Salmonella enterica	OH-18-4505-2	GCA_006206385.1
AAFJTO010000099.1	EBG7190752.1	bacteriocin	Salmonella enterica	FSIS21924588	GCA_006458525.1
AAFLYH010000035.1	EBH3916570.1	bacteriocin	Salmonella enterica	CFSAN069222	GCA_006489675.1
AAGFCW010000076.1	EBN2255175.1	bacteriocin	Salmonella enterica	PNUSAS042220	GCA_006842315.1
AAIGNM010000003.1	ECD9967169.1	bacteriocin	Salmonella enterica	FSIS11922659	GCA_007546195.1
AAILRL010000003.1	ECF5911328.1	bacteriocin	Salmonella enterica	FSIS31902303	GCA_007621495.1
AAIQYG010000037.1	ECH2279065.1	bacteriocin	Salmonella enterica	PNUSAS083369	GCA_007712665.1
AAJTTB010000134.1	ECO7769989.1	bacteriocin	Salmonella enterica	PNUSAS091197	GCA_008165865.1
AAKAUQ010000090.1	ECQ4170389.1	bacteriocin	Salmonella enterica	FSIS21925249	GCA_008265145.1
AALADQ010000044.1	ECX3896956.1	bacteriocin	Salmonella enterica	FSIS31902616	GCA_008660835.1
AALENM010000004.1	ECY8652715.1	bacteriocin	Salmonella enterica	CVM N19S0596	GCA_008759315.1
AALENK010000004.1	ECY8542838.1	bacteriocin	Salmonella enterica	CVM N19S0597	GCA_008759355.1
DAAAKO010000032.1	HAA0911390.1	bacteriocin	Salmonella enterica		GCA_009255495.1
AAMQFR010000003.1	EDJ9741194.1	bacteriocin	Salmonella enterica	FSIS11925751	GCA_009410405.1
AANSNG010000076.1	EDQ9240735.1	bacteriocin family protein	Salmonella enterica	FSIS11927553	GCA_010421695.1
AANUML010000072.1	EDR5351971.1	bacteriocin family protein	Salmonella enterica	PNUSAS126713	GCA_010450835.1
AANWST010000004.1	EDS2252327.1	bacteriocin family protein	Salmonella enterica	PNUSAS127816	GCA_010484055.1
AAOCJH010000004.1	EDT9727959.1	bacteriocin family protein	Salmonella enterica	PNUSAS122873	GCA_010570205.1
AAOCKH010000068.1	EDT9653700.1	bacteriocin family protein	Salmonella enterica	FSIS11927182	GCA_010570465.1
AAOFHU010000061.1	EDU8668418.1	bacteriocin family protein	Salmonella enterica	PNUSAS128602	GCA_010632425.1
AAOKAB010000080.1	EDX0700357.1	bacteriocin family protein	Salmonella enterica	PNUSAS126109	GCA_010744255.1
DAAUJI010000052.1	HAF1707051.1	bacteriocin family protein	Salmonella enterica	MA.MC_01-0764	GCA_011220735.1
DAAUJZ010000050.1	HAF1510226.1	bacteriocin family protein	Salmonella enterica	MA.MC_01-0315	GCA_011220825.1
DAAUKL010000052.1	HAF1605750.1	bacteriocin family protein	Salmonella enterica	MA.MC_01-0694	GCA_011221095.1
DAAUMI010000049.1	HAF1434578.1	bacteriocin family protein	Salmonella enterica	MA.MC_00-3799	GCA_011221755.1
DAAUIB010000052.1	HAF1825666.1	bacteriocin family protein	Salmonella enterica	MA.MC_01-0398	GCA_011222435.1
DAAUGO010000053.1	HAF1984099.1	bacteriocin family protein	Salmonella enterica	MA.MC_01-0399	GCA_011222495.1
DAAUIO010000050.1	HAF1875050.1	bacteriocin family protein	Salmonella enterica	MA.MC_01-0103	GCA_011222875.1
DAAUGL010000053.1	HAF2025206.1	bacteriocin family protein	Salmonella enterica	MA.MC_01-0137	GCA_011223355.1
DAAUJV010000048.1	HAF1789022.1	bacteriocin family protein	Salmonella enterica	MA.MC_01-0209	GCA_011224395.1
DAAURB010000050.1	HAF2094184.1	bacteriocin family protein	Salmonella enterica	MA.MC_01-0313	GCA_011226075.1
DAAUPJ010000051.1	HAF2567205.1	bacteriocin family protein	Salmonella enterica	MA.MC_01-0992	GCA_011226555.1
DAAUKZ010000054.1	HAF2660675.1	bacteriocin family protein	Salmonella enterica	MA.MC_01-0421	GCA_011228675.1
AAPPFX010000030.1	EEG6872947.1	bacteriocin family protein	Salmonella enterica	2016AM-1573	GCA_011245575.1
DAAVDV010000053.1	HAF4283443.1	bacteriocin family protein	Salmonella enterica	MA.MC_00-3798	GCA_011283325.1
DAAVDX010000054.1	HAF4292850.1	bacteriocin family protein	Salmonella enterica	MA.MC_02-0097	GCA_011283345.1
DAAVDY010000053.1	HAF4288146.1	bacteriocin family protein	Salmonella enterica	MA.MC_01-0136	GCA_011283365.1
DAAVEG010000053.1	HAF4347484.1	bacteriocin family protein	Salmonella enterica	MA.MC_01-0153	GCA_011283645.1
DAAVRT010000048.1	HAF6039365.1	bacteriocin family protein	Salmonella enterica	MA.MC_01-0314	GCA_011338545.1
DAAVSD010000049.1	HAF5948130.1	bacteriocin family protein	Salmonella enterica	MA.MC_01-0364	GCA_011339385.1
DAAVQT010000050.1	HAF6088844.1	bacteriocin family protein	Salmonella enterica	MA.MC_01-0312	GCA_011342125.1
DAAVQQ010000055.1	HAF6193436.1	bacteriocin family protein	Salmonella enterica	MA.MC_01-0221	GCA_011342605.1
DAAVQP010000051.1	HAF6157309.1	bacteriocin family protein	Salmonella enterica	MA.MC_01-0727	GCA_011342805.1
DAAVQJ010000046.1	HAF6161991.1	bacteriocin family protein	Salmonella enterica	MA.MC_01-0520	GCA_011343185.1
AAPXVU010000087.1	EEJ0052674.1	bacteriocin family protein	Salmonella enterica	PNUSAS123855	GCA_011403015.1
AAPZQG010000054.1	EEJ6068493.1	bacteriocin family protein	Salmonella enterica	PNUSAS127200	GCA_011431855.1
AAQGTW010000002.1	EEL7417855.1	bacteriocin	Salmonella enterica	FSIS11926134	GCA_011535525.1
AAQSGG010000009.1	EEP0544316.1	bacteriocin family protein	Salmonella enterica	PNUSAS138494	GCA_011706215.1
AAQTFU010000015.1	EEP3263641.1	bacteriocin family protein	Salmonella enterica	PNUSAS139191	GCA_011719255.1
AATVHR010000001.1	EFP5280995.1	bacteriocin family protein	Salmonella enterica	950118001	GCA_013442615.1
AAUNLL010000006.1	EFU7995719.1	bacteriocin family protein	Salmonella enterica	937806001	GCA_013770425.1
AAUPYU010000001.1	EFV5017463.1	bacteriocin family protein	Salmonella enterica	PNUSAS145251	GCA_013811105.1
AAVMIS010000003.1	EGC0124523.1	bacteriocin family protein	Salmonella enterica	PNUSAS161784	GCA_014254665.1
DABSQD010000220.1	HAM9282203.1	bacteriocin family protein	Salmonella enterica		GCA_014575435.1
AAWFZW010000078.1	EGH8360531.1	bacteriocin family protein	Salmonella enterica	PNUSAS168642	GCA_014683525.1
AAWJBH010000004.1	EGI7720614.1	bacteriocin family protein	Salmonella enterica	2020K-0913	GCA_014769655.1
AAWSLM010000027.1	EGL4934228.1	bacteriocin family protein	Salmonella enterica	PNUSAS166163	GCA_015032955.1
AAWSLO010000028.1	EGL4943192.1	bacteriocin family protein	Salmonella enterica	PNUSAS166168	GCA_015032995.1
AAYDXQ010000005.1	EGV8686613.1	bacteriocin family protein	Salmonella enterica	PNUSAS186372	GCA_016289355.1
AAYGOW010000040.1	EGW6775521.1	bacteriocin	Salmonella enterica	PNUSAS004167	GCA_016336995.1
AAYHRZ010000014.1	EGX0205451.1	bacteriocin	Salmonella enterica	PNUSAS028177	GCA_016359605.1
AAYXFN010000007.1	EHB6368597.1	bacteriocin family protein	Salmonella enterica	PNUSAS192330	GCA_016992995.1
AAZLLH010000005.1	EHF6019085.1	bacteriocin family protein	Salmonella enterica	PNUSAS194097	GCA_017334925.1
AAZSJE010000014.1	EHH5793152.1	bacteriocin family protein	Salmonella enterica	PNUSAS196676	GCA_017689235.1
ABAPTN010000001.1	EHO4683698.1	bacteriocin family protein	Salmonella enterica	PNUSAS202313	GCA_018524445.1
ABAREP010000001.1	EHO8704392.1	bacteriocin family protein	Salmonella enterica	PNUSAS204047	GCA_018620695.1
ABDXJE010000002.1	EIN7699272.1	bacteriocin family protein	Salmonella enterica	PNUSAS245678	GCA_020915025.1
ABECXR010000045.1	EIP3532028.1	bacteriocin family protein	Salmonella enterica	SAL-21-VL-WA-IL-0008	GCA_021058925.1
ABERPK010000006.1	EIT5687922.1	bacteriocin family protein	Salmonella enterica	PNUSAS254762	GCA_021520315.1
ABEVXL010000010.1	EIU8778512.1	bacteriocin family protein	Salmonella enterica	ADRDL-4047	GCA_021746325.1
RSHP01000051.1	MIF47592.1	bacteriocin	Salmonella enterica subsp. enterica	NY-N150	GCA_003870555.1
AAFJRS010000060.1	EBG6976184.1	bacteriocin	Salmonella enterica subsp. enterica	IPD_NCSU21	GCA_006456785.1
AAHCGU010000076.1	EBU5067718.1	bacteriocin	Salmonella enterica subsp. enterica	OH-17-22519-1	GCA_007107565.1
AAJFEM010000037.1	ECL1568240.1	bacteriocin	Salmonella enterica subsp. enterica	IPD_NCSU52	GCA_007925435.1
AAFZEB010000066.1	EBL4564764.1	bacteriocin	Salmonella enterica subsp. enterica serovar Agona	FSIS31901895	GCA_006687325.1
AAFZGH010000005.1	EBL4899924.1	bacteriocin	Salmonella enterica subsp. enterica serovar Agona	FSIS11920790	GCA_006688865.1
AAGDWO010000090.1	EBM8372454.1	bacteriocin	Salmonella enterica subsp. enterica serovar Agona	FSIS11918535	GCA_006748825.1
AAGHSG010000002.1	EBO1888803.1	bacteriocin	Salmonella enterica subsp. enterica serovar Agona	FSIS11918975	GCA_006806765.1
AAGHTW010000022.1	EBO2082261.1	bacteriocin	Salmonella enterica subsp. enterica serovar Agona	FSIS11919210	GCA_006807225.1
AAGHUB010000078.1	EBO2126159.1	bacteriocin	Salmonella enterica subsp. enterica serovar Agona	FSIS31901679	GCA_006808195.1
AAGHWX010000105.1	EBO2444659.1	bacteriocin	Salmonella enterica subsp. enterica serovar Agona	FSIS11918575	GCA_006809795.1
AAGHYF010000012.1	EBO2604246.1	bacteriocin	Salmonella enterica subsp. enterica serovar Agona	FSIS11920562	GCA_006810325.1
AAGHZG010000006.1	EBO2722813.1	bacteriocin	Salmonella enterica subsp. enterica serovar Agona	FSIS31901985	GCA_006810735.1
AAIUML010000001.1	ECI2248244.1	bacteriocin	Salmonella enterica subsp. enterica serovar Agona	FSIS1606299	GCA_007763135.1
AAIWMQ010000002.1	ECI8412343.1	bacteriocin	Salmonella enterica subsp. enterica serovar Agona	FSIS31902031	GCA_007793295.1
AAIWOC010000087.1	ECI8817711.1	bacteriocin	Salmonella enterica subsp. enterica serovar Agona	FSIS11921258	GCA_007793895.1
AAIYQT010000003.1	ECJ5287731.1	bacteriocin	Salmonella enterica subsp. enterica serovar Agona	FSIS11921050	GCA_007822265.1
AAJEFO010000111.1	ECK9797152.1	bacteriocin	Salmonella enterica subsp. enterica serovar Agona	FSIS21924426	GCA_007913965.1
AAKKVO010000008.1	ECS8331291.1	bacteriocin	Salmonella enterica subsp. enterica serovar Agona	PNUSAS031793	GCA_008439485.1
AAKLMR010000003.1	ECT0352745.1	bacteriocin	Salmonella enterica subsp. enterica serovar Agona	FSIS11810951	GCA_008448205.1
AAKMAB010000078.1	ECT1994865.1	bacteriocin	Salmonella enterica subsp. enterica serovar Agona	FSIS11812430	GCA_008455645.1
AAKPAM010000048.1	ECU1480005.1	bacteriocin	Salmonella enterica subsp. enterica serovar Agona	FSIS11810474	GCA_008495905.1
AAKPFL010000098.1	ECU2089173.1	bacteriocin	Salmonella enterica subsp. enterica serovar Agona	FSIS11811129	GCA_008499575.1
AAKPNN010000077.1	ECU3064502.1	bacteriocin	Salmonella enterica subsp. enterica serovar Agona	FSIS11812289	GCA_008504145.1
AAKWSO010000076.1	ECW5250891.1	bacteriocin	Salmonella enterica subsp. enterica serovar Agona	ADRDL-14-18916	GCA_008611725.1
AAMCUD010000006.1	EDG0685681.1	bacteriocin	Salmonella enterica subsp. enterica serovar Agona	PNUSAS009694	GCA_009166045.1
AAMYRT010000014.1	EDM5559700.1	bacteriocin	Salmonella enterica subsp. enterica serovar Agona	FSIS11705114	GCA_009569025.1
AANBXP010000008.1	EDN5759910.1	bacteriocin	Salmonella enterica subsp. enterica serovar Agona	FSIS11808917	GCA_010005705.1
AAOWRQ010000099.1	EEA2812986.1	bacteriocin	Salmonella enterica subsp. enterica serovar Agona	FSIS31800308	GCA_010884935.1
AAOWWH010000001.1	EEA3115586.1	bacteriocin	Salmonella enterica subsp. enterica serovar Agona	CVM N19S0069	GCA_010890255.1
AAPMPH010000001.1	EEF4397181.1	bacteriocin	Salmonella enterica subsp. enterica serovar Agona	CVM N18S2009	GCA_011183215.1
CP082615.1	UAH41446.1	bacteriocin family protein	Salmonella enterica subsp. enterica serovar Agona	CVM N18S0017	GCA_011185315.2
AAQFVT010000073.1	EEL4636759.1	bacteriocin	Salmonella enterica subsp. enterica serovar Agona	FSIS31800252	GCA_011519405.1
AAQHBX010000132.1	EEL8303531.1	bacteriocin	Salmonella enterica subsp. enterica serovar Agona	FSIS21821434	GCA_011539715.1
AAQMYU010000001.1	EEN6175867.1	bacteriocin	Salmonella enterica subsp. enterica serovar Agona	CVM N19S0070	GCA_011629345.1
AAQOON010000015.1	EEO0973559.1	bacteriocin	Salmonella enterica subsp. enterica serovar Agona	CVM N18S0018	GCA_011651525.1
AAUBCX010000062.1	EFQ4503420.1	bacteriocin family protein	Salmonella enterica subsp. enterica serovar Agona	FSIS22028616	GCA_013499715.1
AAVSEQ010000013.1	EGD6648997.1	bacteriocin family protein	Salmonella enterica subsp. enterica serovar Agona	FSIS32003633	GCA_014395805.1
AAWHNO010000074.1	EGI2675581.1	bacteriocin family protein	Salmonella enterica subsp. enterica serovar Agona	FSIS12033902	GCA_014738415.1
AAZBMQ010000111.1	EHC8573277.1	bacteriocin family protein	Salmonella enterica subsp. enterica serovar Agona	FSIS32104664	GCA_017097265.1
ABAJJZ010000087.1	EHM6398606.1	bacteriocin family protein	Salmonella enterica subsp. enterica serovar Agona	FSIS12139531	GCA_018276725.1
ABBYWQ010000012.1	EHY9738130.1	bacteriocin family protein	Salmonella enterica subsp. enterica serovar Agona	FSIS12141812	GCA_019653355.1
ABCDBG010000117.1	EIA1670941.1	bacteriocin family protein	Salmonella enterica subsp. enterica serovar Agona	FSIS12142002	GCA_019773595.1
AAWPRG010000090.1	EGK7219511.1	bacteriocin family protein	Salmonella enterica subsp. enterica serovar Amager	FSIS22029407	GCA_014959685.1
AAKQQZ010000036.1	ECU6685402.1	bacteriocin	Salmonella enterica subsp. enterica serovar Cubana	FSIS1606395	GCA_008519645.1
AAKLGF010000038.1	ECS9598306.1	bacteriocin	Salmonella enterica subsp. enterica serovar Give	FSIS21821740	GCA_008445125.1
AAQLDB010000045.1	EEN0639562.1	bacteriocin	Salmonella enterica subsp. enterica serovar Infantis	FSIS11706478	GCA_011598705.1
AAQIES010000032.1	EEM1727786.1	bacteriocin	Salmonella enterica subsp. enterica serovar Kentucky	FSIS1501026	GCA_011556555.1
AAOCEC010000018.1	EDT9060280.1	bacteriocin family protein	Salmonella enterica subsp. enterica serovar Mbandaka	FSIS1501019	GCA_010566685.1
AAPBDD010000054.1	EEB2008357.1	bacteriocin	Salmonella enterica subsp. enterica serovar Montevideo	FAR0158	GCA_010934595.1
AAKMPY010000053.1	ECT3941662.1	bacteriocin	Salmonella enterica subsp. enterica serovar Newport	FSIS11813927	GCA_008461785.1
AALSUJ010000036.1	EDD0137881.1	bacteriocin	Salmonella enterica subsp. enterica serovar Newport	PNUSAS005278	GCA_008994915.1
AAKKIR010000042.1	ECS6784878.1	bacteriocin	Salmonella enterica subsp. enterica serovar Orion	FSIS1700892	GCA_008432705.1
AANSXU010000044.1	EDR0542138.1	bacteriocin family protein	Salmonella enterica subsp. enterica serovar Orion	FSIS1710779	GCA_010427865.1
AANXZN010000046.1	EDS6179342.1	bacteriocin family protein	Salmonella enterica subsp. enterica serovar Orion	FSIS1701401	GCA_010504135.1
AAOBZV010000045.1	EDT8581226.1	bacteriocin family protein	Salmonella enterica subsp. enterica serovar Orion	FSIS1700857	GCA_010564405.1
AAPHWE010000058.1	EEE0984956.1	bacteriocin family protein	Salmonella enterica subsp. enterica serovar Orion	FSIS1711046	GCA_011116095.1
AAYVWZ010000092.1	EHB2702782.1	bacteriocin family protein	Salmonella enterica subsp. enterica serovar Orion	FSIS12137869	GCA_016962075.1
AAZSMB010000171.1	EHH6439938.1	bacteriocin family protein	Salmonella enterica subsp. enterica serovar Ouakam	FSIS22130920	GCA_017712695.1
AALCTG010000029.1	ECY3217660.1	bacteriocin	Salmonella enterica subsp. enterica serovar Rissen	FSIS1502596	GCA_008730635.1
AAMATP010000031.1	EDF4406942.1	bacteriocin	Salmonella enterica subsp. enterica serovar Rissen	CVM N44364F	GCA_009043285.1
AAMESX010000042.1	EDG6063683.1	bacteriocin	Salmonella enterica subsp. enterica serovar Rissen	FSIS1700028	GCA_009200305.1
ABDLTE010000001.1	EIK4823410.1	bacteriocin family protein	Salmonella enterica subsp. enterica serovar Rissen	FSIS12106183	GCA_020610855.1
ABEVJU010000148.1	EIU7402706.1	bacteriocin family protein	Salmonella enterica subsp. enterica serovar Rissen	FSIS22206839	GCA_021714315.1
ABCEVO010000054.1	EIA6722189.1	bacteriocin family protein	Salmonella enterica subsp. enterica serovar Saintpaul	FSIS12142188	GCA_019817545.1
AAESYD010000038.1	EBB7604880.1	bacteriocin	Salmonella enterica subsp. enterica serovar Schwarzengrund	NY-N154	GCA_006158205.1
AAESXZ010000023.1	EBB7595436.1	bacteriocin	Salmonella enterica subsp. enterica serovar Schwarzengrund	NY-N153	GCA_006158405.1
AAEXVZ010000024.1	EBD2122867.1	bacteriocin	Salmonella enterica subsp. enterica serovar Schwarzengrund	WAPHL_SAL-A00413	GCA_006239485.1
AAEXWD010000045.1	EBD2103616.1	bacteriocin	Salmonella enterica subsp. enterica serovar Schwarzengrund	FL-NRM021	GCA_006239565.1
AAEXWA010000023.1	EBD2108272.1	bacteriocin	Salmonella enterica subsp. enterica serovar Schwarzengrund	WAPHL_SAL-A00495	GCA_006239595.1
AAEXWC010000025.1	EBD2118021.1	bacteriocin	Salmonella enterica subsp. enterica serovar Schwarzengrund	WAPHL_SAL-A00528	GCA_006239615.1
AAEXWB010000023.1	EBD2137510.1	bacteriocin	Salmonella enterica subsp. enterica serovar Schwarzengrund	WAPHL-SAL-A00394	GCA_006239675.1
AAEXWE010000119.1	EBD2132770.1	bacteriocin	Salmonella enterica subsp. enterica serovar Schwarzengrund	NY-N156	GCA_006240315.1
AAEXWF010000064.1	EBD2113263.1	bacteriocin	Salmonella enterica subsp. enterica serovar Schwarzengrund	NY-N155	GCA_006240335.1
AAFBXX010000025.1	EBE4718311.1	bacteriocin	Salmonella enterica subsp. enterica serovar Schwarzengrund	WAPHL_SAL-A00496	GCA_006295135.1
AAFBYI010000025.1	EBE4645136.1	bacteriocin	Salmonella enterica subsp. enterica serovar Schwarzengrund	WAPHL_SAL-A00420	GCA_006295475.1
AAFBYJ010000028.1	EBE4613340.1	bacteriocin	Salmonella enterica subsp. enterica serovar Schwarzengrund	WAPHL_SAL-A00415	GCA_006295595.1
AAITYJ010000030.1	ECI0548638.1	bacteriocin	Salmonella enterica subsp. enterica serovar Schwarzengrund	NY-N151	GCA_007755295.1
AAITYI010000052.1	ECI0543438.1	bacteriocin	Salmonella enterica subsp. enterica serovar Schwarzengrund	NY-N149	GCA_007755835.1
AAIYGR010000083.1	ECJ4077774.1	bacteriocin	Salmonella enterica subsp. enterica serovar Schwarzengrund	NY-N152	GCA_007816555.1
AAJDWC010000023.1	ECK8665658.1	bacteriocin	Salmonella enterica subsp. enterica serovar Schwarzengrund	NY_BAC0400004072	GCA_007907065.1
AAKWSJ010000036.1	ECW5195789.1	bacteriocin	Salmonella enterica subsp. enterica serovar Schwarzengrund	FSIS1501024	GCA_008611545.1
AAMAQK010000022.1	EDF3927062.1	bacteriocin	Salmonella enterica subsp. enterica serovar Schwarzengrund	FSIS1709986	GCA_009041585.1
AAMXCB010000034.1	EDM0804844.1	bacteriocin	Salmonella enterica subsp. enterica serovar Schwarzengrund	NC_S968	GCA_009547965.1
AAQFQL010000048.1	EEL4021042.1	bacteriocin	Salmonella enterica subsp. enterica serovar Schwarzengrund	FSIS11808048	GCA_011516145.1
CP048300.1	QJH38273.1	bacteriocin family protein	Salmonella enterica subsp. enterica serovar Schwarzengrund	WAPHL_SAL-A00527	GCA_012935235.1
CP048302.1	QJH28347.1	bacteriocin family protein	Salmonella enterica subsp. enterica serovar Schwarzengrund	WAPHL-SAL-A00375	GCA_012935255.1
ABERRU010000137.1	EIT5965400.1	bacteriocin family protein	Salmonella enterica subsp. enterica serovar Schwarzengrund	FSIS12107832	GCA_021523875.1
AAKCEK010000009.1	ECQ6700864.1	bacteriocin	Salmonella enterica subsp. enterica serovar Senftenberg	SAL-18-VL-OH-PA-Ag-0032	GCA_008290675.1
AALSLY010000034.1	EDC9098399.1	bacteriocin	Salmonella enterica subsp. enterica serovar Senftenberg	FSIS1607983	GCA_008989145.1
AAMZHC010000058.1	EDM7364997.1	bacteriocin	Salmonella enterica subsp. enterica serovar Senftenberg	103638	GCA_009576885.1
AAOWQK010000002.1	EEA2907145.1	bacteriocin	Salmonella enterica subsp. enterica serovar Senftenberg	FSIS11808051	GCA_010883915.1
AAVQML010000047.1	EGD2050470.1	bacteriocin family protein	Salmonella enterica subsp. enterica serovar Senftenberg	FSIS12032680	GCA_014356225.1
ABDTEL010000009.1	EIM5346722.1	bacteriocin family protein	Salmonella enterica subsp. enterica serovar Senftenberg	FSIS12106737	GCA_020807985.1
DAFUKO010000047.1	HBQ3552954.1	bacteriocin family protein	Salmonella enterica subsp. enterica serovar Senftenberg	18-012180-052	GCA_021854905.1
DAFUNB010000060.1	HBQ3875343.1	bacteriocin family protein	Salmonella enterica subsp. enterica serovar Senftenberg	18-006979-178	GCA_021856245.1
AAOGUD010000095.1	EDV3202815.1	bacteriocin family protein	Salmonella enterica subsp. enterica serovar Soerenga	FSIS1702647	GCA_010655485.1
AAKSHE010000065.1	ECV2373286.1	bacteriocin	Salmonella enterica subsp. enterica serovar Tennessee	FSIS11811366	GCA_008543795.1
AAJPHY010000099.1	ECN7267618.1	bacteriocin	Salmonella enterica subsp. enterica serovar Typhimurium	9415	GCA_008097965.1
AAMSLQ010000022.1	EDK6359169.1	bacteriocin	Salmonella enterica subsp. enterica serovar Typhimurium	PNUSAS019916	GCA_009470705.1
DADBUY010000036.1	HAV7330599.1	bacteriocin family protein	Salmonella enterica subsp. enterica serovar Typhimurium	2954A	GCA_016631485.1
AAKQHR010000033.1	ECU5542879.1	bacteriocin	Salmonella enterica subsp. enterica serovar Worthington	CVM N54704	GCA_008514875.1
AAOLOP010000033.1	EDW4948789.1	bacteriocin family protein	Salmonella enterica subsp. enterica serovar Worthington	FSIS1502432	GCA_010716215.1
AAOGEH010000048.1	EDV1338645.1	bacteriocin family protein	Salmonella enterica subsp. salamae	CFSAN024614	GCA_010645425.1
AAURVI010000265.1	EFW0368867.1	bacteriocin	Shigella flexneri	813442	GCA_013847245.1
AAUYQW010000269.1	EFY0258294.1	bacteriocin	Shigella flexneri	577881	GCA_013947645.1
AAVCYH010000272.1	EFZ2676797.1	bacteriocin family protein	Shigella flexneri	289681	GCA_014010895.1
ABAROI010000279.1	EHO9823684.1	bacteriocin family protein	Shigella flexneri	PNUSAE073387	GCA_018633995.1
ABBEGG010000261.1	EHS6502033.1	bacteriocin family protein	Shigella flexneri	PNUSAE076192	GCA_019156055.1
ABEMYW010000274.1	EIS2816347.1	bacteriocin family protein	Shigella flexneri	1555542	GCA_021346465.1
NQBH01000325.1	OYG92624.1	bacteriocin	Shigella sonnei	ECH+16	GCA_002247555.1
NQBK01000070.1	PBO90934.1	bacteriocin	Shigella sonnei	ECLC+04	GCA_002317945.1
