# Supplementary material for: Structural basis for peroxidase encapsulation inside the encapsulin from the Gram-negative pathogen Klebsiella pneumoniae
Source: Nat Commun. 2024 Mar 22;15:2558. doi: 10.1038/s41467-024-46880-x (PMC10960027; doi:10.1038/s41467-024-46880-x)
Supplement: Supplementary file 7 — Supplementary Data 4 [file 41467_2024_46880_MOESM7_ESM.txt]

>A0A010Z2Q7
-----------------------------M---NNLYRELAP------ISDAAWADIETE
AKRTFTRHVAARRVVDVL-G-PSGEELSA----VGTGHLTEL---T--------------
-----------------------------A----P-A-E--GVLARKRVVQPIVEFRVPF
VVDRQA-----VDDVERGAKDSDWQPVKDAAKALAFAEDRAILDGYAAANVTGL--RPGS
SNSAIALPADVREYPNAVAQAITALRLAGVDGPYSL-----------------LLSAEAY
TAVAETADH-GYPIHEHIARVLR-DGE-IIWAPAIDG---------------AVVLSTRG
GDYELHLGQDVSIGYLSHDANSIELYFQESLTFIVQTTEAAVNLT-A-------------
-------------
>A0A1M7RJD6
-----------------------------M---NNLYRELAP------ISDAAWADIETE
ARRTFTRHVAARRVIDVI-G-PSGEELSA----VGTGHLSDL---A--------------
-----------------------------P----P-A-E--GVRVRSRIVQPIVEFRIPF
VVDRQA-----VDDVERGAKNSDWQPVKDAAKALAFAEDRAILDGYAAAGIVGL--RPGS
TNTKIALPDDVREYPNAVAQAITSLRLAGVDGPYSL-----------------LLSAEAY
TAVAETSDH-GYPIHEHIARVLR-DGE-IIWAPAIDG---------------AVVLSTRG
GDYELYLGQDVSIGYLSHDATSIELYFQESLTFVVQTGEASVNLT-A-------------
-------------
>A0A545AZA8
-----------------------------M---NNLYRELAP------ISDVAWADIETE
ARRTFTRHLAARRVVDVL-G-PSGEELSA----VGTGHLTEL---A--------------
-----------------------------A----P-A-D--GVRARSRNVQSIVEFRIPF
VVDRQA-----VDDVERGAKDSDWQPVKDAAKALAFAEDRAILDGYAAAGIVGL--RPGS
SNATIALPGDVREYPTAVAQAISSLRLAGVDGPYSL-----------------LLSAEAY
TAVAETADH-GYPIHEHIARVLR-DGE-IIWAPAIDG---------------AVVLSTRG
GDFELYLGQDVSIGYLSHDANSIELYFQESLTFLVQTSEASVNLT-S-------------
-------------
>A0A3E0I7B5
-----------------------------M---NNLHRELAP------ISEAAWADIEAE
ARRTFTRHVAGRRVVDLV-G-PAGETLSA----VGTGHLVQV---N--------------
-----------------------------E----A-T-E--GVLLRRREVQPIVEIRVPF
TVSRRA-----VDDVERGAKDADWDPVKDAAKQIAFVEDRAIFNGLAGADIAGV--RAAT
TNDALTLPSDVREYPNVVAQALSALRLAGVDGPYSL-----------------LLSADAY
TAVEETTDH-GYPIREHLARVIH-GGD-IIWAPAIDG---------------AFLLSARG
GDYELHLGQDLSIGYLSHDAESIQLYFQESLTFQVHTGEAGVALQ-A-------------
-------------
>W7SAW8
-----------------------------M---NNLHRELAP------ISEAAWADIEAE
ARRTFTRHVAGRRVVDLV-G-PAGETLSA----VGTGHLKDL---G--------------
-----------------------------T----T-T-E--GAQVRSREVQPIVEIRVPF
AVSRRA-----VDDVERGAKDADWDPVKAAAKRIAFAEDHAIFEGLSAAGIAGV--RAAT
TNDALTLPQDVREYPNVLAQALSALRLAGVDGPYTL-----------------LLSADAY
TAVEETTDH-GYPIREHLSRVIH-GGD-IIWAPAVTG---------------AFLLSARG
GDYELHLGQDLSIGYLSHDAESIELYFQESLTFQVHTGEAGIALQ-A-------------
-------------
>A0A1H1YNU7
-----------------------------M---NNLHRELAP------VSAAAWADIEAE
ARRTFVQYVAARRVVDVI-G-PGDDVLHG----VGTGHLRTL---D--------------
-----------------------------A----P-G-D--GVLARSREVKPVVELRVPF
TVDRQA-----VDDVERGAKDADWQPVKDAAKQIAYAEDRAIVAGFAAAGIEGI--VAGT
TNTPIALPGDVRDLPDVAAHALTTLRLAGVGGPYSL-----------------LLSADVY
TAVEETTDH-GYPIREHVARVLH-DGE-IVFAPAIDG---------------GLLLSARG
GDYELHLAQDLSIGYLSHDAHTVTLYFEEAFTFLVQTGESGVALE-S-------------
-------------
>A0A1H5KQJ0
-----------------------------M---NNLHRELAP------VSAAAWADIEAE
ARRTFVQYVAARRVVDVI-G-PGDDVLHG----VGTGHLRTL---D--------------
-----------------------------A----P-G-D--GVLARSREVKPVVELRVPF
TVDRQA-----VDDVERGAKDADWQPVKDAAKQIAYAEDRAIVAGFAAAGIEGI--VAGT
TNTPIALPGDVRDLPDVAAHALTTLRLAGVGGPYSL-----------------LLSADVY
TAVEETTDH-GYPIREHVARVLH-DGE-IVFAPAIDG---------------GLLLSARG
GDYELHLAQDLSIGYLSHDADSVTLYFEEAFTFLVQTGESGVALE-S-------------
-------------
>A0A1H2KHA4
-----------------------------M---NNLHRELAP------VSAAAWADIEAE
ARRTFVQYVAARRVVDVI-G-PGDDVLHA----VGTGHLRAL---D--------------
-----------------------------G----P-S-D--GVLARSREVKPVVELRVPF
TVDRQA-----VDDVERGAKDADWQPVKDAAKRIAYAEDRAIVAGFAAAGIEGV--VAGT
TNAAIALPTDIRDLPDVAAQALTTLRLAGVGGPYSL-----------------LLSADVY
TAVEETTDH-GYPIREHVARVLH-DGE-IIFAPAIDG---------------GLLLSARG
GDYELHLAQDLSIGYLSHDADTVQLYFEEAFTFLVQTGESGVALN-G-------------
-------------
>A0A2W2BKR8
-----------------------------M---NNLHRELAP------VSAAAWADIEAE
ARRTFVQYVAARRVVDVI-G-PGDDVLHG----VGTGHLRLL---D--------------
-----------------------------G----P-G-E--GVLARSREVRPVVELRVPF
TVDRQA-----VDDVERGAKDADWQPVKDAAKRIAYAEDRAIVAGFAAAGIEGI--VAGT
TNAPVTLPSDVREVPDAVAQALTTLRLAGVGGPYSL-----------------LLSADVY
TAVEETTDH-GYPIREHVARVLH-DGE-IIFAPAIDG---------------GLLLSARG
GDYELHLAQDLSIGYLSHDADTVELYFEEAFTFLLQTGESGVALH-G-------------
-------------
>A0A418KUU9
-----------------------------M---NNLHRELAP------ISAAAWADIEAE
ARRTFVQYVAARRVVDVV-G-PGDDVLHG----VGTGHLRTL---D--------------
-----------------------------G----P-G-D--GVLARSREVRPVVELRVPF
TVDRQA-----VDDVERGAKDADWQPVKDAAKKIAYAEDRAIVAGFAAAGIEGI--VAGT
TNAPVALPSDVREVPDAVAQALTTLRLAGVGGPYSL-----------------LLSADVY
TAVEETTDH-GYPIREHVARVLH-DGE-IVFAPAIDG---------------GLLLSARG
GDYELHLAQDLSIGYLSHDADTIELYFEEAFTFLVQTGESGVALR-G-------------
-------------
>A0A4R5A9N3
-----------------------------M---NNLHRELAP------ISAAAWADIEAE
ARRTFVQYVAARRVVDVI-G-PGDDVLQG----VGTGHLRTL---D--------------
-----------------------------G----P-G-D--GVLARSREVRPVVELRVPF
NVDRQA-----VDDVERGAKDADWQPVKDAAKKIAYAEDRAIVAGFAAAGIEGI--VAGT
TNAPITLPGDVRELPDVAAQALTTLRLAGVGGPYSL-----------------LLSAELY
TAVEETTDH-GYPIREHVARVLH-DGE-IVFAPAIDG---------------GLLLSARG
GDYELHLAQDLSIGYLSHDADTIELYFEEAFTFLVQTGESGVALG-A-------------
-------------
>A0A4R4RPU0
-----------------------------M---NNLHRELAP------ISAAAWADIESE
ARRTFVQYVACRRVVDVI-G-PGDDVVHG----VGTGHLRRL---D--------------
-----------------------------G----P-G-D--GVLARSREVQPIVEFRVPF
TVDRQA-----VDDVERGAKDADWQPVKDAAQQIALVEDRAVVAGFAAAGMNGL--LAGT
TNASITLPADVRDVPDAVAQALTTLRLAGVGGPYSL-----------------LLSADLY
TAVEETTDH-GYPIREHVARVLH-DGE-IIWAPAIEG---------------ALLVSARG
GDYELHLAQDLSIGYLSHDADTVQLYFEEAFTFLVQTGEAGVALS-A------AAPAAPP
----LP-------
>A0A0D8I3L5
-----------------------------M---TNLHRDLAP------ISAAAWAEIEEE
ASRTFKRHVAGRRVVDVE-G-PSGDDLAC----VALGHQVPI---S--------------
-----------------------------S----L-A-D--GVIAHARQSQPIIELRVPF
TVSRQA-----IDDVERGAKDSDWQPVKDAAQKIAFAEDRAVFEGYPAANITGV--RASG
SNPELKLPADAKDYPEAISQALTALRLAGVNGPYSL-----------------LLNADAF
TQINETSDH-GYPIREHIRRVL--DGD-IIWAPAIDG---------------AFLMSTRG
GDYELHIGQDLSIGYLSHDAESVELYFQESMTFLMYTSEAVVSLT---------------
-------------
>A0A2A3FI14
-----------------------------M---TNLHRDLAP------ISAAAWAEIEEE
ASRTFKRHVAGRRVVDVE-G-PSGDDLAC----VALGHQVPI---S--------------
-----------------------------S----L-A-D--GVIAHARQSQPIIELRVPF
TVSRQA-----IDDVERGAKDSDWQPVKDAAQKIAFAEDRAVFEGYPAANITGV--RASG
SNPELKLPADAKDYPEAISQALTALRLAGVNGPYSL-----------------LLNADAF
TQINETSDH-GYPIREHIRRVL--DGD-IIWAPAIDG---------------AFLMSTRG
GDYELHIGQDLSIGYLSHDAESVELYFQESMTFLMYTSEAVVSLT---------------
-------------
>A0A554R7H0
-----------------------------M---TNLHRDLAP------ISAAAWAEIEEE
ASRTFKRHVAGRRVVDVE-G-PSGDDLAC----VALGHQVPI---S--------------
-----------------------------S----L-A-D--GVIAHARQSQPIIELRVPF
TVSRQA-----IDDVERGAKDSDWQPVKDAAQKIAFAEDRAVFEGYPAANITGV--RASG
SNPELKLPADAKDYPEAISQALTALRLAGVNGPYSL-----------------LLNADAF
TQINETSDH-GYPIREHIRRVL--DGD-IIWAPAIDG---------------AFLMSTRG
GDYELHIGQDLSIGYLSHDAESVELYFQESMTFLMYTSEAVVSLT---------------
-------------
>A0A235G1J9
-----------------------------M---TNLHRDLAP------VSAAAWAEIEEE
ASRTFKRHVAGRRVVDVE-G-PAGVDLAC----VALGHQVPI---S--------------
-----------------------------S----L-A-D--GVIAHARQSQPIIELRVPF
TVSRQA-----IDDVERGAKDSDWQPVKDAAKKIAFAEDRAVFEGYPAANITGV--RASG
SNPELALPADAKDYPEAISQALTSLRLAGVNGPYSL-----------------LLNAEAF
TQINETSDH-GYPIREHIRRVL--DGD-IIWAPAIDG---------------AFLMSTRG
GDYELHIGQDLSIGYLSHDANSVELYFQESMTFLMYTSEAVVSLT---------------
-------------
>A0A0E4ACW8
-----------------------------M---TNLHRDLAP------ISAAAWAEIEEE
ASRTFKRHVAGRRVVDVE-G-PSGDDLAA----IPLGHQVPI---N--------------
-----------------------------P----L-A-D--GVIAHARQSQPVIELRVPF
TVSRQA-----IDDVERGAKDSDWQPVKDAAKQIAFAEDRAIFEGYPAASITGV--RASG
SNPELKLPIDAKDYPEAISQAITSLRLAGVNGPYSL-----------------LLNADAF
TAINETSDH-GYPIREHLRRVL--DGE-IIWAPAIDG---------------AFLLSTRG
GDYELHLGQDLSIGYLSHDANSVELYFQESMTFLMYTSEAVVSLA---------------
-------------
>C0ZVK4
-----------------------------M---TNLHRDLAP------ISAAAWAEIEEE
ASRTFKRHVAGRRVVDVE-G-PSGDDLAA----IPLGHQVPI---N--------------
-----------------------------P----L-A-D--GVIAHARQSQPVIELRVPF
TVSRQA-----IDDVERGAKDSDWQPVKDAAKQIAFAEDRAIFEGYPAASITGV--RASG
SNPELKLPIDAKDYPEAISQAITSLRLAGVNGPYSL-----------------LLNADAF
TAINETSDH-GYPIREHLRRVL--DGE-IIWAPAIDG---------------AFLLSTRG
GDYELHLGQDLSIGYLSHDANSVELYFQESMTFLMYTSEAVVSLA---------------
-------------
>T5I6Z6
-----------------------------M---TNLHRDLAP------ISAAAWAEIEEE
ASRTFKRHVAGRRVVDVE-G-PSGDDLAA----IPLGHQVPI---N--------------
-----------------------------P----L-A-D--GVIAHARQSQPVIELRVPF
TVSRQA-----IDDVERGAKDSDWQPVKDAAKQIAFAEDRAIFEGYPAASITGV--RASG
SNPELKLPIDAKDYPEAISQAITSLRLAGVNGPYSL-----------------LLNADAF
TAINETSDH-GYPIREHLRRVL--DGE-IIWAPAIDG---------------AFLLSTRG
GDYELHLGQDLSIGYLSHDANSVELYFQESMTFLMYTSEAVVSLA---------------
-------------
>A0A1Q4JUF6
-----------------------------M---TNLHRDLAP------ISAAAWAEIEEE
ASRTFKRHVAGRRVVDVE-G-PSGDDLAA----IPLGHQVPI---N--------------
-----------------------------P----L-A-D--GVIAHARQSQPIIELRVPF
TVSRQA-----IDDVERGAKDSDWQPVKDAAKQIAFAEDRAIFEGYPAASITGV--RASG
SNPELKLPIDAKDYPEAISQAITSLRLAGVNGPYSL-----------------LLNADAF
TAINETSDH-GYPIREHLRRVL--DGE-IIWAPAIDG---------------AFLLSTRG
GDYELHLGQDLSIGYLSHDANSVELYFQESMTFLMYTSEAVVSLA---------------
-------------
>A0A1X0LR97
-----------------------------M---TNLHRDLAP------ISAAAWAEIEEE
ASRTFKRHVAGRRVVDVE-G-PSGDDLAA----IPLGHQVPI---N--------------
-----------------------------P----L-A-D--GVIAHARQSQPIIELRVPF
TVSRQA-----IDDVERGAKDSDWQPVKDAAKQIAFAEDRAIFEGYPAASITGV--RASG
SNPELKLPIDAKDYPEAISQAITSLRLAGVNGPYSL-----------------LLNADAF
TAINETSDH-GYPIREHLRRVL--DGE-IIWAPAIDG---------------AFLLSTRG
GDYELHLGQDLSIGYLSHDANSVELYFQESMTFLMYTSEAVVSLA---------------
-------------
>A0A2A5JID1
-----------------------------M---TNLHRDLAP------ISAAAWAEIEEE
ASRTFKRHVAGRRVVDVE-G-PSGDDLAA----IPLGHQVPI---N--------------
-----------------------------P----L-A-D--GVIAHARQSQPIIELRVPF
TVSRQA-----IDDVERGAKDSDWQPVKDAAKQIAFAEDRAIFEGYPAASITGV--RASG
SNPELKLPIDAKDYPEAISQAITSLRLAGVNGPYSL-----------------LLNADAF
TAINETSDH-GYPIREHLRRVL--DGE-IIWAPAIDG---------------AFLLSTRG
GDYELHLGQDLSIGYLSHDANSVELYFQESMTFLMYTSEAVVSLA---------------
-------------
>A0A3G9A6U9
-----------------------------M---TNLHRDLAP------ISAAAWAEIEEE
ASRTFKRHVAGRRVVDVE-G-PSGDDLAA----IPLGHQVPI---N--------------
-----------------------------P----L-A-D--GVIAHARQSQPIIELRVPF
TVSRQA-----IDDVERGAKDSDWQPVKDAAKQIAFAEDRAIFEGYPAASITGV--RASG
SNPELKLPIDAKDYPEAISQAITSLRLAGVNGPYSL-----------------LLNADAF
TAINETSDH-GYPIREHLRRVL--DGE-IIWAPAIDG---------------AFLLSTRG
GDYELHLGQDLSIGYLSHDANSVELYFQESMTFLMYTSEAVVSLA---------------
-------------
>C3JL69
-----------------------------M---TNLHRDLAP------ISAAAWAEIEEE
ASRTFKRHVAGRRVVDVE-G-PSGDDLAA----IPLGHQVPI---N--------------
-----------------------------P----L-A-D--GVIAHARQSQPIIELRVPF
TVSRQA-----IDDVERGAKDSDWQPVKDAAKQIAFAEDRAIFEGYPAASITGV--RASG
SNPELKLPIDAKDYPEAISQAITSLRLAGVNGPYSL-----------------LLNADAF
TAINETSDH-GYPIREHLRRVL--DGE-IIWAPAIDG---------------AFLLSTRG
GDYELHLGQDLSIGYLSHDANSVELYFQESMTFLMYTSEAVVSLA---------------
-------------
>A0A3N7D280
-----------------------------M---TNLHRDLAP------ISAAAWAEIEEE
ASRTFKRHVAGRRVVDVE-G-PSGDDLAA----IPLGHQVPI---N--------------
-----------------------------P----L-A-D--GVIAHARQSQPIIELRVPF
TVSRQA-----IDDVERGAKDSDWQPVKDAAKQIAFAEDRAIFEGYPAASITGV--RASG
SNPELKLPVDAKDYPEAISQAITSLRLAGVNGPYSL-----------------LLNADAF
TAINETSDH-GYPIREHLRRVL--DGE-IIWAPAIDG---------------AFLLSTRG
GDYELHLGQDLSIGYLSHDANSVELYFQESMTFLMYTSEAVVSLA---------------
-------------
>U0ER85
-----------------------------M---TNLHRDLAP------ISAAAWAEIEEE
ASRTFKRHVAGRRVVDVE-G-PSGDDLAA----IPLGHQVPI---N--------------
-----------------------------P----L-A-D--GVIAHARQSQPVIELRVPF
TVSRQA-----IDDVERGAKDSDWQPVKDAAKQIAFAEDRAIFEGYPAASITGV--RASG
SNPELKLPIDAKDYPEAISQAITSLRLAGVNGPYSL-----------------LLNADAF
TAINETSDH-GYPIREHLRRVL--DGE-IIWAPAIDG---------------AFLLSTRG
GDYELHLGQDLSIGYLSHAANSVELYFQESMTFLMYTSEAVVSLA---------------
-------------
>A0A164QAY0
-----------------------------M---SNLHRELAP------ISAAAWAEIEEE
ATRTFKRNVAGRRVVDVK-G-PSGLTLAA----VGTGHQSSI---A--------------
-----------------------------P----I-A-D--GVIAHARQSQPVVELRVPF
TVSRSA-----IDDVERGASDSDWQPVKDAATQIAFAEDRAVFEGYAAAGITGL--RESA
SNPELKLPADPRDYPEIISQAITSLRLAGVNGPYSL-----------------LLSAEAF
TAINETSDH-GYPIREHLRRLL--DGE-IIWAPAIDG---------------AFLLTTRG
GDYELHLGQDLSIGYLSHDATTVDLYFQESLTFLAYTSEAVVPLL-S-------APKV--
-------------
>A0A494SVG9
-----------------------------M---SNLHRDLAP------ISAAAWAEIEEE
ATRTFKRNVAGRRVVDVE-G-PSGLTLAA----VGTGHQSSI---A--------------
-----------------------------P----I-T-E--GVIAHARQSKPVVELRVPF
TVSRSA-----IDDVERGSSDSDWQPVKDAATLVAFAEDRAIFEGYAAAGITGL--RESA
TNPELKLPADPREYPETISQAITALRLAGVNGPYSL-----------------LLSAEAF
TAINETSDH-GYPIREHLRRLL--DGE-IIWAPAIDG---------------AFLLTTRG
GDYELHLGQDLSIGYLSHDATTVDLYFQESLTFLAYTGEAVVPLV-A-------APKV--
-------------
>A0A260TYM2
-----------------------------M---SNLHRELAP------ISSAAWAEIEEE
ATRTFKRNVAGRRVVDVK-G-PAGLTLAA----VGTGHQRPI---E--------------
-----------------------------P----I-A-D--GVVAHARVAQPVVELRVPF
TVSRQA-----IDDVERGASDSDWQPVKDAATQIAFAEDRAVFEGYAAAGITGL--RDSA
SNPELKLPSDPRDYPETISQAITALRLAGVNGPYSL-----------------LLSAEAF
TAINETSDH-GYPIREHLRRLL--DGE-IIWAPAIDG---------------AFLLTTRG
GDYELHIGQDLSIGYSSHDASSVELYFQETLTFLAYTSEAVVPLV-A-------APTV--
-------------
>A0A177YKE1
-----------------------------M---SNLHRELAP------ISVSAWAEIDEE
ARRTFERNVAGRRVVDVE-G-PAGPTLAA----VGTGHLRRI---E--------------
-----------------------------P----I-F-D--GVFVHARETKPIVELRVPF
TVSRQA-----VDDVERGASDSDWQPVKDAATLAAFAEDRAIFEGYAAADIIGL--RVAT
ANLELELPADIRGYPETVSRAITMLRLTGVNGPYSL-----------------VLGADAF
TAINETSDH-GYPISEHLRRVL--DGD-IVWAPAVPG---------------AFLLSTRG
GDFALHLGQDLSIGYSSHDAEKIELYFQESLTFTAYTSEAVVSLG---------APSGR-
-------------
>A0A1H0HK76
-----------------------------M---NNLHRELAP------ISAAAWDEIEEE
ARRTFKRHLAGRRVVDLV-G-PGGTALSA----VGTGHLLDV---E--------------
-----------------------------S----P-A-A--GVITRQRQVQSLVELRVPF
FVSREA-----IDDVERGSRDSDWQPVKEAAKQMAFAEDRAVLDGYAAAGIVGL--REGS
SNPALPLPADFRDYPNIVSQAISALRLAGVNGPYSV-----------------LLSADAY
TGVMETSDH-GYPIHEHLARLV--DGE-IIWAPALDG---------------ALVVSTRG
GDFELHVGQDLSIGYLTHDASTVQLYFQESLTFFTLTSEAVVALG---------------
-------------
>A0A0C2ASY3
-----------------------------M---NNLHRDLAP------VSAAAWADLEAE
AQRTFKRNVAARRIVDVP-E-PGGPELAA----VATGHLDPV---A--------------
-----------------------------P----P-A-E--GVLAHTRHSQPVVELRVPF
TVDRQQ-----VDDVERGAQDADWQPVKDAARRLAFAEDRAVFEGYPEAGIEGI--RAGS
SNPAVPLPADVREYPNAVSRAITALRLAGVEGPYTL-----------------ALSADAY
TAVNETSDH-GYPIHEHIARLL--DGD-IIWAPAIDG---------------AFLLSARG
GDFELRLGQDVSIGYLSHDATSVRLYFQETLTFLVHTSEAVVAL--T------P------
-------------
>A0A1C4QNS1
-----------------------------M---NNLHRELAP------VSAAAWADLEAE
ATRTFKRNVAARRIVDVP-E-PAGPELAA----VGTGHLDSS---A--------------
-----------------------------P---AP-A-D--GVLARIRRSQPVVELRVPF
TIDRGQ-----VDDVERGAQDADWQPVKDAARALAFAEDRAVFEGYPAAGITGI--RAAS
SNPELTLPADVRSYPDVISRAITALRLAGVDGAYTL-----------------ALSADAY
TAVSETSDH-GYPIHEHLARLL--VGD-IIWAPAIDG---------------AFLLATRG
GDFELRLGQDVSIGYLGHDATSVELYFQESLTFLVHTAEAAVAL--R------PAATPV-
-------------
>A0A1G9VJQ3
-----------------------------M---NNLHRELAP------ISDAAWADLEAE
ARRTFKRNVAARRIVDVP-E-PAGSELSA----VATGHLAEA---A--------------
-----------------------------P----P-A-A--GVIARTRVSQPVVELRVPF
TVDRAQ-----VDDVERGAKDADWQPVKDAARQLAYAEDRAVFEGYPAAGITGI--RASS
SNPELTLPADVRDYPDAISHAVTALRLAGVDGAYTL-----------------ALSADAY
TAVSETSDH-GYPIHQHLARLL--DGD-IVWAPAIDG---------------AFLLATRG
GDFELVLGQDVSIGYLGHTATTIDLYFQETLTFLVHTSEASVAL--K------PAAGA--
-------------
>A0A1H6DW55
-----------------------------M---NNLHRELAP------ISDAAWADLEAE
ARRTFKRNVAARRIVDVP-E-PAGSELSA----VPTGHLDEI---A--------------
-----------------------------A----P-G-R--GVIARTRRSQPVVELRVPL
TVDRAQ-----VDDVERGAKDADWQPVKDAAKQLAFAEDRAVFEGYEAAGITGL--RAAS
SNPELTLPADVRDYPDAISHAVTTLRLAGVDGAYTL-----------------ALSADAY
TAVSETSDH-GYPIHQHIARLL--DGD-IVWAPAIDG---------------AFLLATRG
GDFELRLGQDVSIGYLGHTATTIDLYFQESLTFLVHTAEACVAL--T------PSSGTKA
V------------
>A0A1H8QTF9
-----------------------------M---NNLHRDLAP------ISAAAWDDLEAE
ARRTFRRNIAARRMVDVP-D-AAGPEFAA----VATGHLSPV---A--------------
-----------------------------A----P-A-D--GVTAHLRQTQPVVQLRVPF
TVDREQ-----VDNVERGAKDADWQPVKDAARKLAFAEDRAVFEGYPAAGITGI--RAAA
SNPELTLPADVRAYPDVISQAITELRLAGVDGKYSL-----------------ALSADAY
TAVSETSDQ-GYPIHAHLARLV--DGD-IVWAPAIDG---------------AFLLASRG
GDFELVVGQDVSIGYLSHTATAVELYFQETFTFLVHTSEAVVAL--Q------PAPGA--
-------------
>A0A0L8P4Z5
-----------------------------M---NNLHRELAP------VSDAAWADLEEE
ARRTFKRHVAARRIVDVP-E-PGGVALAG----VGTGHLDAV---D--------------
-----------------------------T----P-A-D--GVIAHTRRFQPLVELRVPF
TVDRRQ-----VDDVARGAKDADWQPVKDAARRLAFAEDRAVFEGYPAAGITGL--RASS
SNPALTLPADVRDYPDAISQAVTALRLAGVDGAYTL-----------------ALSAEAY
TAVSETSDH-GYPVIKHLARLL--DGD-IVWAPAIDG---------------AFLLSTRG
GDFELRLGQDVSIGYLSHDATSVTLYFQETLTFLAYTSEAVVAL--S------PA-SAGA
-------------
>A0A101PR44
-----------------------------M---NNLHRELAP------VSDAAWADLEEE
ARRTFKRHVAARRIVDVP-E-PGGVALAG----VGTGHLDAV---D--------------
-----------------------------T----P-A-D--GVIAHTRRFQPLVELRVPF
TVDRRQ-----VDDVARGAKDADWQPVKDAARRLAFAEDRAVFEGYPAAGITGL--RASS
SNPELTLPADVRDYPDVISQAVTALRLAGVDGAYTL-----------------ALSAEAY
TAVSETSDH-GYPVIKHLARLL--DGD-IVWAPAIDG---------------AFLLSTRG
GDFELRLGQDVSIGYLSHDATSVTLYFQETLTFLAYTSEAVVAL--S------PA-PAGA
-------------
>H2JMY9
-----------------------------M---NNLHRELAP------VSDAAWADLEEE
ARRTFKRHVAARRIVDVP-E-PGGVALAG----VGTGHLDAV---D--------------
-----------------------------T----P-A-D--GVIAHTRRFQPLVELRVPF
TVDRRQ-----VDDVARGAKDADWQPVKDAARRLAFAEDRAVFEGYPAAGITGL--RASS
SNPELTLPADVRDYPDVISQAVTALRLAGVDGAYTL-----------------ALSAEAY
TAVSETSDH-GYPVIKHLARLL--DGD-IVWAPAIDG---------------AFLLSTRG
GDFELRLGQDVSIGYLSHDATSVTLYFQETLTFLAYTSEAVVAL--S------PA-PAGA
-------------
>A0A0S2PF45
-----------------------------M---NNLHRELAP------VSDAAWADLEEE
ARRTFKRHVAARRIVDVP-E-PGGVALAG----VGTGHLDAV---D--------------
-----------------------------T----P-A-D--GVIAHTRRFQPLVELRVPF
TVDRRQ-----VDDVARGARDADWQPVKDAARRLAFAEDRAVFEGYPAAGITGL--RASS
SNPELTLPADVRDYPDAVSQAVTALRLAGVDGAYTL-----------------ALSAEAY
TAVSETSDH-GYPVIRHLARLL--DGD-IVWAPAIDG---------------AFLLSTRG
GDFELRLGQDVSIGYLSHDATSVTLYFQETLTFLAYTSEAVVAL--S------PA-PTDA
-------------
>A0A2S4ZTY1
-----------------------------M---NNLHRELAP------ISDAAWADLEEE
ARRTFKRHVAARRIVDVP-E-PGGVALAG----VGTGHLDAV---D--------------
-----------------------------T----P-A-D--GVVAHTRRFQPLVELRVPF
TVDRRQ-----VDDVARGAKDADWQPVKDAARRLAFAEDRAVFEGYPAAGITGL--RASS
SNPALTLPADVRDYPDAISQAVTALRLAGVDGAYTL-----------------ALSAEAY
TAVSETSDH-GYPVIKHLARLL--DGD-IVWAPAIDG---------------AFLLSTRG
GDFELRLGQDVSIGYLSHDAASVTLYFQETLTFLAYTSEAVVAL--S------PA-PTEV
-------------
>A0A0M9ZUR3
-----------------------------M---NNLHRELAP------ISDVAWADLEEE
ARRTFRRHVAARRIVDVP-E-PGGPELAA----VGTGHLGAV---D--------------
-----------------------------A----P-A-E--GVVAHTRRSQPVVELRVPF
TVDRRQ-----VDDVARGAKDADWQPVKDAARQMAFAEDRAVFEGYGAAGITGL--RESS
SNPPLTLSQDVRDYPDAVSQAVSALRLAGVGGAYTL-----------------ALSAEAY
TAVSETADH-GYPIIKHIGPLL--DGD-IVWAPAIDG---------------AFLLSTRG
GDFELRLGQDLSIGYLSHDDSSVRLYFQETLTFLVYTSEAVVAL--A------AAGPTTG
GG-----------
>A0A2Z4J8R8
-----------------------------M---NNLHRELAP------ISDVAWADLEEE
ARRTFRRHVAARRIVDVP-E-PGGPELAA----VGTGHLGAV---D--------------
-----------------------------A----P-A-E--GVVAHTRRSQPVVELRVPF
TVDRRQ-----VDDVARGAKDADWQPVKDAARQMAFAEDRAVFEGYAAAGITGL--REGS
SNPPLTLPQDVRDYPDAVSQAVSALRLAGVGGAYTL-----------------ALSAEAY
TAVSETADH-GYPIIKHIGPLL--DGD-IVWAPAIDG---------------AFLLSTRG
GDFELRLGQDLSIGYLSHNDSSVRLYFQETLTFLVYTSEAVVAL--A------AAGPTAG
GG-----------
>A0A1J4P1Q1
-----------------------------M---NNLHRELAP------ISAAAWDDLEEE
ARRTFKRHVAARRIVDVP-D-PGGGELAG----VGTGHLDAV---D--------------
-----------------------------A----P-A-E--GVLAHTRHFQPLVELRVPF
TVDRRQ-----VDDVARGAKDADWQPVKDAARRLAFVEDRAVFEGYAAAGIAGL--REGS
SNAPVPLPADPRDYPDAVSRAVGALRLAGVGGAYTL-----------------ALSAQAY
TAVNETSDH-GYPIIKHIARLL--DGD-IVWAPAIDG---------------AFLLSARG
GDFELRLGQDVSIGYLAHDANSVTLYFEETLTFLVHTSEAVVAL--A------PAAASGV
-------------
>A0A2T5AE15
-----------------------------M---NNLHRDLAP------LSAAAWSDLEEE
ARRTFTTHAAARRIVDVP-E-PGGVELGG----VATGHLDSV---E--------------
-----------------------------T----P-A-D--DVVAHVRRFQPLVELRVPF
IVDRRQ-----VDDVARGAKDTDWQPAKDAARRLAHVEDRAVFEGYAAAGIAGL--RESS
SNSPVKLPADVRDYPDAISQAVSALRLAGVDGPYCL-----------------ALSAEAY
TAVIETSAH-GYPIIKHIARLV--DGD-IVWAPAIDG---------------AFLLSTRG
GDFEMRLGQDVSIGYLSHDATTVTLYLEETLTFLVHTSEAVAAL--V------SQPTGT-
-------------
>S2ZHW8
-----------------------------M---NNLHRDLAP------LSAAAWSDLEEE
ARRTFTTHAAARRIVDVP-E-PGGVELGG----VATGHLDSV---E--------------
-----------------------------T----P-A-D--DVVAHVRRFQPLVELRVPF
IVDRRQ-----IDDVARGAKDADWQPAKDAARRLAHVEDRAVFEGYAAAGIAGL--RESS
SNSPVKLPADVRGYPDAISQAVSALRLAGVDGPYCL-----------------ALSAEAY
TAVSETSDH-GYPIIKHIARLL--DGD-IVWAPAIDG---------------AFLLSTRG
GDFEMRLGQDVSIGYLSHDATTVTLYLEETLTFLVHTSEAVAAL--V------SQPTGT-
-------------
>A0A101CKZ9
-----------------------------M---NNLHRELAP------ISAVAWADLEDE
AQRTFERHVAARRIVDVP-E-PGGLDLSG----VGTGHLQTI---D--------------
-----------------------------P----P-A-T--GITARTRLVQPLVELRVPF
VVNRRQ-----VDDVARGAKDADWQPVKDAARQLAYAEDRAVFEGYSAAGVTGL--RESS
SNQPLTLPYEVREYPNAVSQAVTALRLAGVGGPYTL-----------------ALSAEAY
TAVSETSDY-GYPVIRHMARLL--DGD-IVWAPAIDG---------------AFLLSTRG
GDFELHIGQDVSIGYLSHDDDSVRLYFQETLTFMVYTSEAVVALE-A------PAPGPDA
GGGQVPA------
>A0A2U2ZKK6
-----------------------------M---NNLHRELAP------LSDAAWADLEEE
ARRTFRRHVAGRRIVDVP-E-PGGLGLAG----VGTGHLDEV---T--------------
-----------------------------A----P-A-D--GIQARRRRFQPLVELRVPF
TLDRAQ-----VDAVARGAKDADWQPLKDAARQLAFAEDRAVFEGFAAGGISGL--RADS
SHQPLALPADVRAYPDVISRAVTALRLAGVDGPYTL-----------------ALSADAH
TAVSETSDH-GYPVLRHLAALL--DGD-IVWAPAIDG---------------AFLLSARG
GDFELRLGQDVSIGYLSHDAMTVTLYFEETLTFFVHTAEAVVSL--T------AAGSPAP
-------------
>A0A1S2PEZ9
-----------------------------M---DNLHRELAP------ISAAAWADLEDE
ARRTFARHVAARRIVDVP-E-PGGLELAG----VGTGHLQDV---D--------------
-----------------------------A----P-A-E--GVMARVRRFQPLIELRVPF
TVDRQQ-----VDDVARGAKDADWQAVKDAARKIAFAEDRAVFEGYAAAGISGL--RESS
ANSALTLPNEVRAYPDVVSKALTALRLAGVGGPYAL-----------------ALSAEAY
TAVSETSDH-GYPIIKHIARVL--DGD-IVWAPAIDG---------------AFLLSKRG
GDFELRIGQDLSIGYLSHDEHTIHLYFQETLTFHVYTGEAVVPVE-V------EPPWPVE
-----PLEAET--
>A0A2U2YZ14
-----------------------------M---DNLHRELAP------ISAAAWADLEDE
ARRTFKRHVAARRMVDVP-E-PGELELAG----VGTGHLQDV---E--------------
-----------------------------A----P-A-E--GVKARIRRFQPLVELRASF
TVDRQQ-----VDDVARGAKDADWQPVKDAARRIAFAEDRTVFEGYAAADISGL--RESS
SNSVLTLPAEARDYPDAISKALTALRLAGVGGPYAL-----------------ALSAAAY
TAVSETSDY-GYPIIKHIARVL--DGD-IVWAPAIDG---------------AFLLSKRG
GDFELRIGQDVSIGYLSHDERSIRLYFQEMLTFLVYTGEAVVPVE-A------GTPRPAE
-----PSEVQT--
>A0A510TJM7
-----------------------------M---DNLHRKLAP------LSAAAWADLEDE
ARRTFKRHVAARRMVDVP-E-PGGLELAG----VGTGHLQDV---E--------------
-----------------------------A----P-A-E--GVKARVRRFQPLVELRVPF
TVDRQQ-----VDDVARGANDADWQPVKDAARRIAFAEDRAVFEGYAAADISGM--RQSS
SNSVLVLPAEVRDYPDTLSQALTALRLAGVGGPYAL-----------------ALSAAAY
TAVSETSDF-GYPIIKHIARVL--DGD-IVWAPAIDG---------------AFLVSKRG
GDFELRIGQDLSIGYLSHDERSIRLYFQETLTFLVYTSEAVVPVE-T------ETPRPPE
-----PSEVRTRG
>A0A2M9IA93
-----------------------------M---DNLHRELAP------ISAAAWADLEEE
ARRTFKRHVAARRVVDVP-E-PGGPESAG----VGTGHLRTV---A--------------
-----------------------------A----P-A-E--GVEARVRRFQPLVELRVPF
TVDRQQ-----VDDVARGAKDADWQPVKDAARQIAFAEDRAVFEGYPSADIAGL--RESS
SNSAVTLPAETRQFPDVVSKALTELRLAGVGGPYAL-----------------ALSASAY
TAVSETSDY-GYPIIEHIGRVL--DGD-IVWAPAIDG---------------AFLLSTRG
GDFELRLGQDLSIGYLSHDDTSIRLYFQETLTFLVHTGEAVVPAR-E------STSSSG-
-------------
>A0A4Y4KMC9
-----------------------------M---DNLHRELAP------ISAAAWADLEEE
ARRTFKRHVAARRIVDVP-E-PCGPEPAG----VGTGHLRTV---A--------------
-----------------------------A----P-A-E--GVETRLRRFQPLVELRVPF
TVDRQQ-----VDDVARGAKDADWQPVKDAARQIAFAEDRAVFEGYPSADIAGL--RESS
SHSALNLPAEARQYPDIVSKALTVLRLAGVGGPYAL-----------------ALSAAAY
TAVSETSDY-GYPIIKHIARLL--DGD-IVWAPAIEG---------------AFLLSTRG
GDFELRLGQDLSIGYLSHDDTSIRLYFQETLTFLVYTGEAVVPAR-G------STPPSA-
-----PAEGWA--
>A0A2W2MCF7
-----------------------------M---DNLHRELAP------ISAAAWADLEDE
ARRTFKRHVAARRMVDVP-E-PAGPESAG----VGTGHVRAV---A--------------
-----------------------------A----P-A-E--GVEARVRRFQPLVELRVPF
TVDRQQ-----VDDVARGAKDADWQPVKDAARQIAFAEDRAVFEGYAAADISGL--RAGS
SHSALTLPSEVRACPYVVSKALTALRLAGVGGPYAL-----------------ALSAEAY
TAVSETSDY-GYPVIKHIARVL--DGD-IVWAPAIDG---------------AFLLSRRG
GDFELRIGQDVSIGYLSHDESSIRLYFQETLTFLVHTGEAVVPVE-V------ETPRTAG
-----PLETQT--
>A0A3M0HWY1
-----------------------------M---DNLHRELAP------ISAAAWADLEDE
ARRTFKRHIAARRIVDVP-E-PGGTELAG----VGNGHLADV---A--------------
-----------------------------A----P-A-D--GVSARVRRFQPLVELRVPF
TVDRQQ-----VDDVARGAKDADWQPVKDAARKLAFVEDHAVFEGCAAAGISGL--RQSS
SNPALTLPAEVRAYPDVVSKALTALRLAGVGGPYAL-----------------ALSAEAY
TAVSETSDY-GYPVIKHIARVL--DGD-IVWAPAIDG---------------AFLLSTRG
GDFELRIGQDVSIGYLSCDDTSIRLYFQETLTFLAYTGEAVVPVQ-V------ETPPSGR
-----PREERL--
>A0A4Q4DHJ8
-----------------------------M---SNLHRELAP------ISSAAWADMEQE
ARRTFTRHVAGRRIVDVP-E-PGGAELSG----VGTGHLEAA---E--------------
-----------------------------A----P-A-P--GVTAHARGFQPLVELRVPF
TVDRQQ-----VDDVERGSKDADWQPVKDAARRLAFAEDRAVFEGYPAAGVAGL--RASS
SNRALTVPADVRDYPTVVSKAASALRLAGVGGPYAL-----------------ALSAEAY
TAVSETSDY-GYPVIKHMARLL--DGD-IVWAPAIEG---------------AFLLSTRG
GDFELRIGQDVSIGYLSHDERAVRLYFQETLTFLVYTSEAVVSVD-V------KTPDTTG
-----TS------
>D7BUV4
-----------------------------M---DNLHRELAP------ISAVAWADMEQE
ARRTFERHVAGRRIVDVP-E-PCGTELSG----VGTGHLEAA---E--------------
-----------------------------A----P-A-D--GITAHRRAFQPLVELRVPF
TVDRQQ-----VDDVERGAKDTDWQPVQDAARDIAFAEDRTVFEGYAAAGIAGL--RSSS
SNQALTMPAEVRDYPTVVSKAVSALRLAGVGGPYAM-----------------ALSVEAY
TAVSGTSDY-GYPVIKHMARVL--GGD-IVWAPAIDG---------------AFLLSARG
GDFELRIGQDVSIGYLSHDERSIRLYFQETLTFLVYTSEAVVPVE-V------AAPRPIE
-----PPEVQTRR
>A0A0C2AYR8
-----------------------------M---NNLHRELAP------ISSEAWADLEEE
ARRTFTRHVAGRRIVDMP-A-PAGPELSA----VPTGHLDAI---E--------------
-----------------------------P----P-A-A--HIEAHVRRSQPVIELRVPF
TVDRRQ-----VDDVERGAKDPDWQPVKDAARRLAFAEDRAIFEGYPAAGIEGI--RASA
SNPALTLPTDVRDYPDAVSQAASALRLAGVDGAYTL-----------------AMSADAY
TAVTETSDH-GYPIREHLARVL--DGD-IIWAPAIDG---------------AFLLSSRG
GDFELRLGQDVSIGYLSHDDTGVRLYFQETFTFLVYTTEAIVAF--N------PPPRPGA
-------------
>A0A1I2JZ40
-----------------------------M---NNLHRELAP------ISDAAWADLEDE
ARRTFKRNVAGRRLVDVP-D-AAGSELAA----VATGHLDSV---D--------------
-----------------------------S----P-A-D--GVIAHVRRSQPIVELRLPF
TVDRRQ-----VDDVERGAKDADWQPVKDAAKQLAFAEDRVIFEGYPAAGIQGI--RAAS
SNAPVTLPDDVRDYPNAVSQAITELRLAGVDGAYHL-----------------ALSADAY
TAVSETSDH-GYPIHQHLARLL--DGD-IIWAPAIDG---------------AFLLAGRG
GDFELRIGQDLSIGYLSHDDTSVRLYFQETLTFLVHTSEAAVAL--K------SAPTVAV
-------------
>A0A238Z892
-----------------------------M---NNLHRELAP------ISEAAWADLEEE
ARRTFERHVAARRIVDVP-E-AAGPAFAG----VNTGHLDPV---E--------------
-----------------------------A----P-H-E--DVLARVRRAQPVVELRVPF
TVDRRE-----VDLVERGAQDADWQPVKDAARRIAFTEDRAVFEGYAAAGIAGI--RASA
SNPPLGLPGDVRDYPDAVSQAISALRLAGVGGPYTL-----------------ALSADAY
TAVNETSHY-GYPVHAHLARLL--DGE-IVWAPAIDG---------------AFLLSTRG
GDFELRIGEDVSIGYLSHDDTSVRLYFQETLTFLVHTAEAAVAL--T------AA-----
-------------
>A0A543CS48
-----------------------------M---NNLHRELAP------ISAAAWADLEEE
ARRTFTRHLAGRRLVDVP-E-PGGLTLSA----VPTGHLDPI---D--------------
-----------------------------P----P-A-S--GVISHLRRALPIVELRVPF
RVDRSE-----VDLVERGANDADWQPVKDAARQLAFAEDRAVFEGYAAAGIEGI--RQSS
SNPALVLPAEVRDYPNAISQALSALRLAGVGGPYSL-----------------ALSADAY
TLVNETADH-GYPVHEHIARVL--DGE-IIWAPAIEG---------------ALVLSTRG
GDYELRIGQDLSIGYLSHDAASIELYFQETLTFLAYTSEASVAL--T------PQQG---
-------------
>W2EZ91
-----------------------------M---NNLHRELAP------ISDAAWADLEEE
ARRTFKRHVAGRRVVDVP-E-PAGLALSA----VSTGHLDSV---E--------------
-----------------------------P----P-A-P--GVVAHTRRSQPILELRVPF
TVDRRQ-----VDDVERGARDADWQPVKDAAKRIAFAEDRAVFEGYAAAGIAGI--RDAS
SNPALPLPAEAGDYPDAISQAVSALRLAGVGGPYDL-----------------VLSADAY
TAVNETSVY-GYPVHEHIARLL--SGK-IIWAPAIDG---------------AFLVSSRG
GDFELCIGQDLSIGYLSHDAGSVELYFQETLTFLVHTSEAAVAL--T------PTPAVAG
-------------
>A0A239N8V9
-----------------------------M---NNLHRELAP------ISAAAWADLEDE
ARRTFKRHLAGRRVVDVP-D-PGGITLSS----VPTGHLAPI---E--------------
-----------------------------P----P-S-E--GVISHSRTSMPIVELRVPF
TLDRRA-----VDDVERGARDADWQPVKDAAKQMAFAEDRVVFEGYAAAGIEGI--RQAS
TNPVLSLPEDVRAYPNTVSRAVSALRLAGVDGPYSL-----------------VLSADAY
TAVNETSDH-GYPIHEHLTRVI--DGE-IIWAPAIDG---------------AFLLSARG
GDFALHLGQDLSIGYLSHDADGVRLYLQESLTFLDYTGEAGVALT-S------PGSA---
-------------
>A0A2Z3URG1
-----------------------------M---NNLHRELAP------ISAAAWADLEDE
ARRTFKRHLAGRRVVDVP-D-PGGITLSS----VPTGHLAPI---E--------------
-----------------------------P----P-S-E--GVVSHSRTSMPIVELRVPF
TLDRRA-----IDDVERGARDADWQPVKDAAKQMAFAEDRVVFEGYAAAGIEGI--RQAS
TNPVLSLPEDVRAYPNTVSRAVSALRLAGVDGPYSL-----------------VLSADAY
TAVNETSDH-GYPIHEHLTRVI--DGE-IIWAPAIDG---------------AFLLSARG
GDFALHLGQDLSIGYLSHDADGVRLYLQESLTFLDYTGEAGVALT-S------PGSA---
-------------
>A0A4U0RXT6
-----------------------------M---NNLHRELAP------VSDAAWADLEAE
VRRTFTRHLAGRRLVDVP-E-PADSTLAA----ISTGHTSPV---D--------------
-----------------------------P----P-A-E--GVTARLRRSQPLVELRVPF
TVDREA-----VDDVERGAKDPDWQPAKDAARLTAFAEDRTIFEGYPAAGVAGI--RAAS
SNAPLTLPAEPLDYPDSVSQAITALRLAGVDGPYSL-----------------ALSADAY
TAVNETSDH-GYPIHEHLARLI--DGE-IIWAPAITG---------------AFLLTTRG
GDFGLHIGQDLSIGYQSHDATSVELYLQESFTFLAHTSEAAVAL--T-------------
-------------
>A0A5M3VNR4
-----------------------------M---NNLHRELAP------ICAAAWADLENE
AGRTFRRHVAGRRIVDVA-G-PDGVLLSA----VGTGHLQHV---D--------------
-----------------------------S----H-S-E--GVIARIRRSQPVVELRVPF
TVDRQQ-----VDDVERGARDADWQPVKDAARQIAFAEDRAIFEGYGAAGITGL--RAAA
TNPAVALPPHVRDYPTAIGQAMTALRLAGVNGPYRL-----------------ALGADAY
TAVSEAADQ-GYPIQEHITRMV--GSE-HIWAPAIDG---------------AFLLSTRG
GDFELHLGQDVSIGYLAHDAASVQLYFQETLTFMVYAGEAAVALS-A------PDPA---
-------------
>A0A5M3WWQ3
-----------------------------M---DNLHRELAP------ISAVAWADLENE
AGRTFRRHVAGRRIVDVA-G-PGGVLLSA----VGTGHLQAL---H--------------
-----------------------------P----H-S-E--GIIVHARRSQPIIELRVPF
TVDRQQ-----VDDVERGAKDADWQPVKDAARQIAFAEDRAIFEGYAEAGITGL--RAAS
ANPAIALPPHVRDYPTAISQAVTALRLAGVNGPYTL-----------------ALGADAY
TAVSEAADQ-GYPIKDHITELV--DGE-PIWAPAIDG---------------AFLLSTRG
GDFELHIGQDVSIGYLAHDTTNIQLYFQETLTFLVYAGEAAVALS-A------PAAS---
-------------
>A0A0D0PGX2
-----------------------------M---NNLHRELAP------VSAAAWAEIEEE
ARRTFTLHLAGRRVVDLL-G-PDGPELAA----VGTGHLADI---A--------------
-----------------------------A----P-T-N--GVRARARECQPLVELRVPF
TVTRAA-----VDDVERGSKDSDWDPVKDAARTIALAEDRALFDGYAAAGITGI--RDGS
SNHPVALPADVRDYPNAVSRALTALRLAGVGGPYSL-----------------LLGADTY
TAVNETSDH-GYPVHNHLARLL--DGE-IIWAPAVEG---------------AILLSARG
GDFELHLGEDLSIGYLSHDDTTVHLYLQESLTFQLHTPEASVSLT-S------S------
-------------
>A0A2M9L0T5
-----------------------------M---NNLHRELAP------VSAAAWAEIEEE
ARRTFTLHLAGRRVVDLL-G-PDGPELAA----VGTGHLADI---A--------------
-----------------------------A----P-T-N--GVQARARECRPLVELRVPF
TVTRAA-----VDDVERGSKDSDWDPVKDAARTIALAEDRALFDGYAAAGITGI--RDGS
SNHPVALPADVRDYPNAVSRALTALRLAGVGGPYSL-----------------LLGADTY
TAVNETSDH-GYPVHNHLARLL--DGE-IIWAPAVEG---------------AILLSTRG
GDFELHLGEDLSIGYLSHDDTTVHLYLQESLTFQLHTPEASVSLT-S------A------
-------------
>A0A1Q5EJB0
-----------------------------M---NNLHRELAP------VSAAAWAEIEEE
ARRTFTLHLAGRRVVDLL-G-PEGPELAA----IGTGHLADI---A--------------
-----------------------------A----P-A-A--GVRARARECRALVELRVPF
TVTRAA-----VDDVERGSKDSDWDPVKDAARTIALAEDRALFDGYSAAGITGI--RDGS
SNHPVELPADVREYPNAVSRALTALRLAGVGGPYSL-----------------LLGADTY
TAVNETSDH-GYPVHNHLARLL--DGE-IVWAPAVEG---------------AILLSARG
GDFELHLGEDLSIGYLSHDDATVHLYLQESLTFQLHTPEASVSLT-S------H------
-------------
>A0A419YEP5
-----------------------------M---NNLHRELAP------VSVAAWAEIEEE
ARRTFKLHVAGRRVVDLH-G-PDGPELAA----VGTGHLSDI---A--------------
-----------------------------A----P-G-N--GIRARARECRPVVELRVPF
TVTRAA-----VDDVERGSKDSDWDPVKDAARTIALAEDRAIFDGYTAAGITGI--RDGS
SNHPVALPADVREYPNAVSRALTALRLAGVGGPYSL-----------------LLGADTF
TAVNETSDH-GYPVHNHLARLL--DGE-IIWAPAVEG---------------AVLLSARG
GDFELHLGEDLSIGYLSHDDATVHLYLQESLTFQLHTPEASVALT-S------A------
-------------
>A0A3N4S9X5
-----------------------------M---NNLHRDLAP------VSAAAWDEIEEE
ARRTFRLHVAGRRVVDLA-G-PDGPGLAA----VGTGHLADI---A--------------
-----------------------------A----P-G-S--GVQARARESLQVVELRVPF
TVTRAA-----VDDVERGSQDSDWDPVKDAARTIALAEDRAVFDGYPAAGITGI--RDGS
SNHPVELPADVREYPNAVSRALTALRLAGVGGPYSL-----------------LLGADAF
TAVNETSDH-GYPVHNHLARLL--DGE-IIWAPAVEG---------------AVLLSARG
GDFELHLGEDLSIGYLSHDETTVHLYLQESLTFQLHTPEAAVALG-S------I------
-------------
>E4N965
-----------------------------M---NNLHRDLAP------VSAAAWAEIEEE
ARRTFRLHVAGRRVVDLS-G-PDGPELAA----VGTGHLADI---A--------------
-----------------------------A----P-G-S--GVQARAREALQVVELRVPF
TVTRAA-----VDDVERGSKDSDWDPVKDAARTIALAEDRALFDGYQAAGITGI--RDGS
TNHPIALPADVREYPNAVSRALTALRLAGVGGPYSL-----------------LLGADTF
TAVNETSDH-GYPVHNHLARLL--DGE-IIWAPAVEG---------------AVLLSARG
GDFELHLGEDLSIGYLSHDDTTVHLYLQESLTFQLHTPEAAVALT-S------S------
-------------
>A0A327TJY9
-----------------------------M---NNLHRALAP------VSAAAWAEIEEE
ARRTFRLHLAGRRVVDLA-G-PDGPGLAA----VGTGHLADI---A--------------
-----------------------------A----P-G-N--GVRARARESLRVVELRVPF
TVTRAA-----VDDVERGSKDSDWDPVKDAARTIALAEDRAVFEGYQAAGITGI--RDGS
SHHAVELPADVRAYPNAVSRALTVLRLAGVGGPYSL-----------------LLGADTF
TAVNETSDH-GYPVHNHLARLL--DGE-IIWAPAVEG---------------AVLLSARG
GDFELHLGEDLSIGYLSHDDTAVHLYLQESLTFQLHTPEAAVTLT-S------A------
-------------
>A0A1E7N544
-----------------------------M---NNLHRELAP------VSAVAWEEIEEE
ARQTFKLHIAGRRVVDLA-G-PEGTTLAA----VGTGHLTGV---E--------------
-----------------------------P----P-L-H--GVQARARASRPVVELRVPF
TVGREA-----VDDVERGSRDSDWQPVKDAARTLARAEDRAVFEGYRAAGIEGI--RAGS
SNPPVQLPDDVREYPEAVSRGLTALRLAGVGGPYSL-----------------LLGAEVF
TAVNETSDH-GYPVHNHLARLL--DGE-IIWAPAIEG---------------AFLLSTRG
GDFELCLGQDVSVGYLSHDSDSVELYLQESLTFSVYTGEAAVALH-G-------------
-------------
>A0A1Q4WBJ6
-----------------------------M---DNLHRDLAP------ISAAAWEEIEEE
ARQTFKLHIAGRRVVDLD-G-PEGATLAA----VGTGHLTAI---D--------------
-----------------------------P----P-T-D--GIQARARTAQPVVELRVPF
TVRRDA-----VDDVERGSRDSDWQPVKDAGRKLALAEDRAVFEGYRAASIDGI--RAAS
TNPPVQLPEDVREYPEAVSRALTALRLAGVGGPYSL-----------------LLGAAAF
TAVNETSDS-GYPVHNHLTRLL--DGE-IIWAPAIEG---------------AYLLSTRG
GDFELHLGQDASVGYLSHDAETIQLYLQETLTFRVYTGEAAVVLR-G-------------
-------------
>A0A372ZU45
-----------------------------M---DNLHRDLAP------ISAAAWEEIEEE
ARQTFKLHIAGRRVVDLN-G-PEGATLAA----VGTGHLTAI---D--------------
-----------------------------P----P-T-D--GIQARARTAQPVVELRVPF
TVRRDA-----VDDVERGSRDSDWQPVKDAGRKLALAEDRAVFEGYRAASIDGI--RAAS
TNPPVQLPEDVREYPEAVSRALTALRLAGVGGPYSL-----------------LLGAAAF
TAVNETSDH-GYPVHNHLARLL--DGE-IIWAPAIEG---------------AYLLSTRG
GDFELHLGQDASVGYLSHDAETIQLYLQETLTFRVYTGEAAVVLR-A-------------
-------------
>A0A285QXX1
-----------------------------M---NNLHRDLAP------VSAAAWEEIEEE
ARQTFKLHIAGRRVVDLN-G-PGGTTLAA----VGTGHLTGI---E--------------
-----------------------------P----P-A-D--GVRAHARAAQPVVELRVPF
TVRREA-----VDDVERGSRDSDWQPVKDAARTLALAEDRAVFEGYRAAAIDGI--RAAS
GNPPVPLPEDVREYPEAVSRALTALRLAGVGGPYSL-----------------LLGAAAF
TAVNETSDH-GYPVHNHLARLL--DGD-IIWAPALEG---------------AFLLSTRG
GDFELFLGQDVSVGYLSHDAETIRLYLQESLTFRVYTGEAAVALG-G------TPPEQSP
---RAPGHREGY-
>A0A495TM78
-----------------------------M---NNLHRDLAP------VSAAAWEEIEEE
ARQTFKLHIAGRRVVDLN-G-PGGTTLAA----VGTGHLTGI---E--------------
-----------------------------P----P-A-D--GVRAHARAAQPVVELRVPF
TVRREA-----VDDVERGSRDSDWQPVKDAARTLALAEDRAVFEGYRAAAIDGI--RAAS
GNPPVPLPEDVREYPEAVSRALTALRLAGVGGPYSL-----------------LLGAAAF
TAVNETSDH-GYPVHNHLARLL--DGD-IIWAPALEG---------------AFLLSTRG
GDFELFLGQDVSVGYLSHDAETIRLYLQESLTFRVYTGEAAVALG-G------TPPEQSP
---RAPGHREGY-
>A0A2L0N987
-----------------------------M---SNLHRDLAP------VSAAAWAEIEEE
ARQTFKLHIAGRRVVDLH-G-PEGPTLAA----VGTGHLTGI---A--------------
-----------------------------P----P-A-D--GVLAHAREARPLVELRVPF
TVARAA-----VDDVERGSRDSDWQPVKDAARTLALAEDRAIFEGYRAAAIEGI--RAGA
TNPPIPLPADVRDYPTTVSQALTALRLAGVGGPYSL-----------------LLGADPF
TAVSETSDH-GYPVAAHIGRLL--DGE-IIWAPAIRG---------------AYLLSARG
GDFELFLGQDVSVGYLSHDAESVSLYLQESMTFRLCTGEAAVVLG-G------EGP----
-------------
>A0A2V4N7E8
-----------------------------M---SNLHRDLAP------ISAPAWAEIEEE
ARRTFTLHLAGRRVVDLD-G-PAGPGLAA----VGSGHQRPI---A--------------
-----------------------------T----L-V-P--GTEAQARQSRPVVELRVPF
TLDRQG-----VDDVERGSKDSDWQPVKEAARLIAQAEDTAIFEGWPAAGITGV--RTGG
ENPAVLLPAEVTDYPDAVSRAITTLRLAGVDGPYSL-----------------LLGADAY
TAVNETSNH-GYPVRQHLARVV--TGE-IIWAPALAG---------------AVLLSTRG
GDFELHLGQDLSIGYLSHDAQSIRLYLQESLTFSLYSPEAAVTLT-A------AS-----
-------------
>A0A561TTU7
-----------------------------M---NNLHRDLAP------VSGEAWEEIEEE
ARRTFTLHLAGRRVVDLS-G-PAGPELAA----VGSGHQRPI---D--------------
-----------------------------P----V-V-A--GTEAQANESRPVVELRVPF
TLSRRE-----VDNVERGSKDADWQPVKEAARSIALAEDTAIFQGWQAAGITGV--QTGA
DNPPITLPDTVVDYPDAVSHAITTLRLAGVDGPYSL-----------------LLGAELY
TAVNETSNH-GYPVRQHLARVV--TGE-IIWAPALSG---------------AVVLSTRG
GDFELHLGQDLSIGYLSHDAESVRLYLQESLTFSLYSPEAAVALK-T------R------
-------------
>A0A022MPG0
-----------------------------M---TNLHRELAP------ITPEAWAQIEDE
ARRTFQRNVGGRRAVDVT-G-PEGPTLAA----VGTGHLTAI---E--------------
-----------------------------A----P-A-Q--GVTARLRQVQPLVELRVPF
KVTRDA-----VDDVERGAQDSDWQPVKDAARAMAFAEDRAVFEGYAAAGIDGL--RRRT
SNPVVSLPAEPRDYPDAVSHALTTLRLAGVAGPYAL-----------------VLGAAPY
TAVNETSDH-GYPIAAHLSRLL--DGP-PIWAPALEG---------------GFLVSTRG
GDFELRLGQDLAIGYTAHDAQAIELYFRQTLTFLVYTDEAVVALT-S-------------
-------------
>A0A1A9J7S1
-----------------------------M---TNLHRELAP------ITPEAWAQIEDE
ARRTFQRNVGGRRAVDVT-G-PEGPALAA----VGTGHLTAI---E--------------
-----------------------------A----P-A-Q--GVTARLRQVQPLVELRVPF
KVTRDA-----VDDVERGAQDSDWQPVKDAARAMAFAEDRAVFEGYAAAGIDGL--RRRT
SNPVVSLPAEPRDYPDAVSHALTTLRLAGVAGPYAL-----------------VLGADPY
TAVNETSDH-GYPIAAHLSRLL--DGP-PIWAPAVDG---------------AFLVSTRG
GDFELRLGQDLAIGYTAHDAQAIELYFRQTLTFLVYTDEAVVALT-S-------------
-------------
>A0A0B5DEK1
-----------------------------M---NNLHRELAP------ITPQAWAQIEDE
ARRTFQRNVGGRRVVDVT-G-PDGPTLAA----AGTGHLTAI---D--------------
-----------------------------A----P-A-Q--GVFARLRQVQPLVELRVPF
KVTRDA-----VDNVERGAQDSDWQPVKDAVRAMAFAEDRAVFEGYAAAGIDGL--RRRT
SNPVVSLPTEPRNYPDAVSRALTTLRLAGVAGPYSL-----------------VLGADAY
TAVSETSDH-GYPIAEHLGRLL--DGP-PVWAPAIDG---------------AFLLSTRG
GDFELRLGEDLAIGYTAYDANQIEMYFRQTLTFLVYTDEAVVAFT-S-------------
-------------
>A0A176KSP4
--MST---PT------------------ES---NNLHRDLAP------ITPAAWEQIEDE
ARRTFLRNLGGRRVVDVT-G-PDGPALAA----VGTGHLTGI---D--------------
-----------------------------P----P-A-Q--GVTARLRQVQPLVELRVPF
KVGRDA-----VDDVERGAQDSDWQPVKDAARTMAFAEDRAVFGGYAAAGIDGL--RGRT
SNPVIALPPEPRDYPDAVSRALTTLRLAGVAGPYAL-----------------LLGADAY
TAVSETSDH-GYPLAEHLGRLL--DGP-PIWAPALDG---------------AFLLSTRG
GDFELRLGEDLAIGYTAHDANEIELYFRQTLTFLVYTDEAVVALT-S-------------
-------------
>A0A0N1H109
MSWTS---PD-------------------------------P------TVPR--------
----LPRSV---------------PAISP----T-------F---E--------------
-----------------------------G----P-G-P--GVTALLRQVQPLVELRVPF
KVGRDA-----VDDVERGSNDSDWQPVKDAARAMAFTEDRAVFEGYEAAGIDGL--RRRT
SHPVHALPVETREYPDAVSRALTTLRRAGVAGPYSL-----------------LLGADAY
TLVSETSDH-GYPITEHLSRML--DAP-PIWAPAVDG---------------AFLLSTRG
GDFELRLGEDLAIGYTAHDANEIELYFRQSLTFLVYTDEAVVALG-S-------------
-------------
>A0A1I2S8Z1
--MST---PN------------------GM---NNLHRELAP------ITPEAWAQIEEE
ARRTFQRNVGGRRVVDVT-G-PDGPVLAS----VGTGHLTRI---E--------------
-----------------------------A----P-G-P--GVTALLRQVQPLVELRVPF
KVGRDA-----VDDVERGSNDSDWQPVKDAARAMAFTEDRAVFEGYEAAGIDGL--RRRT
SHPVHGLPAETRAYPDAVSRALTTLRLAGVAGPYSL-----------------LLGADAY
TLVSETSDH-GYPITEHLSRML--DAP-PIWAPAVDG---------------AFLLSTRG
GDFELRLGEDLAIGYTTHDANEIELYFRQSLTFLVYTDEAVVALG-S-------------
-------------
>A0A2A3IWG4
--MST---PN------------------GM---NNLHRELAP------ITPEAWAQIEEE
ARRTFQRNVGGRRVVDVT-G-PDGPALAS----VGTGHLARI---E--------------
-----------------------------G----P-G-P--GVTALLRQVQPLVELRVPF
KVGRDA-----VDDVERGSNDSDWQPVKDAARAMAFTEDRAVFEGYEAAGIDGL--RRRT
SHPVHGLPAETRDYPDAVSRALTTLRLAGVAGPYSL-----------------LLGADAY
TLVSETSDH-GYPITEHLSRML--DAP-PIWAPAVDG---------------AFLLSTRG
GDFELRLGEDLAIGYTAHDANEIELYFRQSLTFLVYTDEAVVALG-S-------------
-------------
>A0A2C8XMA7
--MST---PN------------------GM---NNLHRELAP------ITPEAWAQIEEE
ARRTFQRNVGGRRVVDVT-G-PDGPALAS----VGTGHLTRI---E--------------
-----------------------------G----P-G-P--DVTALLRHVQPLVELRVPF
KVGRDA-----VDDVERGSNDSDWQPVKDAARAMAFTEDRAVFEGYEAAGIDGL--RRRA
SHPVHALPVETREYPDAVSRALTTLRLAGVAGPYSL-----------------LLGADAY
TLVSETSDH-GYPITEHLSRML--DAP-PIWAPAVDG---------------AFLLSTRG
GDFELRLGEDLAIGYTAHDANEIELYFRQSLTFLVYTDEAVVALG-S-------------
-------------
>A0A250VQW2
--MST---PN------------------GM---NNLHRELAP------ITPEAWAQIEEE
ARRTFQRNVGGRRVVDVT-G-PDGPALAS----VGTGHLTGI---E--------------
-----------------------------A----P-G-P--GVTALLRQAQPLVELRVPF
KVGRDA-----VDDVERGSNDSDWQPVKDAARSMAFTEDRAVFEGYGAAGIDGL--RRRT
SHPVHGLPAETRDYPDAVSRALTTLRLAGVDGPYSL-----------------LLGADAY
TLVSETSDH-GYPITEHLSRML--DAP-PIWAPAVDG---------------AFLLSTRG
GDFELRLGEDLAIGYTAHDANEIELYFRQSLTFLVYTDEAVVALG-S-------------
-------------
>D6KE41
---MA---PS------------------------NLHRELAP------ITAPAWAQIEDE
ARRTFQRNVGGRRAVDVT-G-PDGPELAA----VGTGHLTGI---E--------------
-----------------------------A----P-A-H--GVTARLRQARPLVELRAPF
RVTRDA-----VDDVERGAQDSDWQPVKDAVRTMAFAEDRIVFEGYPAAGVDGL--RERT
SHPVVALPEQPREYPDAVSRALTTLRLAGVDGPYAL-----------------LLGADAY
TAVSETSDH-GYPVAAHLGRLL--DAP-PVWAPALDG---------------AFLLSTRG
GDFELRLGEDLAIGYTAHDASGIELYFRQTLTFLVYTDEAVVALR---------------
-------------
>A0A1S9P349
-----------------------------M---SNLHRELAP------VTPKAWAEIEDE
ARRTFRRNLAGRRVVDVT-G-PDGPELAA----VGTGHRTAI---E--------------
-----------------------------A----P-A-P--GVTAQLRDVQPLVEFRVPF
KVTRAA-----VDDVERGAKDSDWQPVKDAARAMAFAEDRAVFDGYAAAHIDGL--RGRT
SNPVVGLPAEPRETPDAVSRALTALRLAGVQGPYAL-----------------LLGADVY
TAVSETSDH-GYPIAAHLSRML--DGD-PIWAPALEG---------------AFLLSTRG
GDFELRLGEDLAIGYTAHDATEIELYFRQTLTFLTYTDEAVVALG-S------VSV----
-------------
>A0A1X7H2Z1
--MST---PH------------------DI---SNLHRELAP------VTPEAWAEIEDE
ARRTFRRNLAGRRVVDVT-G-PDGPELAA----VGTGHRSAI---E--------------
-----------------------------A----P-A-P--GVTAQLRDVQPLVEFRVPF
KVTRAA-----VDDVERGAKDSDWQPVKDAARAMAFAEDRAVFDGYAAAHIDGL--RGRT
SNPVISLPAEPRETPDAVSRALTALRLSGVQGPYAL-----------------LLGADVY
TAVSETSDH-GYPIAAHLSRML--DGD-PIWAPALEG---------------AFLLSTRG
GDFELRLGEDLAIGYTAHDATEIELYFRQTLTFLTYTDEAVVALS-S------VSA----
-------------
>A0A0A8EE89
--MTPS-DPL------------------AT--PNNLHRELAP------VTPAAWAQIEEE
ARRTFRRLVAGRRVVDVP-D-PAGPGLAA----VGTGHLTEI---A--------------
-----------------------------P----P-A-P--GVTARLREARPLVELRVPF
SVGRTA-----VDDVERGSNDSDWQPVKDAARAMAFAEDRAIFDGYPAAGVDGL--RNRT
SNPMLSLPVEPREYPDTVSRALTSLRLAGVDGPYAL-----------------LLGADEY
RAVSETSDH-GYPIAAHLTRML--DGA-PIWAPALSG---------------AFVLSTRG
GDFALHLGQDLAIGYASHDASTIELYFQETLTFLTYTDEAVVVLK-H-------------
-------------
>A0A2N8P9H9
--MTPS-DPL------------------AT--PNNLHRELAP------VTPAAWAQIEEE
ARRTFRRLVAGRRIVDVP-D-PAGPGLAA----VGTGHLTEI---A--------------
-----------------------------P----P-A-P--GVTARLREARPLVELRVPF
SVGRAA-----VDDVERGSNDSDWQPVKDAARAMAFAEDRAIFDGYPAAGVDGL--RNRT
SNPMLSLPVEPREYPDTVSRALTSLRLAGVDGPYAL-----------------LLGADEY
RAVSETSDH-GYPIAAHLTRML--DGA-PIWAPALSG---------------AFVLSTRG
GDFALHLGQDLAIGYASHDASTIELYFQETLTCLTYTDEAVVVLK-H-------------
-------------
>A0A2P2GK82
--MTASADPA------------------GT---TNLHRELAP------VTQAAWEQIEEE
ARRTFRRHVAGRRVVDVP-D-PAGPGLAA----VGTGHLTGI---D--------------
-----------------------------P----P-A-P--GVTARLREAKPLVELRVPF
TVSRAA-----VDDVERGSSDSDWQPVKDAARAMAFAEDRAVFDGYPAAGIDGL--RNRS
SNPVLSLPAEPRDYPDAVSRALTSLRLAGVDGPYAL-----------------LLGADEY
SAVSETSDH-GYPIAAHLARML--DGP-PLWAPALSG---------------AFVLSTRG
GDFELRLGQDVAIGYTSHDAHGVELYFQETLTFLTYTDEAVVVLR-H-------------
-------------
>A0A4Q9HPM1
--MTT---PA------------------AT---NNLHRELAP------VTQAAWAQIEEE
AGRTFRRHVAGRRVVDVP-E-PAGPALAA----VGTGHRTEI---A--------------
-----------------------------S----P-A-P--GVTACLREAKPLVELRVPF
SVSRAA-----VDDVTRGSNDSDWQPVKDAARTMAFAEDRAIFDGYPAAGIDGL--RDRT
SNPVLSLPAEPRDYPDAISRAVTSLRLAGVDGPYAL-----------------LLGADEY
RAVSETSDH-GYPIAAHLARML--DGA-PIWAPALSG---------------AFVLSTRG
GDFELRLGQDVAIGYTSHDASSITLYFQETLTFLTDTDEAVVVLK-H-------------
-------------
>A0A0B5IIS0
--MTS---PE------------------ST---SNLHRELAP------ITAAAWAEIEEE
ARRTFRRNVAGRRVVDVP-D-PAGPELSA----VGTGHLSDL---T--------------
-----------------------------A----P-A-P--GVTARLREARPLVELRVPF
TVDRAA-----VDDVERGSKDSDWQPVKDAARVLALIEDRMVFEGYEAAGVEGL--RARS
SNAVLRLPTEPRDYPDAVSRALTALRLAGVDGPYAL-----------------LLGADQY
RAVSETSDH-GYPIAAHLARML--DGS-PIWAPALDG---------------GFVLSTRG
GDFELRIGQDVAIGYTSHDATGVELYLQETLTFLTYTDEAVVVLE-P-------------
-------------
>A0A3N1Q4K3
--MTP---PE------------------ST---SNLHRELAP------ITAAAWAEIEEE
ARRTFRRNVAGRRVVDVP-D-PAGPELSA----VGTGHLSDL---T--------------
-----------------------------A----P-A-P--GVTARLREVRPLVEVRVPF
TVERAA-----VDDVERGSKDSDWQPVKDAARALALTEDRMVFEGYEAAGVEGL--RGRS
SNPVLRLPTEPRDYPDAVSRALTALRLAGVDGPYAL-----------------LLGADQY
RAVSETSDH-GYPIAAHLARML--DGS-PIWAPALDG---------------GLVLSIRG
GDFELRVGQDVAIGYTAHDAAGVELYLQETLTFLTYTDEAVVVLE-P-------------
-------------
>A0A1H4NUZ7
--MTP---PE------------------ST---SNLHRELAP------ITAAAWAEIEEE
ARRTFRRNVAGRRVVDVP-D-PAGPELSA----VGTGHLSDL---A--------------
-----------------------------A----P-A-P--GVTARLRVVRPLVEVRVPF
TVARAA-----VDDVERGSRDSDWQPVKDAARALALIEDRMVFEGYETAGVEGL--RRRS
SNAVLRLPTEPRDYPDAVSRALTALRLAGVDGPYAL-----------------LLGADQY
RAVSETSDH-GYPIAAHLARML--DGS-PIWAPALDG---------------GFVLSTRG
GDFELRIGQDVAIGYTAHDATGVELYLQETLTFLAYTDEAVVVLE-P-------------
-------------
>A0A0L8JPF6
--MTT---PD------------------VT---NNLHRELAP------ITPAAWAEIEEE
ARRTFRRHVAGRRVVDVP-D-PAGPGLAA----VGTGHLTPM---D--------------
-----------------------------P----P-A-P--GVTARLREAKPLVELRVPF
TVARAA-----VDDVERGSKDSDWQPVKDAARTMAFVEDRAIFDGYGAAGVDGL--RARS
SNPVVRLPEEPSDYPDAVSRALTSLRLAGVDGPYAL-----------------LLGADQY
RAVSETSDH-GYPIAAHLGRML--DGS-PIWAPALSG---------------GFVLSTRG
GDFELLLGQDVAIGYSGHDENGIHLYFHETLTFLTYTDEAVVVLE-A-------------
-------------
>A0A0T1QDT7
--MTT---PD------------------VT---NNLHRELAP------ITPAAWAEIEEE
ARRTFRRHVAGRRVVDVP-D-PAGPGLAA----VGVGHLTDI---H--------------
-----------------------------P----P-A-P--GVSARLREARPIVELRVPF
SVSRAA-----VDDVERGSKDSDWQPVKDAARTMAYVEDRTIFDGYGAAGVDGL--RSRS
SHPVLRLPTEAREYPDAVSRALTQLRLVGVDGPYAL-----------------LLGADEY
RAVSETSDH-GYPIAAHLGRML--DGS-PIWAPALSG---------------GFVVSTRG
GDFELLLGQDVAIGYTGHDATTIDLYFHETLTFLTYTDEAVVVLE-A-------------
-------------
>A0A429R9L2
--MTT---PD------------------VT---NNLHRELAP------ITPAAWAEIEEE
ARRTFRRHVAGRRVVDVP-D-PAGPGLAA----VGVGHLTDI---H--------------
-----------------------------P----P-A-P--GVSARLREARPIVELRVPF
SVSRAA-----VDDVERGSKDSDWQPVKDAARTMAYVEDRTIFDGYGAAGVDGL--RSRS
SHPVLRLPTEAREYPDAVSRALTQLRLVGVDGPYAL-----------------LLGADEY
RAVSETSDH-GYPIAAHLGRML--DGS-PIWAPALSG---------------AFVVSTRG
GDFELLLGQDVAIGYTGHDATTIDLYFHETLTFLTYTDEAVVVLE-A-------------
-------------
>A0A4Y3RBR5
--MTT---PD------------------VT---NNLHRELAP------ITPAAWAEIEEE
ARRTFRRHVAGRRVVDVP-D-PAGPGLAA----VGVGHLAEI---E--------------
-----------------------------P----P-A-P--GVSARLREARPIVELRVPF
TVSRAA-----VDDVERGSKDSDWQPVKDAARTMAYVEDRTIFDGYGAAGVDGL--RFRS
SNPVLRLPAEPREYPDAVSRALTALRLVGVDGPYAL-----------------LLGAEEY
RAVSETSDH-GYPIAAHLGRML--DGS-PIWAPALSG---------------GFVLSTRG
GDFELLLGQDVAIGYEGHDAHGIDLYFHETLTFLAHTDEAVVVLE-T-------------
-------------
>A0A0T1SD32
--MTT---PDTTPAAP--------H-GLTT---NNLHRELAP------ITPAAWAEIEEE
ARRTFRRNVAGRRVVDVP-D-PGGPELSA----VGTGHLTEM---S--------------
-----------------------------P----P-A-P--GVTAHLRESKPLVELRVPF
TVSRAA-----VDDVERGAKDSDWQPVKDAARAMAFVEDRAIFDGYGAAGVDGL--RARS
SNPVVRLPAEPRDYPDAVSRALTALRLAGVDGPYAL-----------------LLGPDEY
RAVSETSDH-GYPIAAHLGRML--DGS-PIWAPALSG---------------GFVLSTRG
GDFELVIGQDLAIGYTGHDATSVQLYFQETLTFRTYTDEAVVVLE-G-------------
-------------
>A0A1Q5J2X7
-----------------------------------MHRELAP------ITPAAWAEIEEE
ARRTFRRNVAGRRVVDVP-D-PGGPDLAA----VGTGHLGDL---G--------------
-----------------------------S----P-A-P--GVTARLREAKPLFELRVPF
TVDRAA-----VDDVERGSKDSDWQPVKDAARAMAFVEDRTIFDGFGAAGVDGL--RARS
SNPAVQLPTEPRDYPDAVSRALTALRLAGVDGPYAL-----------------LLGADEY
RAVSETSDH-GYPIAAHLGRML--DGS-PIWAPALSG---------------GFVLSTRG
GDFELILGQDLAIGYTGHDAESVHLYFQETLTFRTYTDEAVVVLE-A------PSA----
-------------
>F2RG96
--MTT---PDATP-TP--------HLGPDT---TNLHRELAP------ITPAAWAEIEEE
ARRTFRRNVAGRRVVDVP-D-AAGPELAA----VGTGHLTDM---A--------------
-----------------------------P----P-A-P--GVTARLRDARPLVELRVPF
TVDRAA-----VDDVERGSKDSDWQPVKDAARAMAFVEDRMIFDGYGAAGVDGL--RARS
SNPVVRLPVEPSDYPDAVSRALTALRLAGVDGPYAL-----------------LLGAEEY
RAVSETSDH-GYPIAAHLARML--DGS-PIWAPALSG---------------GFVLSTRG
GDFELFLGQDLAIGYTGHDAHSVQLYFQETLTFRTYTDEAVVVLE-A------PNVP---
-------------
>A0A0F7N0W8
-----------------------------M---NNLHRELAP------ITQAAWAEIEEE
ARRTFRRHVAGRRVVDVT-G-PEGPELAA----VGTGHLEEI---A--------------
-----------------------------P----P-A-P--GATARLRAAQSLIELRVPF
TVSRDA-----VDDVERGSRDSDWQPVKDAARTAAFAEDRMIADGYAAAGVEGL--RTRS
SLPELSLPAEVRDYPDTVSRALSALRLAGVDGPYSL-----------------LLGADAY
TAVSETADH-GYPVAQHISRLL--DGE-LIWAPAMTG---------------GLALSTRG
GDFELRLGEDLAIGYTAHDAKTVQLYLHETLTFLTYTDEAIVVLR-A-------------
-------------
>A0A3S8VMM0
-----------------------------M---NNLHRELAP------ITQAAWAEIEEE
ARRTFRRHVAGRRVVDVT-G-PEGPELAA----VGTGHLEEI---A--------------
-----------------------------P----P-A-P--GATARLRAAQSLIELRVPF
TVSRDA-----VDDVERGSRDSDWQPVKDAARTAAFAEDRMIADGYAAAGVEGL--RTRS
SLPELSLPAEVRDYPDTVSRALSALRLAGVDGPYSL-----------------LLGADAY
TAVSETADH-GYPVAQHISRLL--DGE-LIWAPAMTG---------------GLALSTRS
GDFELRLGEDLAIGYTAHDAKTVQLYLHETLTFLTYTDEAIVVLR-A-------------
-------------
>A0A2K9FHG6
-----------------------------M---NNLHRELAP------VTQAAWAEIEEE
ARRTFRRHVAGRRVVDVT-G-PEGPGLAA----VGTGHLEEI---A--------------
-----------------------------P----P-A-P--GATARLRAAQSLIELRVPF
TVSRDA-----VDDVERGSQDSDWQPVKDAARTAAFAEDRMIADGYAAAGVEGL--RTRS
SLPELSLPAEVRDYPDTVSQALSALRLAGVDGPYSL-----------------LLGADAY
TAVSETADH-GYPVAQHISRLL--DGE-LIWAPAMTG---------------GLALSTRG
GDFELRLGEDLAIGYTAHDAKTVQLYLHETLTFLTYTDEAIVVLR-A-------------
-------------
>A0A1H0DZT3
--MTT---PN------------------GM---SNLHRELAP------ITPGAWAEIEEE
ARRTFRRNVAGRRVVDVT-G-PDGPGLAA----VATGHLSGI---A--------------
-----------------------------A----P-A-P--GVTARLRESQPLVELRVPF
RVSRAA-----VDDVERGSQDSDWQPVKDAARTMAFTEDRAVFEGYPAAGIDGL--RSRS
SNPALTLPDEPREYPDTVSRALTTLRLAGVGGPYSL-----------------LLGADAY
TAVSETSDH-GYPIAAHLERILV-DGR-LLWAPALDG---------------AFLLTTRG
GDYELRLGEDLAIGYTSHDATDVELYFRQTLTFLTLTDEAVVALN-A-------------
-------------
>A0A4D4M9S4
--MTS---PH------------------GM---NNLHRELAP------ITSSAWAEIEEE
ARRTFQRNVAGRRVVDVT-G-PDGPALAA----VGTGHLSEI---E--------------
-----------------------------A----P-A-P--GVTARLRGAQPLVELRVPF
RVARDA-----VDDVERGANDSDWQPVKDAARTMAFTEDRALFDGYAAAGIDGL--RRRS
SNPQLTLPAEPRDYPDTVSRALSALRLAGVGGPYSL-----------------LLGADAY
TAVSETSDH-GYPVAAHLDRLL--DGR-LVWAPALDG---------------AFVLSVRG
GDYELRLGEDLAIGYTAHDATDVELYFHQTLTFLTYTDEAVVALS-S-------------
-------------
>A0A2A3HVM0
--MTS---TD------------------GM---KNLHRELAP------ITPAAWSEIEEE
ARRTFERHVAGRRAVDVT-G-PDGPGLAA----VGTGHLTAV---E--------------
-----------------------------A----P-A-P--GVEARLRRAQPLVELRVPF
KVARDA-----VDDVERGSKDSDWQPVKDAARAMAFAEDRAVFDGYAAAGIDGL--RSRS
PHPVLTLPAEPYDYPDAVSHALSTLRLAGVGGPYAL-----------------LLGADAY
TAVSETSDH-GYPVAAHIDRML--EGR-LLWAPALEG---------------AFLLSTRG
GDYELRLGEDLAIGYTAHDAAQIELYFRQTLTFLTYTDEAVVAMT-A-------------
-------------
>A0A327W3X8
--MST---PT------------------PS---TNLHRELAP------ITPAAWAEIEEE
ARRTFRRHVAGRRVVDVT-G-PDGPELAA----VGTGHLTEI---A--------------
-----------------------------P----P-A-P--GVTARLRGSRPLVELRVPF
VVSRDA-----VDDVERGSLDSDWQPVKDAARSMAFAEDRAIFDGYGAAGIAGL--RERS
SNPVLSLPAEPRDYPDTISRALTALRLAGVDGPYAL-----------------LLGADAY
TAVSETSDH-GYPVANHLSRIL--DGE-LIWAPALDG---------------AFVISTRG
GDFELRLGQDLAIGYTAHDTSGIELYFHQTLTFLPYTDEAVVALN-A-------------
-------------
>A0A5S4FZB2
--MTT---PV-----------------------SNLHRELAP------ITPEAWAEIEEE
ARRTFRRHVAGRRVVDVP-D-PEGPQLAA----VGTGHLSDV---E--------------
-----------------------------P----P-G-P--GVTARLRKVQPLVELRVPF
TVSRAA-----ADDVERGSKDSDWQPVKDAARAMAYAEDRAIFDGYAAAGIDGL--RARS
SNPVVSLPAEPRDYPDTISRALTSLRLAGVDGPYAL-----------------LLGAEAY
TAVSETSDH-GYPIVAHLTRIL--GGE-PIWAPALKG---------------AFVLSTRG
GDFELRLGQDLAIGYAAHDATTIELYFRQTLTFLVYTDEAVVALQ-A-------------
-------------
>A0A2M9JUD8
-----------------------------M---NNLHRELAP------ISEAAWAEIEQE
AGRTFQRHVAGRRVLDVT-G-PDGLELAA----VGTGHLRSV---T--------------
-----------------------------P----P-A-P--GVMARLREAQPLVELRVPF
TVSREA-----VDDVARGSNDSDWQPVKDAARTMAFAEDQAIFDGYAAARIEGV--RERT
SNPVLSLPAEPRDYPDTIARALSSLRLAGVDGPYSL-----------------LLGAEAY
TAVSETTDH-GFPVSGHIARLL--DGD-LIWAPAING---------------AFVLTTRG
GDYELRIGQDLSIGYTSHDATGVELYFQETLTFLMYTDEAVVALR-A-------------
-------------
>A0A371Y6B1
-----------------------------M---NNLHRELAP------ISEAAWAEIEQE
AGRTFQRHVAGRRVLDVT-G-PDGLELAA----VGTGHLRSV---T--------------
-----------------------------P----P-A-P--GVVARLREAQPLVELRVPF
TVSREA-----VDDVARGSNDSDWQPVKDAARTIAFAEDQAIFDGYAAAQIEGV--RERT
SNPVLSLPAEPRDYPDTIARALSALRLAGVDGPYSL-----------------LLGAEAY
TAVSETTDH-GFPVSGHIARLL--DGE-LIWAPAING---------------AFVLSTRG
GDYELRIGQDLSIGYTSHDATGVELYFQETLTFLMYTDEAVVALR-A-------------
-------------
>A0A3S3UEI1
-----------------------------M---NNLHRELAP------ISDAAWAEIEQE
ASRTFQRHVAGRRVLDVT-G-PDGLELAA----VGTGHLRSV---T--------------
-----------------------------P----P-A-P--GVFARLREAQPLVELRVPF
TVSREA-----VDDVERGSNDSDWQPVKDAARTMAFAEDQAVFDGYAAANIAGV--RERT
SNPVLSLPAEPRDYPDTISRALSALRLAGVDGPYSL-----------------LLGAEAY
TAVSETTDH-GFPVSGHIARLL--DGD-LIWAPAING---------------AFVLSTRG
GDYELRIGQDLSIGYTAHDATGVELYFQETLTFLMYTDEAVVALN-A-------------
-------------
>A0A1V9KHP4
--MTTF--D-------------------GT---GNLHRELAP------ITPAAWAEIEDE
ARRTFRRNLAGRRVVDVT-G-PEGPELAA----VGTGHLAGI---D--------------
-----------------------------G----P-S-P--GVTARLRQVRPLVELTVPF
RVGRDA-----VDDVDRGAKDSDWQPVKDAARTMAFAEDQTVFNGYAAASVDGL--RART
SNPVLRLPAEPRDFPDAVSHALSTLRLAGVQGPYTL-----------------LLGAEAY
TAVSETSDH-GYPIAAHLGRML--DGR-LIWAPAVEG---------------AFLLTTRG
GDYELRLGEDLAIGYTSHDADGIDLYFRQTLTFLVYTDEAVVALD-P------WTDAGTD
R----A-------
>A0A2I0SNU0
--MTTT--PEDTAAG-----------AAGT---GNLHRELAP------VTPAAWAEIEDE
ARRTFRRNLAGRRVVDVT-G-PDGPALAA----VGTGHLSRI---D--------------
-----------------------------G----P-S-P--GVAARLRQVQPLVELTVPF
RVSRDA-----VDDVDRGAKDSDWQPVKDAARTMAFAEDRTVFDGYAEARVDGL--RART
SNPVLSLPAEPRDFPDAVSRALSTLRLAGVQGPYAL-----------------LLGAEAY
TAVSETSDH-GYPVAAHLGRLL--DGR-LIWAPAVEG---------------AFLLTTRG
GDYELRLGEDLAIGYTAHDATGIDLYFRQTLTFLVHTDEAVVALD-P------WT--GTD
G----ERDGDTV-
>A0A553ZMV0
--MTAITTPC------------------GT---DNLHRELAP------LTPQAWAEIEEE
ARRTFRRHLAGRRVVDVP-D-AGGPELAA----VGTGHASGI---E--------------
-----------------------------P----P-A-P--GVTARLRESRPLVELRSSF
TVTRAA-----VDDVERGSQDSDWQPVKDAARALALAEDHAVFDGYPEAGVEGL--RSRS
SNPVLRLPAEARDYPDAVSGALTALRLAGVDGPYAL-----------------LLGADAY
TAVSETSDH-GYPIAAHLARIL--DGK-PIWAPAVNG---------------AFVLSTRG
GDFALRLGQDVAIGYTAHDAHGIELYLQETLTFLTYTDEAVVVLE-A------PDTP---
-------------
>A0A2X0IU32
-----------------------------M---NNLHRDLAP------ITPAAWAQIEEE
ARRSFRRHVAGRRVVDVT-G-PSGPELAA----VGTGHLADI---E--------------
-----------------------------P----P-A-E--RVTARLREARRLVELRVPF
TVSRTA-----VDDVERGAQDSDWQPVKDAARVMAFAEDHAVFDGYPAAGIEGL--RARS
SNPPLTLPAEPGDYPDVVSSALTALRLAGVDGPYAV-----------------LLGADQY
SAVSETSDH-GYPVAKHLERMV--DSE-LIWAPALSG---------------GYVLSTRG
GDFELRLGQDLSIGYTAHDADNVELYFQQTLTFLTFTDEAVVALR-P-------------
-------------
>A0A1E7L5V2
--MTP---PA------------------VS---SNLHRELAP------ITPAAWEEIEGE
ARRTFQRNIAGRRVVDVP-E-AGGARLAA----VGTGHRSAI---A--------------
-----------------------------P----P-A-T--GVTAQLRQAQSLVELRVPF
TVTRDA-----VDDVERGSNDSDWQPVKDAARAMALAEDTAVFDGYAAAGIDGL--RART
SNPVLSLPAEPRDYPDAVSQALTSLRLAGVEGPYAL-----------------LLGADAY
TAVSETTDQ-GHPIATHLSRIL--DGT-PIWAPAVDD---------------AFVLSTRG
GDFELRLGQDLAIGYAGHDANGIELYFHQTLTFLTYTDEAVVVLK-G-------------
-------------
>A0A327VHD0
--MTP---PA------------------VS---SNLHRELAP------ITPAAWEEIEGE
ARRTFQRNIAGRRVVDVP-E-AGGARLAA----VGTGHRSAI---A--------------
-----------------------------P----P-A-T--GVTAQLRQAQSLVELRVPF
TVTRDA-----VDDVERGSNDSDWQPVKDAARAMALAEDTAVFDGYAAAGIDGL--RART
SNPVLSLPAAPRDYPDAVSQALTSLRLAGVEGPYAL-----------------LLGADAY
TAVSETTDQ-GHPIATHLSRIL--DGT-PIWAPAVDD---------------AFVLSTRG
GDFELRLGQDLAIGYAGHDANGIELYFHQTLTFLTYTDEAVVVLK-G-------------
-------------
>A0A372M9J1
-----------------------------M---NNLHRDLAP------ISAAAWAEIEEE
AGRTFRRNIAGRRIVDVT-G-PEGPELAA----VGTGHLTEI---A--------------
-----------------------------S----P-A-K--GVRARLRKAMPVTELRVPF
TVSRDA-----VDDVERGSGDSDWQPVKDAARSIAFAEDRIVFDGYREAGIDGV--RDRS
SNPVLTLPSDVREYPNTVSQALTSLRLAGVDGPYSL-----------------LLGAEAY
TAVSETSDH-GYPVAQHLTRLL--DGE-LIWAPALAG---------------GVVLSGRG
GDYELRLGQDLSIGYTGHDGREVELYLQETLTFLMLSDEAVVTLN-T-------------
-------------
>A0A399HAS9
-----------------------------M---NNLHRELAP------ISSAAWAEIEEE
ATRTFRRNIAGRRIVDVT-G-PDGTRLAA----VGTGHLTDI---A--------------
-----------------------------P----P-A-D--GVRARLRKAMPVTELRVPF
TVSRDA-----VDDVERGSQDSDWQPVKDAARSIAFAEDRIVFDGYRDAGIDGV--RERT
SNPALTLPADVREFPNTVSQALTALRLAGVDGPYSL-----------------LLGAEAY
TAVSETSDH-GYPVAQHLTRIL--DGE-LIWAPALSG---------------GVMLSGRG
GDYELHLGQDLSIGYTGHTGAEVELYLQETLTFLMLSDEAVVTLN-T-------------
-------------
>A0A2H5AUE4
-----------------------------M---DNLHRHLAP------ISTAAWAEIEEE
TRRTFKLHCAGRHVVDTA-G-PEGPDFAA----VGTGHLRPV---P--------------
-----------------------------S----P-Q-P--EVLTRAHRVRPVVELRVPF
TLGREA-----VDDVERGSADSDWEPAKAAARTMALTEDRIIFEGWPDAAVEGI--RTAS
DNEAIPLPPEVADYPDAVSRALTALRLAGVDGPYAL-----------------LLGADAY
TAVNETSDH-GYPVRQHIARVL--DGP-IVWAPALSG---------------GVVLSTRG
GDFELHLGQDLSIGYLAHDERTVQLYLQQSLTFGLHSPEAAVSLT---------------
-------------
>A0A077LYF1
-----------------------------M---NNLYRALAP------ITDAAWAQIEEE
ARRTFTRHVAGRRVVDVS-G-PEGTDLSA----VGTGHVRDL---E--------------
-----------------------------P----A-A-D--GVTVRVREVQPLIEVRVPF
TVTRAA-----VDDVERGAEDSDWQPVKDAARTIAFAEDRAIVEGVAAASIEGI--EPGS
SNPHLTLPADVRTVPDAVAQALSALRLAGVDGPYSL-----------------LLSAEAY
TAVAEMTDH-GYPVLGHVARLLG-EGE-VIWAPAITG---------------GLLVSTRG
GDYRLTLGQDLSIGYLAHDAQTIDLYLQESFVFQAFTAESSVVID-P------AAPTS--
-------------
>A0A0K1JIL3
-----------------------------M---NNLHRELAP------ISDAAWDEIDDE
ARRTFSGRVAGRRVIDMP-D-PAGSELAA----VGTGHISAV---E--------------
-----------------------------S----P-V-D--GVVAHRREAQPVIELRVPF
TVTREA-----VDDVERGSRDSDWQPVKDAATQIASAEDRVVLHGAPAAGIVGI--GPSS
SNEPVTLPPEVTAYPAAVAQAISELRLAGVDGAYSL-----------------LLSADLY
TEVAETTDH-GYPIRDHLARIV--DGR-IIWAPALDG---------------ALLVSERG
GDYELHLGQDLSIGYLSHDADTVQLYLQESFTFLVNTAESSVVIT-G------P------
-------------
>A0A0L6CIY4
-----------------------------M---NNLHRELAP------ISAAAWDEIEDE
ARRSFTGRIAGRRVVDMP-D-PAGQDFSA----LGTGHVSSF---D--------------
-----------------------------A----P-V-E--GVLARRREVRPVIELRVPF
TVSRQA-----VDDVERGSRDSDWGPVTDAAIQMASAEDRVVLHGESTTGIEGI--APAS
SNAAVALPGSVVDYPAAVAQAITTLRLAGVGGAYSL-----------------LLSAELY
TAVAETTDH-GYPIRDHLARIV--DGD-IIWAPALDG---------------ALLVSQRG
GDYELHLGQDLSIGYQSHDADMIELYLQESFTFLVNTPEAGVAIT-G------P------
-------------
>A0A1G8LEE4
-----------------------------M---NNLHRELAP------ISDPAWAQIEDE
ARRTFTRNLAGRRVVDVV-G-PAGPTLSA----VGTGHVRVL---D--------------
-----------------------------A----P-I-G--DVVVRQREVLPLIELRAPF
TVTRDA-----VEDVERGAQDSDWQPVKDAAKQIAFAEDHSIFHGSSAAGIGGI--APGS
SNTPVSLPSDVRDLPDAVARAASALRLAGVDGPYDL-----------------LLSADLY
TAVAETTDH-GYPIRDHLARMLH-DGH-AIWAPALDG---------------ALLISTRG
GDYQLQLGQDLSIGYLSHDADSIQLYLQESLAFLAFTAEASVPLI-G------QDVENEG
SAA----------
>F5XLM9
-----------------------------M---NNLHRELAP------ITDAAWAEIEEE
ARRTFTRHLAGRRVVDVV-G-PAGTTLSA----VGTGHLRPL---T--------------
-----------------------------S----P-A-E--GVLARQREVQSIIELRVPF
AVTRAA-----VDDVERGSKDSDWQPVKDAAKQIAFVEDRAVFHGLEEAGIGGI--EPGS
SNPPVTLPTVPEEAPDAVARALSALRLAGVDGPYSL-----------------LLSADLY
TTVAESTEH-GYPIRDHLARLLP-GGE-IIWAPALDG---------------ALLVSTRG
GDYELHLGQDLSIGYLSHDSEKIELYLQESLTFFALTAESSVAIR---------------
-------------
>A0A4Q7W1X9
----------------------------MT---NNLHRELAP------VSDAAWGEIEEE
ARRTFTRDIAGRRVVDLV-G-PSGPELSS----VGTGHLETV---E--------------
-----------------------------A----P-G-D--GVIAHRRLSQPVIELRVPF
TVTRAA-----VDDVERGAKDSDWQPVKDAAKQIAYAEDHLVFHGSGAAGIEGL--APSS
SNDVLALPSDAKDLPDSVAQALSVLRLAGVDGPYSL-----------------LLSADLY
TAVAETTDH-GYPIRDHLARLVG-DGE-IIWAPALEG---------------ALLVSTRG
GDYELHLGQDLSIGYLSHDADTVELYLQESLTFLALTSESSVVLR-G-------------
-------------
>A0A4R8BJ96
----------------------------MT---NNLHRELAP------VSDAAWGEIEEE
ARRTFTRDIAGRRVVDLV-G-PSGPELSS----VGTGHLETV---A--------------
-----------------------------A----P-G-D--GVIAHRRLSQPIIELRVPF
TVTRQA-----VDDVERGAKDSDWQPVKDAAKQIAYAEDHLVFHGSGAAGIEGL--APSS
SNDVLALPSEAKDLPDSVAQALRVLRLAGVDGPYSL-----------------LLSADLY
TAVAETTDH-GYPIRDHLARLVG-DGE-IIWAPALEG---------------ALLVSTRG
GDYELHLGQDLSIGYLSHDADTVELYLQESLTFLALTSESSVVLR---------------
-------------
>A0A4U3LDP0
----------------------------MT---NNLHRELAP------VSDAAWGEIEEE
ARRTFTRDIAGRRVVDLV-G-PSGPELSS----VGTGHLETV---E--------------
-----------------------------A----P-G-D--GVIARRRLSQPIIELRVPF
TVTRQA-----VDDVERGAKDSDWQPVKDAAKQIAYAEDHLVFHGSGAAGIEGL--APSS
SNDVLTLPSEARELPDSIAQALRALRLAGVDGPYSL-----------------LLSADLY
TAVAETTDH-GYPIRDHLARLVG-DGE-IIWAPALEG---------------ALLVSTRG
GDYELHLGQDLSIGYLSHDADTVELYLQESLTFLALTSESSVVLQ-G-------------
-------------
>A0A4R7ZGL0
----------------------------MT---NNLHRELAP------VSDAAWGEIEQE
ARRTFTRDIAGRRVVDLV-G-PSGPELSS----VGTGHLETV---E--------------
-----------------------------A----P-G-E--GVIAHRRLSQPVIELRVPF
TVTRQA-----VDDVERGAKDSDWQPVKDAAKQIAFAEDHLVFHGSDAAGIQGL--APST
SNPVLALPAEPKDLPDSVAHALQALRLAGVDGPYSL-----------------LLSADVY
TAVAETTDH-GYPIRDHLARLVG-DGE-IIWAPALEG---------------ALLVSTRG
GDYELHLGQDLSIGYLSHDGDTVELYLQESLTFLALTAESSVVLR-G-------------
-------------
>A0A4R0GZ99
----------------------------MT---NNLHRELAP------VSDAAWGEIEEE
ARRTFTRDIAGRRVVDLV-G-PAGPGLSS----VGTGHTESV---E--------------
-----------------------------A----P-G-E--GVIALRRLSQPIIELRVPF
TVSRQA-----VDDVERGAKDSDWQPVKDAAKQVAFAEDHLVFHGSDAAGILGV--APST
SNPVLTLPSEPRELPDTVAQALRALRLAGVNGPYSL-----------------LLSADAY
TAVAETTDH-GYPIRDHLARLIG-DGE-IIWAPALEG---------------ALLVSTRG
GDYELHLGQDLSIGYLSHDAESVQLYLQESLTFLALTAESSVVLR-P-------------
-------------
>A0A542EN97
----------------------------MT---NNLHRELAP------ISDAAWGEIEEE
ARRTFTRDIAGRRVVDLV-G-PAGPGLSS----VGTGHTESV---E--------------
-----------------------------ALGASL-G-D--GVQALRRQSQPIIELRVPF
TVTRQA-----VDDVERGAKDSDWQPVKDAAKRIAYAEDHLVFHGSGPAGILGL--APSS
SNDVLTLPGDPKDLPDAVAKALQALRLAGVSGPYSL-----------------LLSADVY
TAVAETTDH-GYPIRDHLSRLVG-DGE-IIWAPALEG---------------ALLVSTRG
GDYELHLGQDLSIGYLSHDADNVTLYLQESLTFLALTAESSVVLR-P-------------
-------------
>A0A3R9DY34
-----------------------------M---NNLHRDLAP------ISAAAWAGIEAE
ARRTFTRYIAGRRVTDLV-G-PAGPALSA----VGTGHVREL---A--------------
-----------------------------P----T-A-D--GVQVRQRQVQQVVELRAPF
SVTRQA-----VDDVERGAKDSDWQPVKDAVRKIAFAEDRTIFHGSEAAGITGI--GPSS
SNAPLRLPADVRRTPDTVAQALSALRLAGVDGPYSL-----------------LLSADLY
TEVAEGTDQ-GYPIRDHIARLLH-DGE-IIWAPALDG---------------ALLVSTRG
GDYEIHLGQDLSIGYLSHDSEHIELYLEESFTFLAITAESSVVLH-A------DQLR---
-------------
>A0A5N0VP24
-----------------------------M---NNLHRELAP------VPPGAWAEIEAE
ARRTFTRNVAARRVVDVV-G-PEGPALSA----VGTGHVRAL---P--------------
-----------------------------G----V-A-E--GVLVRQREARLVIELRVPF
SVTREA-----VDDVERGAKDSDWQPVKDAAKLIALAEDRTIFQGAEAAGIEGI--APAS
SNTPLTLPSDVRQVPVTVAQAISALRLAGVDGPYSL-----------------LLSADMY
TQLAETTDH-GYPVRDHVARILQ-DGE-IVWAPALEG---------------ALLVSTRG
GDYELHLGQDLSIGYLGHDAEHVQLYLEESLTFLALTAEAGVALT-A------S------
-------------
>K6W9N6
-----------------------------M---NNLHRDLAP------ITDAAWEEIEQE
ARRTFKRWIAGRRVVDLV-G-PSGPQLAA----VGTGHLSDL---T--------------
-----------------------------S----P-A-D--GVIARQRKAQLIVELRVPF
RVSRAA-----VDDVERGSQDSDWQPVKDAVKQIALAEDRAIFHGSPEAGITGI--VASS
DNEPVSVPADVRELPEAVAKAVSELRLAGVDGPYSL-----------------LLSADLY
TAVSETTDH-GYPIRDHLARML--DGE-IIWAPALDG---------------ALLLTTRG
GDYALHLGQDLSIGYLSHDAESIELYHQETLTFMAYTAEASVVLS-P------LAAE---
-------------
>A0A543A885
-----------------------------M---RNLHRELAP------ISEPAWAEIEEE
ARRTFKRLIAGRRVVDVV-G-PSGPELAA----VGTGHLTPL---A--------------
-----------------------------A----P-A-D--GVRARQRQAQLLVELRAPF
RVTRDA-----VDDVERGSQDSDWQPVKDAATAIAGAEDKAIFHGSEAAGISGI--APAS
SNTPVPLPSDPREVPDAVAKAVSALRLAGVDGPYDL-----------------LLSADTY
TAIAETTDH-GHPILHHVARLL--DGE-IVWAPALEG---------------ALLVSTRG
GDHELHLGLDLSIGYTSHDAEGIELYLEESLTFFAYTAEASVPLP-A------G------
-------------
>A0A255GNF6
-----------------------------M---NNLHRELAP------ISEAAWADLEQE
ARRTFKRWIAGRRVVDVS-G-PAGPELAA----VGNGRLTEL---S--------------
-----------------------------N------T-D--GVRTRLRETQSLVELRVPF
EVSRAE-----VDGVERGSQDADWQPVKDAVRKLALAEDDAIFNGATEAGITGI--VPSS
SNKKLKVPSEVRDLPDVVAKALSELRLAGVDGPYTL-----------------LLSAENY
TAVSEITDH-GYPIREHINRLL--DGE-VIWAPAVEG---------------ALLLSTRG
GDYELFLGQDVSIGYLSHDAETVQLYFQESLTFVAYTSEASVAIA-G-------------
-------------
>A0A2A9H334
-----------------------------M---NNLHRELAP------ISEAAWADLEQE
ARRTFKRWIAGRRVVDVS-G-PAGPELAA----VGNGRLTEL---S--------------
-----------------------------N------T-D--GVRTRLRETQSLVELRVPF
EVSRAE-----VDGVERGSQDADWQPVKDAVRKLALAEDDAIFNGATEAGITGI--VPSS
SNKKLKVPSEVRDLPDVVAKALSELRLAGVDGPYTL-----------------LLSAENY
TAVSEITDH-GYPIREHINRLL--DGE-VIWAPAVEG---------------ALLLSTRG
GDYELFLGQDVSIGYLSHDAETVQLYFQESLTFVAYTSEASVAIA-G-------------
-------------
>A0A4R6LTE3
-----------------------------M---NNLHRELAP------ISEAAWADLEQE
ARRTFKRWIAGRRVVDVS-G-PAGPELAA----VGNGRLTEL---S--------------
-----------------------------N------T-D--GVRTRLRETQSLVELRVPF
EVSRAE-----VDGVERGSQDADWQPVKDAVRKLALAEDDAIFNGATEAGITGI--VPSS
SNKKLKVPSEVRDLPDVVAKALSELRLAGVDGPYTL-----------------LLSAENY
TAVSEITDH-GYPIREHINRLL--DGE-VIWAPAVEG---------------ALLLSTRG
GDYELFLGQDVSIGYLSHDAETVQLYFQESLTFVAYTSEASVAIA-G-------------
-------------
>A0A1H2AGZ4
-----------------------------M---NNLHRELAP------ITDAAWDQIEEE
ARRTVTRTIAARRVVDVI-G-PAGPELAA----VGTGHLRDL---R--------------
-----------------------------S----S-S-D--EVIIRQRLSQPLLELRVPF
AVTRDA-----VDDVERGSQDSDWQPVKEAATAIGYAEDRAVFEGVEDAGIVGI--AASS
SNPPIPLPSDPARIPDAVAQAVSSLRLAGVNGPYSL-----------------LLSAEVY
TAVAESSDH-GYPILDHLTRLLR-DGE-IIWAPAMTG---------------ALLVTTRG
GDYALHLGQDLSIGYQSHDANHIQLYLQESLTFLPYTSEAGVALP-T------S------
-------------
>A0A1H1MU78
-----------------------------M---KNLHRELAP------ISDAAWAAIEAE
ARRTFIRNVAGRRVVDVV-G-PTGPALAA----VGTGHVRAV---D--------------
-----------------------------APGGGL-P-A--GVVVHRRLAQPAIELRVPF
TVSRQA-----VDDVERGAKDSDWQPVKDAAQQIAYAEDRAIVAGLDAAGIVGI--APLS
SNPAQMLPADVPETPDAVARAISALRLAGVAGPYSL-----------------LLSAEAY
TSVAETTDH-GYPILDHLARLLG-DGQ-IVWAPALEG---------------GLLVSTRG
GDFELHLGQEVSIGYLSHDADTVQLYLEESFAFLALTAEASVPLT-S------G------
-------------
>A0A5D0NN87
-----------------------------M---NNLHRELAP------ISDAAWADLEAE
ARRTFTSYVAGRRVVDVT-G-PDGPTLAA----VGTGHVRPL---D--------------
-----------------------------P----P-A-D--GVLASRREAQHLIELRVPF
SVERRA-----VDSVERGAKDADWQPVKDAAKKIAFAEDRAALHGWADAGIAGL--APSS
SNSPLPLPADVRDLPAAVARAGTALREQGVGGPYDL-----------------LLSAASY
TAVAESTDH-GYPVWDHLVRLVP-EGR-IIWAPALDG---------------ALLVSTRG
GDFELRLGQDLSIGYLAHDAERVQLYFQESLTFMVHTAEASVALP-P------G------
-------------
>A0A5D0UIE9
-----------------------------M---NNLHRELAP------ISDAAWADLEAE
ARRTFTSHVAGRRVVDVT-G-PDGPTLAA----VGTGHVRPL---D--------------
-----------------------------P----P-A-D--GVLASRREARHLVELRVPF
SVERRA-----VDAVERGAQDADWQPVKDAAKKIAFAEDRAALHGWADAGIAGL--APSS
SNSPLPLPADVRELPATVARAVTALREQGVGGPYDL-----------------LLSAASY
TAVAESTDH-GYPVWDHLVKLVP-EGQ-IIWAPALDG---------------ALLVSTRG
GDYELRLGQDLSIGYLAHDAERVQLYFQESLTFMVHTAEASVALP-P------S------
-------------
>A0A5D3FXE5
-----------------------------M---NNLHRELAP------ISDTAWADLEAE
ARRTFTSHVAGRRVVDVT-G-PDGPTLAA----VGTGHVRPL---D--------------
-----------------------------P----P-A-D--GVLASRREARHLIELRVPF
SVERRA-----VDSVERGAQDADWQPVKDAAKKIAFAEDRAALHGWADAGIAGL--APSS
SNSPLPLPADVRELPATVARAVTALREQGVGGPYDL-----------------LLSAASY
TAVAESTDH-GYPVWDHLVKLVP-EGR-IIWAPALDG---------------ALLVSTRG
GDFELRLGQDLSIGYLAHDAERVQLYFQESLTFMVYTAEASVALP-P------S------
-------------
>A0A4R5DSW1
-----------------------------M---NNLHRELAP------ISDTAWTRIEDE
ARRTFTEWIAGRRIVDLV-G-PTGPDLAA----VGTGHLEAL---V--------------
-----------------------------D----P-M-D--GVIARQHQAQNVVELRVPF
FVTRAA-----IDDVERGAEDSDWEPVKDAAQKIAVAEDRVVFHGFPAAGIAGI--TSSS
GHQPLPLSPEVRKIPDSVARALSTLRLAGVGGPYSL-----------------LLSAEIY
TAVSEETDH-GYPILEHIARLI--DSD-IIWAPALQG---------------ALLVSTRG
GDYTLHLGQDLSIGYLSHDAERVELYLQESLTFLTNAPESSLALT-T------G------
-------------
>A0A401Z3A7
-----------------------------M---NNLHRELAP------ISDAAWADLEDE
ARRTFKQHVAGRRVVDVT-G-PDGSAAAG----VGTGHLTDL---E--------------
-----------------------------P----P-A-D--GVLARSRRFRPLIELRVPF
TVARSA-----VDAVERGAADADWQPVKDAARKTAFAEDRLIFEGYPAASIEGI--RRAS
TNVPVSLPTDARDYPDAVSRALTELRLAGVNGPYHL-----------------VLGPEAY
TAVNEAADH-GYPIRQHLTRIL--AGE-PIWAPAIDG---------------AFVLSTRG
GDYELRLGQDLSIGYQSHDDAGIHLYFQETLTFLMHTGEAAIAFA-R------P------
-------------
>A0A087K743
-----------------------------M---NNLHRELAP------VTPSAWDEIEEE
ARRTFRRHVAGRRVVDVS-D-PDGPTLAA----VGDGHLRDI---D--------------
-----------------------------P----P-T-P--DVLARARTSMPVIEWRVPF
TVSRQA-----VDDVERGSADSDWQPVKDAARTCAFAEDMAIIDGYGAAGITGL--RDGS
SHEPLPLPADARDYPVAVSQAVTRLRLAGVDGPYRL-----------------LLGADAF
TEAAETSDH-GYPVKTHLSRLV--DDE-ILWAPAVKG---------------GVLLSTRG
GDFELCLGQDLSIGYADHDATSIHLYFHQAFTFRMLTPEAVVGLI-A-------------
-------------
>W9G5G6
-----------------------------M---NNLHRELAP------VTPSAWDEIEEE
ARRTFRRHVAGRRVVDVS-D-PDGPTLAA----VGDGHLRDI---D--------------
-----------------------------P----P-T-P--DVLARARTSMPVIEWRVPF
TVSRQA-----VDDVERGSADSDWQPVKDAARTCAFAEDMAIIDGYGAAGITGL--RDGS
SHEPLPLPADARDYPVAVSQAVTRLRLAGVDGPYRL-----------------LLGADAF
TEAAETSDH-GYPVKTHLSRLV--DDE-ILWAPAVKG---------------GVLLSTRG
GDFELCLGQDLSIGYADHDATSIHLYFHQAFTFRMLTPEAVVGLI-A-------------
-------------
>A0A1A9CF91
-----------------------------M---NNLHRELAP------VTPSAWDEIEEE
ARRTFRRHVAGRRVVDVS-D-PDGPTLAA----VGDGHLRDI---D--------------
-----------------------------P----P-T-P--DVLARARTSMPVVEWRVPF
TVSRQA-----VDDVERGSADSDWQPVKDAARTCAFAEDMAIIDGYGAAGITGL--RDGS
SHEPLPLPADARDYPVAVSQAVTRLRLAGVDGPYRL-----------------LLGADAF
TEAAETSDH-GYPVKTHLSRLV--DDE-ILWAPAVKG---------------GVLLSTRG
GDFELCLGQDLSIGYADHDATSIHLYFHQAFTFRMLTPEAVVGLI-A-------------
-------------
>A0A1C5BN84
-----------------------------M---NNLHRELAP------VTPSAWDEIEEE
ARRTFRRHVAGRRVVDVS-D-PDGPTLAA----VGDGHLRDI---D--------------
-----------------------------P----P-T-P--DVLARARTSMPVVEWRVPF
TVSRQA-----VDDVERGSADSDWQPVKDAARTCAFAEDMAIIDGYGAAGITGL--RDGS
SHEPLPLPADARDYPVAVSQAVTRLRLAGVDGPYRL-----------------LLGADAF
TEAAETSDH-GYPVKTHLSRLV--DDE-ILWAPAVKG---------------GVLLSTRG
GDFELCLGQDLSIGYADHDATSIHLYFHQAFTFRMLTPEAVVGLI-A-------------
-------------
>A0A212RZJ6
-----------------------------M---NNLHRELAP------VTPSAWDEIEEE
ARRTFRRHVAGRRVVDVS-D-PDGPTLAA----VGDGHLRDI---D--------------
-----------------------------P----P-T-P--DVLARARTSMPVVEWRVPF
TVSRQA-----VDDVERGSADSDWQPVKDAARTCAFAEDMAIIDGYGAAGITGL--RDGS
SHEPLPLPADARDYPVAVSQAVTRLRLAGVDGPYRL-----------------LLGADAF
TEAAETSDH-GYPVKTHLSRLV--DDE-ILWAPAVKG---------------GVLLSTRG
GDFELCLGQDLSIGYADHDATSIHLYFHQAFTFRMLTPEAVVGLI-A-------------
-------------
>A0A2T7KEZ4
-----------------------------M---NNLHRELAP------VTPSAWDEIEEE
ARRTFRRHVAGRRVVDVS-D-PDGPTLAA----VGDGHLRDI---D--------------
-----------------------------P----P-T-P--DVLARARTSMPVVEWRVPF
TVSRQA-----VDDVERGSADSDWQPVKDAARTCAFAEDMAIIDGYGAAGITGL--RDGS
SHEPLPLPADARDYPVAVSQAVTRLRLAGVDGPYRL-----------------LLGADAF
TEAAETSDH-GYPVKTHLSRLV--DDE-ILWAPAVKG---------------GVLLSTRG
GDFELCLGQDLSIGYADHDATSIHLYFHQAFTFRMLTPEAVVGLI-A-------------
-------------
>A0A5D4IRS7
-----------------------------M---NNLHRELAP------VTPSAWDEIEEE
ARRTFRRHVAGRRVVDVS-D-PDGPTLAA----VGDGHLRDI---D--------------
-----------------------------P----P-T-P--DVLARARTSMPVVEWRVPF
TVSRQA-----VDDVERGSADSDWQPVKDAARTCAFAEDMAIIDGYGAAGITGL--RDGS
SHEPLPLPADARDYPVAVSQAVTRLRLAGVDGPYRL-----------------LLGADAF
TEAAETSDH-GYPVKTHLSRLV--DDE-ILWAPAVKG---------------GVLLSTRG
GDFELCLGQDLSIGYADHDATSIHLYFHQAFTFRMLTPEAVVGLI-A-------------
-------------
>A0A1B9F2E1
-----------------------------M---NNLHRELAP------VTPSAWDEIEEE
ARRTFRRHVAGRRVVDVS-D-PDGPTLAA----VGDGHLRDI---D--------------
-----------------------------P----P-T-P--DVVARSRTSMPVIEWRVPF
TVSRQA-----VDDVERGSADSDWQPVKDAARTCAFAEDMAIIDGYGAAGITGL--RDGS
SHEPLPLPADARDYPVAVSQAVTRLRLAGVDGPYRL-----------------LLGADAF
TEAAETSDH-GYPVKTHLSRLV--DDE-ILWAPAVKG---------------GVLLSTRG
GDFELCLGQDLSIGYADHDATSIHLYFHQAFTFRMLTPEAVVGLI-A-------------
-------------
>A0A423UTB1
-----------------------------M---NNLHRELAP------VTPSAWDEIEEE
ARRTFRRHVAGRRVVDVS-D-PDGPTLAA----VGDGHLRDI---D--------------
-----------------------------P----P-T-P--DVVARARTSMPVIEWRVPF
TVSRQA-----VDDVERGSADSDWQPVKDAARTCAFAEDMAIIDGYGAAGITGL--RDGS
SHEPLPLPADARDYPVAVSQAVTRLRLAGVDGPYRL-----------------LLGADAF
TEAAETSDH-GYPVKTHLSRLV--DDE-ILWAPAVKG---------------GVLLSTRG
GDFELCLGQDLSIGYADHDATSIHLYFHQAFTFRMLTPEAVVGLI-A-------------
-------------
>A0A2T7MG25
-----------------------------M---NNLHRELAP------VTPSAWDEIEEE
ARRTFRRHVAGRRVVDVS-D-PDGPTLAA----VGDGHLRDI---D--------------
-----------------------------P----P-T-P--DVLARARTSMPVVEWRVPF
TVSRQA-----VDDVERGSADSDWQPVKDAARTCAFAEDMAIIDGYGAAGITGL--RDGS
SHEPLPLPADARDYPVAVSQAVTRLRLAGVDGPYRL-----------------LLGADAF
TEAAETSDH-GYPVKTHLSRLV--DDK-ILWAPAVKG---------------GVLLSTRG
GDFELCLGQDLSIGYADHDATSIHLYFHQAFTFRMLTPEAVVGLI-A-------------
-------------
>A0A2P8B5S3
-----------------------------M---NNLHRELAP------VTPSAWDEIEEE
ARRTFRRHVAGRRVVDVS-D-PNGPTLAA----VGDGHLRDI---D--------------
-----------------------------P----P-T-P--DVLARARTSMPVVEWRVPF
TVSRQA-----VDDVERGSADSDWQPVKDAARTCAFAEDMAIIDGYGAAGITGL--RDGS
SHEPLPLPADARDYPVAVSQAVTRLRLAGVDGPYRL-----------------LLGADAF
TEAAETSDH-GYPVKTHLSRLV--DDE-ILWAPAVKG---------------GVLLSTRG
GDFELCLGQDLSIGYADHDATSIHLYFHQAFTFRMLTPEAVVGLI-A-------------
-------------
>A0A1L6PD52
-----------------------------M---NNLHRELAP------VTPSAWNEIEEE
ARRTFRRHVAGRRVVDVS-D-PDGPTLAA----VGDGHLRDI---D--------------
-----------------------------P----P-T-P--DVLARARTSMPVIEWRVPF
TVSRQA-----VDDVERGSADSDWQPVKDAARTCAFAEDMAIIDGYGAAGITGL--RDGS
SHEPLPLPADARDYPVAVSQAVTRLRLAGVDGPYRL-----------------LLGADAF
TEAAETSDH-GYPVKTHLSRLV--DDE-ILWAPAVKG---------------GVLLSTRG
GDFELCLGQDLSIGYADHDATSIHLYFHQAFTFRMLTPEAVVGLI-A-------------
-------------
>A0A0U2T7L4
-----------------------------M---NNLHRELAP------VTPSAWDEIEEE
ARRTFRRHVAGRRVVDVS-D-PDGPTLAA----VGDGHLRDI---D--------------
-----------------------------P----P-T-P--DVLARARTSMPVIEWRVPF
TVSRQA-----VDDVERGSADSDWQPVKDAARTCAFAEDMAVIDGYAAAGITGL--RDGS
SHEPLPLPADARDYPVAVSQAVTRLRLAGVDGPYRL-----------------LLGADAF
TEAAETSDH-GYPVKTHLSRLV--DDE-ILWAPAVKG---------------GVLLSTRG
GDFELCLGQDLSIGYADHDATSIHLYFHQAFTFRMLTPEAVVGLI-A-------------
-------------
>A0A1Q5G3V0
-----------------------------M---NNLHRELAP------VTPSAWDEIEEE
ARRTFRRHVAGRRVVDVS-D-PDGPTLAA----VGDGHLRDI---D--------------
-----------------------------P----P-T-P--DVLARARTSMPVIEWRVPF
TVSRQA-----VDDVERGSADSDWQPVKDAARTCAFAEDMAVIDGYAAAGITGL--RDGS
SHEPLPLPADARDYPVAVSQAVTRLRLAGVDGPYRL-----------------LLGADAF
TEAAETSDH-GYPVKTHLSRLV--DDE-ILWAPAVKG---------------GVLLSTRG
GDFELCLGQDLSIGYADHDATSIHLYFHQAFTFRMLTPEAVVGLI-A-------------
-------------
>A0A433DXF3
-----------------------------M---NNLHRELAP------VTPSAWDEIEEE
ARRTFRRHVAGRRVVDVS-D-PDGPTLAA----VGDGHLRDI---D--------------
-----------------------------P----P-T-P--DVLARSRTSMPVIEWRVPF
TVSRQA-----VDDVERGSADSDWQPVKDAARTCAFAEDMAIIDGYAAAGITGL--RDGS
SHEPLPLPADARDYPVAVSQAVTRLRLAGVDGPYRL-----------------LLGADAF
TEAAETSDH-GYPVKTHLSRLV--DDE-ILWAPAVKG---------------GVLLSTRG
GDFELCLGQDLSIGYADHDATSIHLYFHQAFTFRMLTPEAVVGLI-A-------------
-------------
>A0A2T7LIX6
-----------------------------M---NNLHRELAP------VTPSAWDEIEEE
ARRTFRRHVAGRRVVDVS-D-PDGPTLAA----VGDGHLRDV---D--------------
-----------------------------P----P-T-P--DVLARARTSMPVVEWRVPF
TVSRQA-----VDDVERGSADSDWQPVKDAARTCAFAEDMAIIDGYGAAGITGL--RDGS
SHEPLPLPADARDYPVAVSQAVTRLRLAGVDGPYRL-----------------LLGADAF
TEAAETSDH-GYPVKTHLSRLV--DDE-ILWAPAVKG---------------GVLLSTRG
GDFELCLGQDLSIGYADHDATSIHLYFHQAFTFRMLTPEAAVGLI-A-------------
-------------
>A0A1Q5BAJ6
-----------------------------M---NNLHRELAP------VTPSAWDEIEEE
ARRTFRRHVAGRRVVDVS-D-PDGPTLAA----VGDGHLRDI---D--------------
-----------------------------P----P-T-P--DVVARARTSTPVIEWRVPF
TVSRQA-----VDDVERGSADSDWQPVKDAARTCAFAEDMAIIDGYGAAGITGL--RDGS
SHEPLPLPADARDYPVAVSQAVTRLRLAGVDGPYRL-----------------LLGADAF
TEAAETSDH-GYPVKTHLSRLV--DDE-ILWAPAVKG---------------GVLLSTRG
GDFELCLGQDLSIGYADHDATSIHLYFHQAFTFRMLTPEAVVGLI-A-------------
-------------
>A0A370RNX6
-----------------------------M---NNLHRELAP------VTPSAWDEIEEE
ARRTFRRHVAGRRVVDVS-D-PDGPTLAA----VGDGHLRDI---D--------------
-----------------------------P----P-T-P--DVVARARTSTPVIEWRVPF
TVSRQA-----VDDVERGSADSDWQPVKDAARTCAFAEDMAIIDGYGAAGITGL--RDGS
SHEPLPLPADARDYPVAVSQAVTRLRLAGVDGPYRL-----------------LLGADAF
TEAAETSDH-GYPVKTHLSRLV--DDE-ILWAPAVKG---------------GVLLSTRG
GDFELCLGQDLSIGYADHDATSIHLYFHQAFTFRMLTPEAVVGLI-A-------------
-------------
>D6AH12
----------------------------MM---NNLHRELAP------VTPSAWDEIEEE
ARRTFRRHVAGRRVVDVS-D-PDGPTLAA----VGDGHLRDI---D--------------
-----------------------------P----P-T-P--DVLARARTSMPVIEWRVPF
TVSRQA-----VDDVERGSADSDWQPVKDAARTCAFAEDMAIIDGYGAAGITGL--RDGS
SHEPLPLPADARDYPVAVSQAVTRLRLAGVDGPYRL-----------------LLGADAF
TEAAETSDH-GYPVKTHLSRLV--DDE-ILWAPAVKG---------------GVLLSTRG
GDFELCLGQDLSIGYADHDATSIHLYFHQAFTFRMLTPEAVVGLI-A-------------
-------------
>A0A0Q7HZ68
-----------------------------M---NNLHRELAP------VTPSAWDEIEEE
ARRTFRRHVAGRRVVDVS-D-PDGPTLAA----VGDGHLTDI---D--------------
-----------------------------P----P-T-P--DVVARARTSMPVIEWRVPF
TVTRQA-----VDDVERGSADSDWQPVKDAARTCAFAEDMAIIDGYAAAGITGL--RDGS
SHDPLPLPADARDYPVAVSQAVTRLRLAGVDGPYRL-----------------LLGADAF
TEAAETSDH-GYPVKTHLSRLV--DDE-ILWAPAVKG---------------GVLLSTRG
GDFELCLGQDLSIGYADHDATSIHLYFQQAFTFRMLTPEAVVGLI-A-------------
-------------
>A0A0Q8EHZ5
-----------------------------M---NNLHRELAP------VTPSAWDEIEEE
ARRTFRRHVAGRRVVDVS-D-PDGPTLAA----VGDGHLTDI---D--------------
-----------------------------P----P-T-P--DVVARARTSMPVIEWRVPF
TVTRQA-----VDDVERGSADSDWQPVKDAARTCAFAEDMAIIDGYAAAGITGL--RDGS
SHDPLPLPADARDYPVAVSQAVTRLRLAGVDGPYRL-----------------LLGADAF
TEAAETSDH-GYPVKTHLSRLV--DDE-ILWAPAVKG---------------GVLLSTRG
GDFELCLGQDLSIGYADHDATSIHLYFQQAFTFRMLTPEAVVGLI-A-------------
-------------
>A0A1Q5IAY5
-----------------------------M---NNLHRELAP------VTPSAWDEIEEE
ARRTFRRHVAGRRVVDVS-D-PDGPTLAA----VGDGHLTEI---D--------------
-----------------------------P----P-T-P--DVVARARTSMPVIEWRVPF
TVTRQA-----VDDVERGSADSDWQPVKDAARTCAFAEDMAIIDGYAAAGITGL--RDGS
SHDPLPLPADARDYPVAVSQAVTRLRLAGVDGPYRL-----------------LLGADAF
TEAAETSDH-GYPVKTHLSRLV--DDE-ILWAPAVKG---------------GVLLSTRG
GDFELCLGQDLSIGYADHDATSIHLYFQQAFTFRMLTPEAVVGLI-A-------------
-------------
>A0A1Q5C4Q6
-----------------------------M---NNLHRELAP------VTPSAWDEIEEE
ARRTFRRHAAGRRVVDVS-D-PDGPTLAA----VGDGHLTDI---D--------------
-----------------------------P----P-T-P--DVVARARTSMPVIEWRVPF
TVTRQA-----VDDVERGSADSDWQPVKDAARTCAFAEDMAIIDGYAAAGITGL--RDGS
SHDPLPLPADARDYPVAVSQAVTRLRLAGVDGPYRL-----------------LLGADAF
TEAAETSDH-GYPVKTHLSRLV--DDE-ILWAPAVKG---------------GVLLSTRG
GDFELCLGQDLSIGYADHDATSIHLYFQQAFTFRMLTPEAVVGLI-A-------------
-------------
>A0A1Q5A841
-----------------------------M---NNLHRELAP------VTPSAWDEIEEE
ARRTFRRHVAGRRVVDVS-D-PDGPTLAA----VGDGHLTAI---D--------------
-----------------------------P----P-T-P--DVVARARTSMPVIEWRVPF
TVTRQA-----VDDVERGSADSDWQPVKDAARTCAFAEDMAIIDGYAAAGITGL--RDGS
SHDPLPLPADARDYPVAVSQAVTRLRLAGVDGPYRL-----------------LLGADAF
TEAAETSDH-GYPVKTHLSRLV--DDE-ILWAPAVKG---------------GVLLSTRG
GDFELCLGQDLSIGYADHDATSVHLYFQQAFTFRMLTPEAVVGLI-A-------------
-------------
>A0A1Q8U0Z3
-----------------------------M---NNLHRELAP------VTPSAWEEIEEE
ARRTFRRHVAGRRVVDVS-D-PDGPTLAA----VGDGHLTDI---D--------------
-----------------------------P----P-T-P--DVVARARTSMPVIEWRVPF
TVTRQA-----VDDVERGSADSDWQPVKDAARTCAFAEDMAIIDGYAAAGITGL--RDGS
SHDPLALPADARDYPVAVSQAVTRLRLAGVDGPYRL-----------------LLGADAF
TEAAETSDH-GYPVKTHLSRLV--DDE-ILWAPAVKG---------------GVLLSTRG
GDFELCLGQDLSIGYADHDATSVHLYFQQAFTFRMLTPEAVVGLI-A-------------
-------------
>A0A209D9B7
-----------------------------M---NNLHRELAP------VTPSAWEEIEEE
ARRTFRRHVAGRRVVDVS-D-PDGPTLAA----VGDGHLTDI---D--------------
-----------------------------P----P-T-P--DVVARARTSMPVIEWRVPF
TVTRQA-----VDDVERGSADSDWQPVKDAARTCAFAEDMAIIDGYAAAGITGL--RDGS
SHDPLALPADARDYPVAVSQAVTRLRLAGVDGPYRL-----------------LLGADAF
TEAAETSDH-GYPVKTHLSRLV--DDE-ILWAPAVKG---------------GVLLSTRG
GDFELCLGQDLSIGYADHDATSVHLYFQQAFTFRMLTPEAVVGLI-A-------------
-------------
>H0BKK2
----------------------------MM---NNLHRELAP------VTPSAWDEIEEE
ARRTFRRHVAGRRVVDVS-D-PDGPTLAA----VGDGHLTAI---D--------------
-----------------------------P----P-T-P--DVVARARTSMPVIEWRVPF
TVTRQA-----VDDVERGSADSDWQPVKDAARTCAFAEDMAIIDGYAAAGITGL--RDGS
SHDPLPLPADARDYPVAVSQAVTRLRLAGVDGPYRL-----------------LLGADAF
TEAAETSDH-GYPVKTHLSRLV--DDE-ILWAPAVKG---------------GVLLSTRG
GDFELCLGQDLSIGYANHDATSVHLYFQQAFTFRMLTPEAVVGLI-A-------------
-------------
>A0A0M3QL40
-----------------------------M---NNLHRELAP------VTPAAWTEIEEE
ARRTFRRHVAGRRVVDVS-D-PDGPTLAA----VGDGHLRDI---D--------------
-----------------------------P----P-A-P--DVLARARTSMPVIEWRVPF
TVSRQA-----VDDVERGSADSDWQPVKDAARTCAFAEDMAIIDGYAAAGITGL--RDGS
SHDPLPLPADARDYPVAVSQAVTRLRLAGVDGPYRL-----------------LLGADAF
TEAAETSDH-GYPVKTHLSRIV--DDE-ILWAPAVKG---------------GVLLSTRG
GDFELCLGQDLSIGYADHDATSVHLYFQQAFTFRMLTAEAVVGLI-A-------------
-------------
>A0A543VXY8
-----------------------------M---NNLHRELAP------VTPAAWTEIEEE
ARRTFRRHVAGRRVVDVS-D-PDGPTLAA----VGDGHLRDI---D--------------
-----------------------------P----P-A-P--DVLARARTSMPVIEWRVPF
TVSRQA-----VDDVERGSADSDWQPVKDAARTCAFAEDMAIIDGYAAAGITGL--RDGS
SHDPLPLPADARDYPVAVSQAVTRLRLAGVDGPYRL-----------------LLGADAF
TEAAETSDH-GYPVKTHLSRIV--DDE-ILWAPAVKG---------------GVLLSTRG
GDFELCLGQDLSIGYADHDATSVHLYFQQAFTFRMLTAEAVVGLI-A-------------
-------------
>A0A1C4Q5I9
-----------------------------M---NNLHRELAP------VTPAAWAEIEEE
ARRTFRRHVAGRRVVDVS-D-PDGPTLAA----VGDGHLRDI---D--------------
-----------------------------P----P-A-P--DVLARARTSMPVIEWRVPF
TVSRQA-----VDDVERGSADSDWQPVKDAARTCAFAEDMAIIDGYAAAGITGL--RDGS
SHDPLPLPADARDYPVAVSQAVTRLRLAGVDGPYRL-----------------LLGADAF
TEAAETSDH-GYPVKTHLSRIV--DDE-ILWAPAVKG---------------GVLLSTRG
GDFELCLGQDLSIGYADHDATSVHLYFQQAFTFRMLTAEAVVGLI-A-------------
-------------
>A0A2S3Y796
-----------------------------M---NNLHRELAP------VTPAAWAEIEEE
ARRTFRRHVAGRRVVDVS-D-PDGPTLAA----VGDGHLRDI---D--------------
-----------------------------P----P-A-P--DVLARARTSMPVIEWRVPF
TVSRQA-----VDDVERGSADSDWQPVKDAARTCAFAEDMAIIDGYAAAGITGL--RNGS
SHDPLPLPADARDYPAAVSQAVTRLRLAGVDGPYRL-----------------LLGADAF
TEAAETSDH-GYPVKTHLSRIV--DDE-ILWAPAVKG---------------GVLLSTRG
GDFELCLGQDLSIGYADHDATSVHLYFQQAFTFRMLTAEAVVGLI-A-------------
-------------
>A0A1E7LSI9
-----------------------------M---NNLHRELAP------VTPAAWDEIEEE
ARRTFRRHVAGRRVVDVS-D-PDGPTLAA----VGDGHLRDI---D--------------
-----------------------------P----P-A-P--DVLARARTSMPVIEWRVPF
TVSRQA-----VDDVERGSADSDWQPVKDAARTCAFAEDMAIIDGYAAAGITGL--RDGS
SHDPLPLPADARDYPAAVSQAVTRLRLAGVDGPYRL-----------------LLGADAF
TEAAETSDH-GYPVKTHLSRIV--DDE-ILWAPAVKG---------------GVLLSTRG
GDFELCLGQDLSIGYADHDATSVHLYFQQAFTFRMLTAEAVVGLI-A-------------
-------------
>A0A1V0VGQ5
-----------------------------M---NNLHRELAP------VTPAAWDEIEEE
ARRTFRRHVAGRRVVDVS-D-PDGPTLAA----VGDGHLRDI---D--------------
-----------------------------P----P-A-P--DVLARARTSMPVIEWRVPF
TVTRQA-----VDDVERGSADSDWQPVKDAARTCAFAEDMAIIDGYAAAGITGL--RDGS
SHDPLPLPADARDYPVAVSQAVTRLRLAGVDGPYRL-----------------LLGADAF
TEAAETSDH-GYPVKTHLSRIV--DDE-ILWAPAVRG---------------GVLLSTRG
GDFELCLGQDLSIGYADHDATSVHLYFQQAFTFRMLTPEAVVGLI-A-------------
-------------
>A0A1C6QX43
-----------------------------M---NNLHRELAP------VTPAAWAEIEEE
ARRTFRRHVAGRRVVDVS-D-PDGPTLAA----VGDGHLRDI---D--------------
-----------------------------P----P-A-P--DVLARARTSMPVIEWRVPF
TVSRQA-----VDDVERGSADSDWQPVKDAARTCAFAEDMAVIDGYPAAGITGL--RDGS
SHDPLPLPADARDYPAAVSQAVTRLRLAGVDGPYRL-----------------LLGADAF
TEAAETSDH-GYPVKTHLSRIV--DDE-ILWAPAVKG---------------GVLLSTRG
GDFELCLGQDLSIGYADHDATDVHLYFQQAFTFRMLTAEAVVGLL-A-------------
-------------
>A0A1W5YUG2
-----------------------------M---NNLHRELAP------VTPAAWAEIEEE
ARRTFRRHVAGRRVVDVS-D-PDGPTLAA----VGDGHLRDI---D--------------
-----------------------------P----P-A-P--DVLARARTSMPVIEWRVPF
TVSRQA-----VDDVERGSADSDWQPVKDAARTCAFAEDMAVIDGYPAAGITGL--RDGS
SHDPLPLPADARDYPAAVSQAVTRLRLAGVDGPYRL-----------------LLGADAF
TEAAETSDH-GYPVKTHLSRIV--DDE-ILWAPAVKG---------------GVLLSTRG
GDFELCLGQDLSIGYADHDATDVHLYFQQAFTFRMLTAEAVVGLL-A-------------
-------------
>A0A2V2PQ46
-----------------------------M---NNLHRELAP------VTPAAWAEIEEE
ARRTFRRHVAGRRVVDVS-D-PDGPTLAA----VGDGHLRDI---D--------------
-----------------------------P----P-A-P--DVLARARTSMPVIEWRVPF
TVSRQA-----VDDVERGSADSDWQPVKDAARTCAFAEDMAIIDGYPAAGITGL--RDGS
SHDPLPLPADARDYPAAVSQAVTRLRLAGVDGPYRL-----------------LLGADAF
TEAAETSDH-GYPVKTHLSRIV--DDE-ILWAPAVKG---------------GVLLSTRG
GDFELCLGQDLSIGYADHDATDVHLYFQQAFTFRMLTAEAVVGLL-A-------------
-------------
>A0A2A4KLS8
-----------------------------M---NNLHRELAP------VTPAAWDEIEEE
ARRTFRRHVAGRRVVDVS-D-PDGPTLAA----VGDGHLRDI---D--------------
-----------------------------P----P-T-P--DVLARARTSMPVIEWRVPF
TVTRQA-----VDDVERGSADSDWQPVKDAARTCAFAEDMAIIDGYASAGITGL--RDGS
SHDPLPLPADARDYPVAVSQAVTRLRLAGVDGPYRL-----------------LLGADAF
TEAAETSDH-GYPVKTHLSRLV--DDE-ILWAPAVKG---------------GVLLSTRG
GDFELRLGQDLSIGYADHDATSVHLYFQQAFTFRMLTPEAAVGLI-A-------------
-------------
>N0CZQ5
----------------------------MM---NNLHRELAP------VTPAAWDEIEEE
ARRTFRRHVAGRRVVDVS-D-PDGPTLSA----VGDGHLRGI---D--------------
-----------------------------P----P-T-P--DVVARARTSMPVIEWRVPF
TVTRQA-----VDDVERGSADSDWQPVKDAARTCAYAEDMAVIDGYAAAGITGL--RDGS
SHDPLPLPADARDYPVAVSQAVTRLRLAGVDGPYRL-----------------LLGADAF
TEAAETSDH-GYPVKTHLSRIV--DDE-ILWAPAVKG---------------GVLLSTRG
GDFELCLGQDLSIGYADHDATSVHLYFQQAFTFRMLTPEAVVGLI-A-------------
-------------
>A0A2X2M3B1
-----------------------------M---NNLHRELAP------VTPSAWEEIEEE
ARRTFRRHVAGRRVVDVS-D-PAGPTLAA----VGDGHLTDI---D--------------
-----------------------------P----P-T-P--DVAARARTSTPVIEWRVPF
TVTRQA-----VDDVERGSADSDWQPVKDAARTCAFAEDMAIIDGYGAAGITGL--RDGS
SHDPLPLPADARDYPVAVSQAVTRLRLAGVDGPYRL-----------------LLGADAF
TEAAETSDH-GYPVKTHLSRLV--DDE-ILWAPAVKG---------------GVLLSTRG
GDFELCLGQDLSIGYADHDATSVHLYFQQAFTFRMLTPEAVVGLI-A-------------
-------------
>B1VSP7
-----------------------------M---NNLHRELAP------VTPSAWEEIEEE
ARRTFRRHVAGRRVVDVS-D-PAGPTLAA----VGDGHLTDI---D--------------
-----------------------------P----P-T-P--DVAARARTSTPVIEWRVPF
TVTRQA-----VDDVERGSADSDWQPVKDAARTCAFAEDMAIIDGYGAAGITGL--RDGS
SHDPLPLPADARDYPVAVSQAVTRLRLAGVDGPYRL-----------------LLGADAF
TEAAETSDH-GYPVKTHLSRLV--DDE-ILWAPAVKG---------------GVLLSTRG
GDFELCLGQDLSIGYADHDATSVHLYFQQAFTFRMLTPEAVVGLI-A-------------
-------------
>G0Q2T1
-----------------------------M---NNLHRELAP------VTPSAWEEIEEE
ARRTFRRHVAGRRVVDVS-D-PAGPTLAA----VGDGHLSDI---D--------------
-----------------------------P----P-T-P--DVVARARTSTPVIEWRVPF
TVTRQA-----LDDVERGSADSDWQPVKDAARTCAFAEDMAIIDGYGAAGITGL--RDGS
SHDPLPLPADARDYPVAVSQAVTRLRLAGVDGPYRL-----------------LLGADAF
TEAAETSDH-GYPVKTHLSRLV--DDE-ILWAPAVKG---------------GVLLSTRG
GDFELCLGQDLSIGYADHDATSVHLYFQQAFTFRMLTPEAVVGLI-A-------------
-------------
>A0A1C4LFC5
-----------------------------M---NNLHRELAP------VTPAAWDEIEEE
ARRTFRRHVAGRRVVDVS-D-PDGATSAA----VGDGHLRDI---D--------------
-----------------------------P----P-T-P--DVVARARTSMPVIEWRVPF
TVSRQA-----VDDVERGSADSDWQPVKDAARTCAFAEDMAVIDGYAAAGITGL--RDGS
SHDPLPLPADARDYPVAVGQAVTRLRLAGVEGPYRL-----------------LLGADAF
TEATETSDH-GYPVKTHLARIV--DDE-ILWAPAVKG---------------GVLLSTRG
GDFELCLGQDLSIGYADHDATSVHLYFQQAFTFRMLTPEAVVGLI-A-------------
-------------
>A0A2T7KBZ8
-----------------------------M---NNLHRELAP------VTPAAWEEIEEE
ARRTFRRHVAGRRVVDVS-D-PDGPTLAA----VGDGHLRDI---D--------------
-----------------------------P----P-T-P--DVVARARTSMPVIEWQVPF
TVSRQA-----VDDVERGSADSDWQPVKDAARTCAFAEDMAVIDGYAAAGITGL--RDGS
SHEPLPLPADARDYPVAVSQAVTRLRLAGVDGPYRL-----------------LLGADAF
TEAAETSDH-GYPVKTHLARIV--DDE-ILWAPAVKG---------------GVLLSTRG
GDFELCLGQDLSIGYADHDATSVHLYFQQAFTFRMLTPEAVVALI-A-------------
-------------
>A0A2T7KQ05
-----------------------------M---NNLHRELAP------VTPAAWDEIEEE
ARRTFRRHVAGRRVVDVS-D-PDGPTLAA----VGDGHLRDI---D--------------
-----------------------------P----P-T-P--DVVARARTSMPVIEWRVPF
TVSRQA-----VDDVERGSADSDWQPVKDAARTCAFAEDMAVIDGYAAAGITGL--RDGS
SHDPLPLPADARDYPVAVSQAVTRLRLAGVEGPYRL-----------------LLGADAF
TEAAEMSDH-GFPVKTHLARIV--DDE-ILWAPAVKG---------------GVLLSTRG
GDFELCLGQDLSIGYADHDATSIHLYFQQAFTFRMLTPEAVVGLI-A-------------
-------------
>A0A1Q5G5A8
-----------------------------M---NNLHRELAP------VTPAAWDEIEQE
ARRTFRRHVAGRRVVDVS-G-PDGPTLAA----VGDGHLRGI---D--------------
-----------------------------P----P-A-P--DVMARARTSMPVIEWRVPF
TVTRAA-----VDDVERGSADSDWQPVKDAARTCAFAEDMAIIDGYGAAGITGL--RDGS
SHDPLPLPADARDYPVAVGQAVTRLRLAGVDGPYRL-----------------LLGADAF
TEAAETSDH-GYPVKTHLSRLV--DDE-ILWAPAVKG---------------GVLLSTRG
GDFELRLGQDLSIGYTDHDSTSVHLYFQQAFTFRMLTPEAVVGLI-A-------------
-------------
>A0A3N6EVC7
-----------------------------M---NNLHRELAP------VTPAAWAEIEEE
ARRTFTRHVAGRRVVDVT-D-PAGPTLAA----VGDGHLRGI---D--------------
-----------------------------P----P-T-P--DVLARARTSMPVVEWRVPF
TVSREA-----VDDVERGSADSDWQPVKDAARTCAFAEDSAIIDGYASAGILGL--RDGS
SHTPLPLPADARDYPVAVSQAVTRLRLAGVDGPYRL-----------------LLGADAF
TEAAETSDH-GYPVKTHLSRLV--DDD-ILWAPAVKG---------------GLLLSTRG
GDFELCLGQDLSIGYTDHDATSVRLYFQQAFTFRMLTPEAVVALI-A-------------
-------------
>A0A0N0YJC6
-----------------------------M---NNLHRELAP------VTDAAWDQIEEE
ASRTFTRHVAGRRVVDVS-D-PQGPQLSA----IGDGHLRDI---D--------------
-----------------------------P----P-T-P--DVFARARTATPVIEWRVPF
TVTREA-----VDDVERGSQDSDWQPVKDAARTCAFAEDMAVIDGYAAAGITGL--RDGS
SHPPLPLPADARDYPTAVSQALTRLRLAGVDGPYRL-----------------LLGADAF
TEATETSDH-GYPVATHLARQL--DEP-ILWAPAVTG---------------GVLLSTRG
GDFELCLGQDLSIGYLDHDAMSIRLYFHQAFTFRMLTPEAVVPLI-A-------------
-------------
>A0A1C6PQM3
-----------------------------M---NNLHRELAP------VTDSAWEQIEEE
ARRTFSRHVAGRRVVDVS-D-PQGPELSA----VGDGHLRDI---D--------------
-----------------------------P----P-T-P--DVIARARTARPVIEWRVPF
TVTRAA-----VDDVERGSEDSDWQPVKDAARTCAFAEDMAVIDGYAAAGITGL--RDGS
SHAPLPLPADARDYPTAVSQALTRLRLAGVDGPYRL-----------------LLGADAY
TEATETSDH-GYPVATHLARQL--DEP-ILWAPAVAG---------------GLLLSTRG
GDFELCLGQDLSIGYLDHDATSIRLYFHQAFTFRMLTPEAVVPLI-A-------------
-------------
>A0A3N6FGY9
-----------------------------M---NNLHRELAP------VTDSAWEQIEEE
ARRTFSRHVAGRRVVDVS-H-PQGPELSA----VGDGHLRDI---D--------------
-----------------------------P----P-T-P--DVIARARTARPVIEWRVPF
TVTRAA-----VDDVERGSEDSDWQPVKDAARTCAFAEDMAIIDGYAAAGITGL--RDGS
SHAPLPLPADARDYPTAVSRALTRLRLAGVDGPYRL-----------------LLGADAY
TEATETSDH-GYPVATHLARQL--DEP-ILWAPAVAG---------------GLLLSTRG
GDFELCLGQDLSTGYLDHDATSIRLYFHQAFTFRMLTPEAVVPLI-A-------------
-------------
>A0A5Q4SLP9
-----------------------------M---NNLHRELAP------VTEAAWDQIEEE
ARRTFSRHVAARRVIDVS-D-PQGPGLSA----IGDGHLRDI---D--------------
-----------------------------P----P-T-P--DVIARARTATPVIEWRVPF
TVTRAA-----VDDVERGSEDSDWQPVKDAARTCAFAEDMAVIDGYPAAGITGL--RDGS
SHPPLPLPADARDYPTAVSQALTRLRLAGVDGPYRL-----------------LLGADAF
TEATETSDH-GYPVATHLARQL--DEP-ILWAPAVKG---------------GVLLSTRG
GDFELCLGQDLSIGYLDHDATSIRLYFHQAFTFRMLTPEAVVSLI-A-------------
-------------
>A0A2S6PI21
-----------------------------M---NNLHRELAP------VTDSAWGQIEEE
ARRTFSRHVAGRRVVDVS-D-PMGPGLAA----IGDGHLRDI---D--------------
-----------------------------P----P-T-P--DVFARARTATPVIEWRVPF
TVTRAA-----VDDVERGSEDSDWQPVKDAARTCAFAEDMAVIDGYASAGITGL--RDGS
SHAPLPLPADARDYPATVSQALTRLRLAGVDGPYRL-----------------LLGADAF
TEASETSDH-GYPVTTHLARQL--DEP-ILWAPAVAG---------------GVLLSTRG
GDFELCLGQDLSIGYLDHDATSIRLYFHQAFTFRMLTPEAVVPLI-A-------------
-------------
>A0A1Q5D014
-----------------------------M---NNLHRELAP------VTDAAWDQIEEE
ATRTFTRHVAARRVVDVS-D-PQGPALAA----IGDGHLRDI---D--------------
-----------------------------P----P-A-P--DVIARARTATPVIEWRVPF
TVTRAA-----VDDVERGSEDSDWQPVKDAARTCAFAEDMAVIDGYAAAGITGL--RDGS
SHAPVPLPADARDYPAAVSQALTKLRLAGVDGPYRL-----------------LLGADAF
TEATETSDH-GYPVATHLARLL--DDP-ILWAPAVAG---------------GVLLSTRG
GDFELCLGQDLSIGYLDHDATSIRLYFQQAFTFRMLTPEAVIPLI-A-------------
-------------
>A0A3N6HBV7
-----------------------------M---NNLHRELAP------VTAAAWDEIEEE
ATRTFSRHVAGRRVVDVS-D-PQGPGLAA----IGDGHLRDI---D--------------
-----------------------------P----P-T-P--DVFARARTASPVIEWRVPF
TVTRAA-----VDDVERGSEDSDWQPVKDAARTCAFAEDMALIDGYAAAGITGL--RDGS
SHEPLPLPADARDYPAAVSQALTRLRLAGVDGPYRL-----------------LLGADAY
TEATETSDH-GYPVATHLARLL--DEP-ILWAPAVTG---------------GVLLSTRG
GDFELCLGQDLSIGYLDHDATSIRLYFQQAFTFRMLTPEAVVPLI-A-------------
-------------
>A0A1C4S2P8
-----------------------------M---NNLHRELAP------VTEAAWNQIEEE
ARRTFSRHVAGRRVVDVT-D-PSGPGLAA----IGDGHLRDI---D--------------
-----------------------------P----P-A-P--DVIARARTSVPVIEWRVPF
TVTRSA-----VDDVERGSDDSDWQPVKDAARTCAFAEDMAIIDGYASAGITGL--RDGS
SHRPLTLPADARDYPTTVSQALTQLRLAGVDGPYRL-----------------LLGADAF
TEATETSDH-GYPVATHLARLL--DDQ-ILWAPAVTG---------------GVLLSTRG
GDFELCLGQDLSIGYQDHDATGIRLYFHQAFTFRMLTPEAVVPII-A-------------
-------------
>A0A1K1ZC38
-----------------------------M---NNLHRELAP------VTEAAWDQIEEE
ARRTFSRHVAGRRVVDVT-G-PDGPGLAA----IGDGHLRDI---D--------------
-----------------------------P----P-A-P--DVIAKARTSVPVIEWRVPF
TVTRSA-----VDDVERGSDDSDWQPVKDAARTCAFAEDMAIIDGYTSAGIAGL--RDGS
SHSPLALPADARDYPTTVSQALTQLRLAGVDGPYRL-----------------LLGADAF
TEATETSDH-GYPVATHLARLL--DDQ-ILWAPAVKG---------------GVLLSTRG
GDFELCLGQDLSIGYQDHDATSIRLYFHQAFTFRMLTPEAVVPII-A-------------
-------------
>A0A1C5BLS7
-----------------------------M---NNLHRELAP------VTEAAWDQIEEE
ARRTFSRHVAGRRVVDVT-G-PDGPELAA----ISDGHLRNI---D--------------
-----------------------------P----P-T-P--DVIARARTSVPVIDWRVPF
TVTRSA-----VDDVERGSDDSDWQPVKDAARTCAFAEDMAIIDGYASAGITGL--RDGS
SHSPLPLPADARDYPAAVSQALTQLRLAGVDGPYRL-----------------LLGADAF
TEATETSDH-GYPVATHLARLL--DDQ-ILWAPAVAG---------------GVLLSTRG
GDFELCLGQDLSIGYQDHDATTIRLYFHQAFTFRMLTPEAVVPII-A-------------
-------------
>A0A2Z5JMA6
-----------------------------M---NNLHRELAP------VTEAAWDQIEEE
ARRTFSRHVAGRRVVDVT-G-PDGPGLAA----ISDGHLRDI---D--------------
-----------------------------P----P-T-P--DVIARARTSVPVIDWRVPF
TVTRSA-----VDDVERGSDDSDWQPVKEAARTCAFAEDMAIIDGYASAGITGL--RDGS
SHSPLPLPADARDYPATVSQALTRLRLAGVDGPYRL-----------------LLGADAF
TEATETSDH-GYPVATHLARQL--DDR-ILWAPAVAG---------------GVLLSTRG
GDFELCLGQDLSIGYQDHDATSIRLYFHQAFTFRMLTPEAVVPII-A-------------
-------------
>A0A3N6FTX8
-----------------------------M---NNLHRELAP------VTEAAWDQIEEE
ARRTFSRHVAGRRVVDVT-G-PDGPELAA----IGDGHLRDI---D--------------
-----------------------------P----P-T-P--DVIARARTSVPVIEWRVPF
TVTRSA-----VDDVERGSDDSDWQPVKDAARTCAFAEDMAIIDGYASAGITGL--RDGS
SHSPLTLPADARDYPATVSQALTQLRLSGVDGPYRL-----------------LLGADAY
TEATETSDH-GYPVATHLARLL--DDQ-ILWAPAVKG---------------GVLLSTRG
GDFELRLGQDLSIGYQDHDATNIRLYFHQAFTFRMLTPEAVVPII-A-------------
-------------
>A0A1Q4Z446
-----------------------------M---NNLHRELAP------VTEAAWDQIEEE
ARRTFSRHLAGRRVVDVT-D-PDGPALAA----IGDGHLRDI---D--------------
-----------------------------P----P-T-P--DVLARARTSMPVIEWKVPF
TVTRAA-----VDDVERGSDDSDWQPVKDAARTCAFAEDMAIIDGYPAAGITGL--RDGS
SHAPLALPADARDYPAAVSQALTRLRLAGVDGPYRL-----------------LLGADAF
TEATETSDH-GYPVATHLGRLL--DDQ-ILWAPAVTG---------------GVLLSTRG
GDFELRLGQDLSIGYQDHDTTSIRLYFHQAFTFRMLTPEAAVPLI-A-------------
-------------
>A0A1Q5NBN1
-----------------------------M---NNLHRALAP------VTQAAWDQIEEE
ARRTFSRHLAGRRVVDVS-G-PEGPGLAA----VGDGHLREI---D--------------
-----------------------------P----P-T-P--NVLARARTSVPVIEWRVPF
TLSRAA-----VDDVERGSDDSDWQPVKDAARTCAFAEDMALIDGYAAAGITGL--RDGS
SHTPLPLPADARDYPATVSQALTQLRLAGVDGPYRL-----------------LLGADAF
TEATETSDH-GYPVSTHLARLL--DDQ-ILWAPAVAG---------------GVLLSTRG
GDFELCLGEDLSIGYQEHDATTVSLYFHQSFTFRMLTPEAVVPII-A-------------
-------------
>A0A3N1TF31
-----------------------------M---NNLHRALAP------VTQAAWDQIEEE
ARRTFSRHLAGRRVVDVR-G-PEGPQLAA----IGDGHLREI---D--------------
-----------------------------P----P-T-P--DVLARARTSVPVIEWRVPF
TVTRAA-----LDDVERGSDDSDWQPVKDAARTCAFAEDMALIDGYAAAGITGL--RDGS
SHTALPLPADARDYPATVSQALTQLRLAGVDGPYRL-----------------LLGADAF
TEATETSDH-GYPVSTHLARLL--DDP-ILWAPAVAG---------------GVLLSTRG
GDFELCLGEDLSIGYQEHDATTVTLYFHQSFTFRMLTPEAVVPII-A-------------
-------------
>A0A3N1S598
-----------------------------M---NNLHRELAP------VTQAAWDQIEEE
ARRTFSRHLAGRRVVDVR-G-PEGAQLAA----VGDGHLREI---D--------------
-----------------------------P----P-T-P--DVLARARTSVPVIEWRVPF
TVTRAA-----VDDVERGSDDSDWQPVKDAARTCAFAEDMALIDGYAAAGITGL--RDGS
SHSPLALPADARDYPATVSQALTQLRLAGVDGPYRL-----------------LLGADAF
TEATETSDH-GYPVSTHLARLL--DDQ-ILWAPAVAG---------------GVLLSTRG
GDFELCLGEDLSIGYQEHDATTVSLYFQQSFTFRMLTPEAVVPII-A-------------
-------------
>A0A561V6M1
-----------------------------M---NNLHRALAP------VTQAAWDQIEEE
ARRTFSRHLAGRRVIDVR-G-PEGPQLAA----VGDGHFRNI---D--------------
-----------------------------P----P-T-P--DVMARARTSTPVIEWRVPF
TVTRAA-----VDDVERGSADSDWQPVKDAARTCAFAEDMAVIDGYAAAGITGL--RDGS
SHTALPLPADARDYPATVSQALTQLRLAGVDGPYRL-----------------LLGADAF
TEATETSDH-GYPVSTHLARLL--DDQ-ILWAPAVAG---------------GVLLSTRG
GDFELCLGEDLSIGYQDHDATTISLYFHQSFTFRMLTPEAVVPII-A-------------
-------------
>A0A4S2V3G6
-----------------------------M---NNLHRELAP------VTQAAWDQIEEE
ARRTFTRHLAGRRVVDVS-D-PQGPRLAA----VGDGHLRDI---D--------------
-----------------------------P----P-T-P--DVIARARTSMPVIEWRVPF
TVTRAA-----VDDVERGSDDSDWQPVKDAARTCAFAEDMAIIDGYASAGIAGL--RNGS
SHTPLPLPADARDYPATVSQALTRLRLAGVDGPYRL-----------------LLGADAF
TEATETSDH-GYPVSTHLARLL--DDQ-ILWAPAVAG---------------GLLLSTRG
GDFELCLGEDLSIGYQDHDATDIRLYFHQSFTFRMLTPEAVVPII-A-------------
-------------
>A0A1G5BF45
-----------------------------M---NNLHRELAP------VTEAAWDQIEEE
ARRTFSRHLAGRRVVDVT-D-PEGPALAA----VGDGHLSDI---D--------------
-----------------------------P----P-T-P--DVIARARTSKPVIEWRVPF
TVTRAA-----VDDVERGSDDSDWQPVKDAARTCAFAEDMTIIDGYAAAGITGL--RDGS
SHPALPLPADARDYPTTVSQALTQLRLAGVDGPYRL-----------------LLGADAF
TEATETSDH-GYPVATHLARLL--DDQ-ILWAPAVKG---------------GVLLSTRG
GDFELRLGQDLSIGYQDHDATHIRLYFHQSFTFRMLTPEAAIPIV-A-------------
-------------
>A0A1Q5HJA3
-----------------------------M---NNLHRELAP------VTEAAWAQIEEE
ARRTFRRHVAGRRVVDVT-A-PAGPELAA----VGDGHLRGI---D--------------
-----------------------------P----P-T-P--DVIARARTSMPVIEWRVPF
TVTRAA-----VDDVERGSDDSDWQPVKEAARTCAFAEDMTIIDGYASAGVTGL--RDGS
SHPPLALPADARDYPATVSQALTQLRLAGVDGPYRL-----------------LLGADAF
TEATETSDH-GYPVATHLARLL--DDQ-ILWAPAVKG---------------GVLLSTRG
GDFELRLGQDLSIGYQDHDANGIHLYFHQSFVFRMLTPEAVVPII-A-------------
-------------
>A0A024K4U0
----------------------------MK---NNLYRELAP------ITDAAWAEIELE
ATRTFKRHIAGRRVVDVS-E-PGGPVTAA----VSTGRLQDV---A--------------
-----------------------------A----P-T-D--GVIAHLRASKPLVRLRVPF
TLSRDE-----IDDVERGSQDSDWDPVKAAAKKLAFVEDRAIFEGYPAASIDGI--RNCS
SNPALMLPDDPRAIPDIITQALSELRLAGVDGPYSV-----------------LLSADIY
TKVSETTEH-GYPILEHINRLV--NGD-IIWAPAIDG---------------AFVLTTRG
GDFDLQLGTDVSIGYTNHDADNVQLYLQETMTFLCYTAEASVALG-T-------------
-------------
>A0A0E4CQF4
----------------------------MK---NNLYRELAP------ITDVAWAEIELE
ATRTFKRHIAGRRVVDVS-E-PGGPITAA----VSTGRLEDV---Q--------------
-----------------------------A----P-T-E--GVVAHLRASKPLVRLRVPF
TLSRDE-----IDNVERGSQDSDWDPVKAAAKKLAFVEDRAIFEGYPAASIDGI--RNCS
SNPALMLPDDPRAIPDIITQALSALRLAGVDGPYSV-----------------LLSADIY
TKVSETTEH-GYPILEHINRLV--NGD-IIWAPAIDG---------------AFVLTTRG
GDFDLQLGTDVSIGYTSHDADSVQLYLQETLTFLCYTAEASVALG-T-------------
-------------
>A0A2R5GYY5
----------------------------MK---NNLYRDLAP------ITDLAWAEIELE
ATRTFKRHIAGRRVVDVS-E-PGGPVTAG----VSTGRLVDV---Q--------------
-----------------------------A----P-T-D--GVEAHLRTSKPLVRLRVPF
TLSRDE-----IDDVERGSQDSDWDPVKAAAKKLAFVEDRAIFEGYPAAEIDGI--RNCS
SNPALMLPDDPRAIPDIITQALSELRLAGVDGPYSV-----------------LLSADIY
TRVSETTEH-GYPILEHINRLV--NGD-IIWAPAIDG---------------AFVLTTRG
GDFDLQLGTDVSIGYTSHDADSVQLYLQETLTFLCYTAEASVALG-A-------------
-------------
>A0A1X1U352
----------------------------MK---NNLYRDLAP------ITDAAWAEIELE
ASRTFKRHIAGRRVVDVS-E-PGGPITAA----VSTGRLVDV---Q--------------
-----------------------------A----P-T-D--GVVAQLRASKPLVRLRVPF
SLSRDE-----IDDVERGAQDADWDPVKAAAKKLAFVEDRAIFEGYPAASIDGI--RHCS
SNPALMLPDDPRAIPDVISQALSELRLAGVDGPYSV-----------------LLCADTY
TKVSETTEH-GYPILEHINRLV--NGD-IIWAPAIDG---------------AFVLTTRG
GDFDLQLGTDVSIGYSSHDADTVQLYLQETLTFLCYTAEASVALG-S-------------
-------------
>A0A049DW89
-----------------------------M---NNLYRDLAP------VTEAAWGEIELE
ASRTFKRHVAGRRVVDVS-E-PGGPAAAA----VSTGRLIDV---E--------------
-----------------------------A----P-T-N--GVVAHLRASKPLVRLRVPF
TLSRYE-----IDNVERGANDSDWDPVKEAAKKLAFVEDRAIFEGYAAASIDGI--RSAS
SNKPLALPADPREIPDVITQAISELRLAGVDGPYSV-----------------LLSADVY
TKVSETTEH-GYPILEHIDRLV--PGD-IIWAPAIDG---------------AFVLTTRG
GDFDLQLGTDVSIGYTSHDADTVQLYLQETLTFLCYTAEAAVPLT-S-------------
-------------
>A0A0E2WBB4
-----------------------------M---NNLYRDLAP------VTEAAWGEIELE
ASRTFKRHVAGRRVVDVS-E-PGGPAAAA----VSTGRLIDV---E--------------
-----------------------------A----P-T-N--GVVAHLRASKPLVRLRVPF
TLSRYE-----IDNVERGANDSDWDPVKEAAKKLAFVEDRAIFEGYAAASIDGI--RSAS
SNKPLALPADPREIPDVITQAISELRLAGVDGPYSV-----------------LLSADVY
TKVSETTEH-GYPILEHIDRLV--PGD-IIWAPAIDG---------------AFVLTTRG
GDFDLQLGTDVSIGYTSHDADTVQLYLQETLTFLCYTAEAAVPLT-S-------------
-------------
>A0A0H2ZSE9
-----------------------------M---NNLYRDLAP------VTEAAWGEIELE
ASRTFKRHVAGRRVVDVS-E-PGGPAAAA----VSTGRLIDV---E--------------
-----------------------------A----P-T-N--GVVAHLRASKPLVRLRVPF
TLSRYE-----IDNVERGANDSDWDPVKEAAKKLAFVEDRAIFEGYAAASIDGI--RSAS
SNKPLALPADPREIPDVITQAISELRLAGVDGPYSV-----------------LLSADVY
TKVSETTEH-GYPILEHIDRLV--PGD-IIWAPAIDG---------------AFVLTTRG
GDFDLQLGTDVSIGYTSHDADTVQLYLQETLTFLCYTAEAAVPLT-S-------------
-------------
>A0A1X0C4X2
-----------------------------M---NNLYRDLAP------VTEAAWGEIELE
ASRTFKRHVAGRRVVDVS-E-PGGPAAAA----VSTGRLIDV---E--------------
-----------------------------A----P-T-N--GVVAHLRASKPLVRLRVPF
TLSRYE-----IDNVERGANDSDWDPVKEAAKKLAFVEDRAIFEGYAAASIDGI--RSAS
SNKPLALPADPREIPDVITQAISELRLAGVDGPYSV-----------------LLSADVY
TKVSETTEH-GYPILEHIDRLV--PGD-IIWAPAIDG---------------AFVLTTRG
GDFDLQLGTDVSIGYTSHDADTVQLYLQETLTFLCYTAEAAVPLT-S-------------
-------------
>A0A2A2ZQC5
-----------------------------M---NNLYRDLAP------VTEAAWGEIELE
ASRTFKRHVAGRRVVDVS-E-PGGPAAAA----VSTGRLIDV---E--------------
-----------------------------A----P-T-N--GVVAHLRASKPLVRLRVPF
TLSRYE-----IDNVERGANDSDWDPVKEAAKKLAFVEDRAIFEGYAAASIDGI--RSAS
SNKPLALPADPREIPDVITQAISELRLAGVDGPYSV-----------------LLSADVY
TKVSETTEH-GYPILEHIDRLV--PGD-IIWAPAIDG---------------AFVLTTRG
GDFDLQLGTDVSIGYTSHDADTVQLYLQETLTFLCYTAEAAVPLT-S-------------
-------------
>A0A2A3LAJ5
-----------------------------M---NNLYRDLAP------VTEAAWGEIELE
ASRTFKRHVAGRRVVDVS-E-PGGPAAAA----VSTGRLIDV---E--------------
-----------------------------A----P-T-N--GVVAHLRASKPLVRLRVPF
TLSRYE-----IDNVERGANDSDWDPVKEAAKKLAFVEDRAIFEGYAAASIDGI--RSAS
SNKPLALPADPREIPDVITQAISELRLAGVDGPYSV-----------------LLSADVY
TKVSETTEH-GYPILEHIDRLV--PGD-IIWAPAIDG---------------AFVLTTRG
GDFDLQLGTDVSIGYTSHDADTVQLYLQETLTFLCYTAEAAVPLT-S-------------
-------------
>Q743F5
-----------------------------M---NNLYRDLAP------VTEAAWGEIELE
ASRTFKRHVAGRRVVDVS-E-PGGPAAAA----VSTGRLIDV---E--------------
-----------------------------A----P-T-N--GVVAHLRASKPLVRLRVPF
TLSRYE-----IDNVERGANDSDWDPVKEAAKKLAFVEDRAIFEGYAAASIDGI--RSAS
SNKPLALPADPREIPDVITQAISELRLAGVDGPYSV-----------------LLSADVY
TKVSETTEH-GYPILEHIDRLV--PGD-IIWAPAIDG---------------AFVLTTRG
GDFDLQLGTDVSIGYTSHDADTVQLYLQETLTFLCYTAEAAVPLT-S-------------
-------------
>V7J1B6
-----------------------------M---NNLYRDLAP------VTEAAWGEIELE
ASRTFKRHVAGRRVVDVS-E-PGGPAAAA----VSTGRLIDV---E--------------
-----------------------------A----P-T-N--GVVAHLRASKPLVRLRVPF
TLSRYE-----IDNVERGANDSDWDPVKEAAKKLAFVEDRAIFEGYAAASIDGI--RSAS
SNKPLALPADPREIPDVITQAISELRLAGVDGPYSV-----------------LLSADVY
TKVSETTEH-GYPILEHIDRLV--PGD-IIWAPAIDG---------------AFVLTTRG
GDFDLQLGTDVSIGYTSHDADTVQLYLQETLTFLCYTAEAAVPLT-S-------------
-------------
>V7KJI9
-----------------------------M---NNLYRDLAP------VTEAAWGEIELE
ASRTFKRHVAGRRVVDVS-E-PGGPAAAA----VSTGRLIDV---E--------------
-----------------------------A----P-T-N--GVVAHLRASKPLVRLRVPF
TLSRYE-----IDNVERGANDSDWDPVKEAAKKLAFVEDRAIFEGYAAASIDGI--RSAS
SNKPLALPADPREIPDVITQAISELRLAGVDGPYSV-----------------LLSADVY
TKVSETTEH-GYPILEHIDRLV--PGD-IIWAPAIDG---------------AFVLTTRG
GDFDLQLGTDVSIGYTSHDADTVQLYLQETLTFLCYTAEAAVPLT-S-------------
-------------
>X8B3L7
-----------------------------M---NNLYRDLAP------VTEAAWGEIELE
ASRTFKRHVAGRRVVDVS-E-PGGPAAAA----VSTGRLIDV---E--------------
-----------------------------A----P-T-N--GVVAHLRASKPLVRLRVPF
TLSRYE-----IDNVERGANDSDWDPVKEAAKKLAFVEDRAIFEGYAAASIDGI--RSAS
SNKPLALPADPREIPDVITQAISELRLAGVDGPYSV-----------------LLSADVY
TKVSETTEH-GYPILEHIDRLV--PGD-IIWAPAIDG---------------AFVLTTRG
GDFDLQLGTDVSIGYTSHDADTVQLYLQETLTFLCYTAEAAVPLT-S-------------
-------------
>A0A4P8UWN5
-----------------------------M---NNLYRDLAP------VTEAAWGEIELE
ASRTFKRHVAGRRVVDVS-E-PGGPAAAA----VSTGRLIDV---E--------------
-----------------------------A----P-T-N--GVVAHLRASKPLVRLRVPF
TLSRYE-----IDNVERGANDSDWDPVKEAAKKLAFVEDRAIFEGYAAASIDGI--RSAS
SNKPLALPPDPREIPDVITQAISELRLAGVDGPYSV-----------------LLSADVY
TKVSETTEH-GYPILEHIDRLV--PGD-IIWAPAIDG---------------AFVLTTRG
GDFDLQLGTDVSIGYTSHDADTVQLYLQETLTFLCYTAEAAVPLT-S-------------
-------------
>X7VZD0
-----------------------------M---NNLYRDLAP------VTEAAWGEIELE
ASRTFKRHVAGRRVVDVS-E-PGGPAAAA----VSTGRLIDV---E--------------
-----------------------------A----P-T-N--GVVAHLRASKPLVRLRVPF
TLSRYE-----IDNVERGANDSDWDPVKEAAKKLAFVEDRAIFEGYAAASIDGI--RSAS
SNKPLALPPDPREIPDVITQAISELRLAGVDGPYSV-----------------LLSADVY
TKVSETTEH-GYPILEHIDRLV--PGD-IIWAPAIDG---------------AFVLTTRG
GDFDLQLGTDVSIGYTSHDADTVQLYLQETLTFLCYTAEAAVPLT-S-------------
-------------
>A0A051TTE2
-----------------------------M---NNLYRDLAP------VTDAAWEEIELE
ATRTFKRHIAGRRVVDVS-E-PGGPVTAA----VSTGRLASV---A--------------
-----------------------------S----P-T-D--GVEAHLRESKPLVRLRVPF
TLSRYE-----IDNVERGANDSDWDPVKEAAKKLAFVEDRAIFEGYAAASIEGI--RSAS
SNKSLTLPADPREIPDVITQAISELRLAGVDGPYSV-----------------LLSADVY
TKVSETTEH-GYPILEHIDRLV--PGD-IIWAPAIDG---------------AFVLTTRG
GDFDLQLGHDVSIGYTSHDADTVQLYLQETLTFLCYTAEASVPLS-P-------------
-------------
>J4SHT4
-----------------------------M---NNLYRDLAP------VTDAAWEEIELE
ATRTFKRHIAGRRVVDVS-E-PGGPVTAA----VSTGRLASV---A--------------
-----------------------------S----P-T-D--GVEAHLRESKPLVRLRVPF
TLSRYE-----IDNVERGANDSDWDPVKEAAKKLAFVEDRAIFEGYAAASIEGI--RSAS
SNKSLTLPADPREIPDVITQAISELRLAGVDGPYSV-----------------LLAADVY
TKVSETTEH-GYPILEHIDRLV--PGD-IIWAPAIDG---------------AFVLTTRG
GDFDLQLGHDVSIGYTSHDADTVQLYLQETLTFLCYTAEASVPLS-P-------------
-------------
>A0A1A0VFP7
-----------------------------M---NNLYRDLAP------VTEAAWDEIELE
ATRTFKRHIAGRRVVDVS-E-PGGPVTAA----VSTGRLANV---A--------------
-----------------------------S----P-T-D--GVEAHLRESKPLVRLRVPF
TLSRYE-----IDNVERGANDSDWDPVKDAAKKLAFVEDRAIFEGYAAASIEGI--RSAS
SNKSLTLPADPREIPDVITQAISELRLAGVDGPYSV-----------------LLSADVY
TRVSETTEH-GYPILEHIDRLV--PGD-IIWAPAIDG---------------AFVLTTRG
GDFDLQLGHDVSIGYTSHDADTVQLYLQETLTFLCYTAEAAVPLS-P-------------
-------------
>A0A1B7U4E9
-----------------------------M---NNLYRDLAP------VTEAAWDDIELE
ATRTFKRHIAGRRVVDVS-E-PGGPVTAA----VSTGRLANV---A--------------
-----------------------------S----P-T-D--GVEAHLRESKPLVRLRVPF
TLSRYE-----IDNVERGANDSDWDPVKEAAKKLAFVEDRAIFEGYAAASIEGI--RSAS
SNKSLTLPADPREIPDVITQAISELRLAGVDGPYSV-----------------LLSADVY
TRVSETTEH-GYPILEHIDRLV--PGD-IIWAPAIDG---------------AFVLTTRG
GDFDLQLGHDVSIGYTSHDADTVQLYLQETLTFLCYTAEAAVPLS-P-------------
-------------
>A0A1A2SET5
-----------------------------M---NNLYRDLAP------VTEAAWEEIELE
ATRTFKRHIAGRRVVDVS-E-PGGPATAA----VSTGRLANV---A--------------
-----------------------------S----P-T-D--GVEAHLRESKPLVRLRVPF
TLSRYE-----IDNVERGANDSDWDPVKEAAKKLAFVEDRAIFEGYAAASIEGI--RSAS
SNKSLTLPADPREIPDVITQAISELRLAGVDGPYSV-----------------LLSADVY
TRVSETTEH-GYPILEHIDRLV--PGD-IIWAPAIDG---------------AFVLTTRG
GDFDLQLGHDVSIGYTSHDADTVRLYLQETLTFLCYTAEASVPLS-P-------------
-------------
>A0A1A3FC66
-----------------------------M---NNLYRDLAP------VTEAAWEEIELE
ATRTFKRHIAGRRVVDVS-E-PGGPATAA----VSTGRLANV---A--------------
-----------------------------S----P-T-D--GVEAHLRESKPLVRLRVPF
TLSRYE-----IDNVERGANDSDWDPVKEAAKKLAFVEDRAIFEGYAAASIEGI--RSAS
SNKSLTLPADPREIPDVITQAISELRLAGVDGPYSV-----------------LLSADVY
TRVSETTEH-GYPILEHIDRLV--PGD-IIWAPAIDG---------------AFVLTTRG
GDFDLQLGHDVSIGYTSHDADTVQLYLQETLTFLCYTAEASVPLS-P-------------
-------------
>A0A1A2YZR0
-----------------------------M---NNLYRDLAP------VTEAAWEEIELE
ATRTFKRHIAGRRVVDVS-E-PGGPATAA----VSTGRLADV---A--------------
-----------------------------S----P-T-D--GVEAHLRESKPLVRLRVPF
TLSRYE-----IDNVERGANDSDWDPVKDAAKKLAFVEDRAIFEGYAAASIEGI--RSAS
SNKSLTLPADPREIPDVITQAISELRLAGVDGPYSV-----------------LLSADVY
TRVSETTEH-GYPILEHIDRLV--PGD-IIWAPAIDG---------------AFVLTTRG
GDFDLQLGHDVSIGYTSHDADTVQLYLQETLTFLCYTAEASVPLS-P-------------
-------------
>A0A1A3SR48
-----------------------------M---NNLYRDLAP------VTEAAWEEIELE
ATRTFKRHIAGRRVVDVS-E-PGGPVTAA----ISTGRLANV---A--------------
-----------------------------S----P-T-D--GVEAHLRESKPLVRLRVPF
TLSRYE-----IDNVERGANDSDWDPVKEAAKKLAFVEDRAIFEGYAAASIEGI--RSAS
SNKSLTLPADPREIPDVITQAISELRLAGVDGPYSV-----------------LLSADVY
TRVSETTEH-GYPILEHIDRLV--PGD-IIWAPAIDG---------------AFVLTTRG
GDFDLQLGHDVSIGYTSHDADTVQLYLQETLTFLCYTAEASVPLN-P-------------
-------------
>A0A1A3DBV3
-----------------------------M---NNLYRDLAP------VTEAAWEEIELE
AARTFKRHIAGRRVVDVS-E-PGGPVTAA----VSTGRLANV---A--------------
-----------------------------S----P-T-E--GVEAHLRESKPLVRLRVPF
TLSRYE-----IDNVERGANDSDWDPVKEAAKKLAFVEDRAIFEGYAAASIEGI--RSAS
SNKSLTLPADPREIPDVITQAISELRLAGVDGPYSV-----------------LLSADVY
TRVSETTEH-GYPILEHIDRLV--PGD-IIWAPAIDG---------------AFVLTTRG
GDFDLQLGHDVSIGYTSHDADTVQLYLQETLTFLCYTAEAAVPLS-P-------------
-------------
>A0A1A2BPM6
-----------------------------M---NNLYRDLAP------VTDAAWDEIETE
ATRTFKRHIAGRRVVDVS-E-PGGPVTAA----VSTGRLANV---A--------------
-----------------------------S----P-T-E--GVEAHLRESKPLVRLRVPF
TLSRYE-----IDNVERGANDSDWDPVKEAAKKLAFVEDRAIFEGYAAASIEGI--RSAS
SNKSLTLPADPREIPDVITQAISELRLAGVDGPYSV-----------------LLSADVY
TRVSETTEH-GYPILEHIDRLV--PGD-IIWAPAIDG---------------AFVLTTRG
GDFDLQLGHDVSIGYTSHDADTVQLYLQETLTFLCYTAEAAVPLS-P-------------
-------------
>A0A1A2SJI9
-----------------------------M---NNLYRDLAP------VTDAAWDEIETE
ATRTFKRHIAGRRVVDVS-E-PGGPVTAA----VSTGRLANV---A--------------
-----------------------------S----P-T-D--GVEAHLRESKPLIRLRVPF
TLSRYE-----IDNVERGAYDSDWDPVKEAAKKLAFVEDRAIFEGYAAASIEGI--RSAS
SNKSLTLPADPREIPDVITQAISELRLAGVDGPYSV-----------------LLSADVY
TRVSETTEH-GYPILEHIDRLV--PGD-IIWAPAIDG---------------AFVLTTRG
GDFDLQLGTDVSIGYTSHDADTVQLYLQETLTFLCYTAEASVPLS-P-------------
-------------
>A0A1A3EBP8
-----------------------------M---NNLYRDLAP------VTDAAWHEIETE
ATRTFKRHIAGRRVVDVS-E-PGGPVAAA----VSTGRLANV---A--------------
-----------------------------S----P-T-E--GVEAHLRESKPLVRLRVPF
TLSRYE-----IDNVERGANDSDWDPVKEAAKKLAFVEDRAIFEGYAAASIEGI--RSAS
SNKSLTLPADPREIPDVITQAISELRLAGVDGPYSV-----------------LLSADVY
TRVSETTEH-GYPILEHIDRLV--PGD-IIWAPAIDG---------------AFVLTTRG
GDFDLQLGTDVSIGYTSHDADTVQLYLQETLTFLCYTAEASVPLN-P-------------
-------------
>A0A1A3N6L0
-----------------------------M---NNLYRDLAP------VTDAAWHEIETE
ATRTFKRHIAGRRVVDVS-E-PGGPVAAA----VSTGRLANV---A--------------
-----------------------------S----P-T-E--GVEAHLRESKPLVRLRVPF
TLSRYE-----IDNVERGANDSDWDPVKEAAKKLAFVEDRAIFEGYAAASIEGI--RSAS
SNKSLTLPADPREIPDVITQAISELRLAGVDGPYSV-----------------LLSADVY
TRVSETTEH-GYPILEHIDRLV--PGD-IIWAPAIDG---------------AFVLTTRG
GDFDLQLGTDVSIGYTSHDADTVQLYLQETLTFLCYTAEASVPLN-P-------------
-------------
>A0A329KJR5
-----------------------------M---NNLYRDLAP------VTDAAWHEIETE
ATRTFKRHIAGRRVVDVS-E-PGGPVAAA----VSTGRLANV---A--------------
-----------------------------S----P-T-E--GVEAHLRESKPLVRLRVPF
TLSRYE-----IDNVERGANDSDWDPVKEAAKKLAFVEDRAIFEGYAAASIEGI--RSAS
SNKSLTLPADPREIPDVITQAISELRLAGVDGPYSV-----------------LLSADVY
TRVSETTEH-GYPILEHIDRLV--PGD-IIWAPAIDG---------------AFVLTTRG
GDFDLQLGTDVSIGYTSHDADTVQLYLQETLTFLCYTAEASVPLN-P-------------
-------------
>A0A1A3FP56
-----------------------------M---NNLYRDLAP------VTDAAWHEIETE
ATRTFKRHIAGRRVVDVS-E-PGGPVAAA----VSTGRLANV---A--------------
-----------------------------S----P-T-E--GVEAHLRESKPLVRLRVPF
TLSRYE-----IDNVERGANDSDWDPVKEAAKKLAFVEDRAIFEGYAAASIEGI--RSAS
SNKSLTLPADPREIPDVITQAISELRLAGVDGPYSV-----------------LLSADVY
TRVSETTEH-GYPILEHIDRLV--PGD-IIWAPAIDG---------------AFVLTTRG
GDFDLQLGTDVSIGYTSHDADTVHLYLQETLTFLCYTAEASVPLN-P-------------
-------------
>A0A1W9ZG99
-----------------------------M---NNLYRDLAP------VTDAAWDEIETE
ATRTFKRHIAGRRVVDVS-E-PGGPIAAA----VSTGRLANV---A--------------
-----------------------------S----P-T-E--GVEAHLRESKPLVRLRVPF
TLSRYE-----IDNVERGANDSDWDPVKAAAKKLAFVEDRAIFEGYAAASIEGI--RSAS
SNKSLTLPADPREIPDVITQAISELRLAGVDGPYSV-----------------LLSADVY
TRVSETTEH-GYPILEHIDRLV--PGD-IIWAPAIDG---------------AFVLTTRG
GDFDLQLGTDVSIGYTSHDADTVQLYLQETLTFLCYTAEASVPLN-P-------------
-------------
>A0A329LQU9
-----------------------------M---NNLYRDLAP------VTDAAWAEIETE
ATRTFKRHIAGRRVVDVS-E-PGGPVTAA----VSTGRLANV---A--------------
-----------------------------S----P-T-D--GVEAHLRESKPLVRLRVPF
TLSRYE-----IDNVERGANDSDWDPVKEAAKKLAFVEDRAIFEGYAAASIEGI--RSAS
SNKSLTLPADPREIPDVITQAISELRLAGVDGPYSV-----------------LLSADVY
TRVSETTEH-GYPILEHIDRLV--PGD-IIWAPAIDG---------------AFVLTTRG
GDFDLQLGTDVSIGYTSHDADTVQLYLQETLTFLCYTAEASVPLN-P-------------
-------------
>A0A1X2LBE0
-----------------------------M---NNLYRDLAP------VTEAAWKEIELE
AARTFKRHIAGRRVVDVS-E-PGGPVTAA----VSTGRLANA---A--------------
-----------------------------S----P-T-D--GVEAHLRESKPLVRLRVPF
TLSRYE-----IDNVERGANDADWDPVKDAAKKLAFVEDRAIFEGYAAASIEGI--RSAS
SNKSLTLPADPREIPDVITQAISELRLAGVDGPYSV-----------------LLSADVY
TRVSETTEH-GYPILEHIDRLV--PGD-IIWAPAIDG---------------AFVLTTRG
GDFDLQLGQDVSIGYTSHDADTVQLYLQETLTFLCYTAEAAVPLN-P-------------
-------------
>A0A1A2T9J6
-----------------------------M---NNLYRDLAP------VTEAAWKEIELE
AARTFKRHIAGRRVVDVS-E-PGGPVTAA----VSTGRLTNV---A--------------
-----------------------------S----P-T-D--GVEAHLRESKPLVRLRVPF
TLSRYE-----IDNVERGANDSDWDPVKEAAKKLAFVEDRAIFEGYSAASIEGI--RSAS
SNKSLTLPADPREIPDVITQAISELRLAGVDGPYSV-----------------LLSAEVY
TKVSETTEH-GYPILEHIDRLV--PGD-IIWAPAIDG---------------AFVLTTRG
GDFDLQLGHDVSVGYTSHDADTVQLYLQETLTFLCYTAEASVPLT-P-------------
-------------
>A0A1X0G230
-----------------------------M---NNLYRDLAP------VTEAAWKEIEVE
AARTFKRHIAGRRVVDVS-E-PGGPVTAA----VSTGRLTNV---A--------------
-----------------------------S----P-T-D--GVEAHLRESKPLVRLRVPF
TLSRYE-----IDNVERGANDSDWDPVKEAAKKLAFVEDRAIFEGYSAASIEGI--RSAS
SNKSLTLPADPREIPDVITQAISELRLAGVDGPYSV-----------------LLSAEVY
TMVSETTEH-GYPILEHIDRLV--PGD-IIWAPAIDG---------------AFVLTTRG
GDFDLQLGHDVSIGYTSHDADTVQLYLQETLTFLCYTAEASVPLT-P-------------
-------------
>A0A081I228
-----------------------------M---NNLYRDLAP------VTEAAWKEIELE
ATRTFKRHIAGRRVVDVS-E-PGGPVAAA----VSTGRLANV---A--------------
-----------------------------S----P-T-E--GVEAHLRESKPLVRLRVPF
TLSRYE-----IDNVERGANDSDWDPVKAAAKKLAFVEDRAIFEGYAAASIEGI--RSAS
SNKTLTLPADPSEIPDVITQAISELRLAGVDGPYSV-----------------LLSADVY
TKVSETTQH-GYPILEHIDRLV--PGD-IIWAPAIDG---------------AFVLTTRG
GDFDLQLGTDVTIGYTSHDADTVQLYLQETLTFLCYTAEASVPLT-A-------------
-------------
>A0A220Y6F1
-----------------------------M---NNLYRDLAP------VTEAAWKEIELE
ATRTFKRHIAGRRVVDVS-E-PGGPVAAA----VSTGRLANV---A--------------
-----------------------------S----P-T-E--GVEAHLRESKPLVRLRVPF
TLSRYE-----IDNVERGANDSDWDPVKAAAKKLAFVEDRAIFEGYAAASIEGI--RSAS
SNKTLTLPADPSEIPDVITQAISELRLAGVDGPYSV-----------------LLSADVY
TKVSETTQH-GYPILEHIDRLV--PGD-IIWAPAIDG---------------AFVLTTRG
GDFDLQLGTDVTIGYTSHDADTVQLYLQETLTFLCYTAEASVPLT-A-------------
-------------
>H8IQ37
-----------------------------M---NNLYRDLAP------VTEAAWKEIELE
ATRTFKRHIAGRRVVDVS-E-PGGPVAAA----VSTGRLANV---A--------------
-----------------------------S----P-T-E--GVEAHLRESKPLVRLRVPF
TLSRYE-----IDNVERGANDSDWDPVKAAAKKLAFVEDRAIFEGYAAASIEGI--RSAS
SNKTLTLPADPSEIPDVITQAISELRLAGVDGPYSV-----------------LLSADVY
TKVSETTQH-GYPILEHIDRLV--PGD-IIWAPAIDG---------------AFVLTTRG
GDFDLQLGTDVTIGYTSHDADTVQLYLQETLTFLCYTAEASVPLT-A-------------
-------------
>I2A8J1
-----------------------------M---NNLYRDLAP------VTEAAWKEIELE
ATRTFKRHIAGRRVVDVS-E-PGGPVAAA----VSTGRLANV---A--------------
-----------------------------S----P-T-E--GVEAHLRESKPLVRLRVPF
TLSRYE-----IDNVERGANDSDWDPVKAAAKKLAFVEDRAIFEGYAAASIEGI--RSAS
SNKTLTLPADPSEIPDVITQAISELRLAGVDGPYSV-----------------LLSADVY
TKVSETTQH-GYPILEHIDRLV--PGD-IIWAPAIDG---------------AFVLTTRG
GDFDLQLGTDVTIGYTSHDADTVQLYLQETLTFLCYTAEASVPLT-A-------------
-------------
>J9WBU0
-----------------------------M---NNLYRDLAP------VTEAAWKEIELE
ATRTFKRHIAGRRVVDVS-E-PGGPVAAA----VSTGRLANV---A--------------
-----------------------------S----P-T-E--GVEAHLRESKPLVRLRVPF
TLSRYE-----IDNVERGANDSDWDPVKAAAKKLAFVEDRAIFEGYAAASIEGI--RSAS
SNKTLTLPADPSEIPDVITQAISELRLAGVDGPYSV-----------------LLSADVY
TKVSETTQH-GYPILEHIDRLV--PGD-IIWAPAIDG---------------AFVLTTRG
GDFDLQLGTDVTIGYTSHDADTVQLYLQETLTFLCYTAEASVPLT-A-------------
-------------
>S4Z2Z2
-----------------------------M---NNLYRDLAP------VTEAAWKEIELE
ATRTFKRHIAGRRVVDVS-E-PGGPVAAA----VSTGRLANV---A--------------
-----------------------------S----P-T-E--GVEAHLRESKPLVRLRVPF
TLSRYE-----IDNVERGANDSDWDPVKAAAKKLAFVEDRAIFEGYAAASIEGI--RSAS
SNKTLTLPADPSEIPDVITQAISELRLAGVDGPYSV-----------------LLSADVY
TKVSETTQH-GYPILEHIDRLV--PGD-IIWAPAIDG---------------AFVLTTRG
GDFDLQLGTDVTIGYTSHDADTVQLYLQETLTFLCYTAEASVPLT-A-------------
-------------
>X8A0G1
-----------------------------M---NNLYRDLAP------VTEAAWKEIELE
ATRTFKRHIAGRRVVDVS-E-PGGPVAAA----VSTGRLANV---A--------------
-----------------------------S----P-T-E--GVEAHLRESKPLVRLRVPF
TLSRYE-----IDNVERGANDSDWDPVKAAAKKLAFVEDRAIFEGYAAASIEGI--RSAS
SNKTLTLPADPSEIPDVITQAISELRLAGVDGPYSV-----------------LLSADVY
TKVSETTQH-GYPILEHIDRLV--PGD-IIWAPAIDG---------------AFVLTTRG
GDFDLQLGTDVTIGYTSHDADTVQLYLQETLTFLCYTAEASVPLT-A-------------
-------------
>X8CPC9
-----------------------------M---NNLYRDLAP------VTEAAWKEIELE
ATRTFKRHIAGRRVVDVS-E-PGGPVAAA----VSTGRLANV---A--------------
-----------------------------S----P-T-E--GVEAHLRESKPLVRLRVPF
TLSRYE-----IDNVERGANDSDWDPVKAAAKKLAFVEDRAIFEGYAAASIEGI--RSAS
SNKTLTLPADPSEIPDVITQAISELRLAGVDGPYSV-----------------LLSADVY
TKVSETTQH-GYPILEHIDRLV--PGD-IIWAPAIDG---------------AFVLTTRG
GDFDLQLGTDVTIGYTSHDADTVQLYLQETLTFLCYTAEASVPLT-A-------------
-------------
>A0A1A2QNX8
-----------------------------M---NNLYRDLAP------VTEAAWKEIELE
ASRTFKRHIAGRRVVDVS-E-PGGPVAAA----VSTGRLANV---A--------------
-----------------------------S----P-T-E--GVEAHLRESKPLVRLRVPF
TLSRYE-----IDNVERGANDSDWDPVKAAAKKLAFVEDRAIFEGYAAASIEGI--RSAS
SNKTLTLPADPSEIPDVITQAISELRLAGVDGPYSV-----------------LLSADVY
TKVSETTQH-GYPILEHIDRLV--PGD-IIWAPAIDG---------------AFVLTTRG
GDFDLQLGTDVTIGYTSHDADTVQLYLQETLTFLCYTAEASVPLT-A-------------
-------------
>A0A1A3J4S0
-----------------------------M---NNLYRDLAP------ITEAAWEEIELE
ATRTFKRHIAGRRVVDVS-E-PGGPVAAS----ISTGRLANV---A--------------
-----------------------------S----P-T-E--GVEAHLRESKPLVRLRVPF
TLSRYE-----IDNVERGANDSDWDPVKAAAKKLAFVEDRAIFEGYAAASIEGI--RSAS
SNKTLTLPADPSEIPDVITQAISELRLAGVDGPYSV-----------------LLSADVY
TKVSETTQH-GYPILEHIDRLV--PGD-IIWAPAIDG---------------AFVLTTRG
GDFDLQLGTDVTIGYTSHDADTVQLYLQETLTFLCYTAEASVPLS-P-------------
-------------
>A0A1A1W0M8
-----------------------------M---NNLYRELAP------VTDAAWEEIELE
ATRTFKRHIAGRRVVDVS-E-PGGPVAAA----VSTGRLADV---A--------------
-----------------------------S----P-T-E--GVEAHLRDSKPLVRLRVPF
TLSRYE-----IDNVERGANDSDWDPVKVAAKKLAFVEDRAIFEGYAAASIEGI--RSAS
SNKSLTLPADPSEIPDVITQAISELRLAGVDGPYSV-----------------LLSADVY
TKVSETTQH-GYPILEHIDRLV--PGD-IIWAPAIDG---------------AFVLTTRG
GDFDLQLGTDVTIGYTSHDADTVQLYLQETLTFLCYTAEASVPLS-P-------------
-------------
>A0A522NLI1
-----------------------------M---NNLYRDLAP------VTEAAWDEIELE
ATRTFKRHIAGRRVVDVS-E-PGGPVTAA----VSTGRLANV---A--------------
-----------------------------S----P-T-D--GVEAHLRESKPFVRLRVPF
TLSRYE-----IDNVERGASDSDWDPVKAAAKKLAFVEDRAIFEGYAAASIEGI--RSAS
SNKSLTLPADPSEIPDVVTQAISELRLAGVDGPYSV-----------------LLSADVY
TQVSETTQH-GYPILEHIDRLV--PGD-IIWAPAIDG---------------AFVLTTRG
GDFDLQLGTDVTIGYTSHDADTVQLYLQETLTFLCYTAEASVPLS-P-------------
-------------
>A0A0U1CZN8
-----------------------------M---NNLYRDLAP------VTEAAWEEIELE
ATRTFKRHVAGRRVVDVS-G-PGGPATAA----VSTGRLLDV---A--------------
-----------------------------S----P-S-D--GVEAHLRASKPLVRLRVPF
TLSRYE-----IDNVERGAQDSDWDPVKAAAKKLAFVEDRAIFEGYPAASIEGI--RAAS
SNKPLTLPADPREIPDVITQAISELRLAGVDGPYSV-----------------LLSADVY
TKVSETTEH-GYPILEHIDRLV--PGD-IIWAPAIDG---------------AFVLTTRG
GDFDLQLGTDVSIGYTSHDADTVRLYLQETLTFLCYTAEAAVPLG-S-------------
-------------
>A0A1A2NB09
-----------------------------M---NNLYRDLAP------VTEAAWEEIELE
ATRTFKRHVAGRRVVDVS-G-PGGPVTAA----VSTGRLIDV---A--------------
-----------------------------S----P-S-D--GVEAHLRASKPLVRLRVPF
TLSRYE-----IDNVERGAQDSDWDPVKAAAKKLAFVEDRAIFEGYPAASIEGI--RAAS
SNKPLTLPADPREIPDVITQAISELRLAGVDGPYSV-----------------LLSADVY
TKVSETTEH-GYPILEHIDRLV--PGD-IIWAPAIDG---------------AFVLTTRG
GDFDLQLGTDVSIGYTSHDAETVQLYLQETLTFLCYTAEAAVPLG-S-------------
-------------
>A0A1A2PUH9
-----------------------------M---NNLYRDLAP------VTEAAWEEIELE
ATRTFKRHVAGRRVVDVS-G-PGGPVTAA----VSTGRLIDV---A--------------
-----------------------------S----P-S-D--GVEAHLRASKPLVRLRVPF
TLSRYE-----IDNVERGAQDSDWDPVKAAAKKLAFVEDRAIFEGYPAASIEGI--RAAS
SNKPLTLPADPREIPDVITQAISELRLAGVDGPYSV-----------------LLSADVY
TKVSETTEH-GYPILEHIDRLV--PGD-IIWAPAIDG---------------AFVLTTRG
GDFDLQLGTDVSIGYTSHDAETVQLYLQETLTFLCYTAEAAVPLG-S-------------
-------------
>A0A1A2XCN9
-----------------------------M---NNLYRDLAP------VTEAAWKEIELE
ATRTFKRHVAGRRVVDVS-G-PGGPVTAA----VSTGRLIDV---A--------------
-----------------------------S----P-S-D--GVEAHLRASKPLVRLRVPF
TLSRYE-----IDNVERGAQDSDWDPVKAAAKKLAFVEDRAIFEGYPAASIEGI--RAAS
SNKPLTLPADPREIPDVITQAISELRLAGVDGPYSV-----------------LLSADVY
TKVSETTEH-GYPILEHIDRLV--PGD-IIWAPAIDG---------------AFVLTTRG
GDFDLQLGTDVSIGYTSHDADTVQLYLQETLTFLCYTAEAAVPLG-S-------------
-------------
>A0A1A0UFH5
-----------------------------M---NNLYRDLAP------VTEAAWDEIETE
ATRTFKRHVAGRRVVDVS-G-PGGPVTAA----VSTGRLIDV---A--------------
-----------------------------A----P-S-D--GVEAHLRASKPLVRLRVPF
TLSRYE-----IDNVERGAQDSDWDPVKEAAKKLAFVEDRAIFEGYAAASIEGI--RSAS
SNKPLTLPADPREIPDVITQAISELRLAGVDGPYSV-----------------LLSADVY
TKVSETTEH-GYPILEHIDRLV--PGD-IIWAPAIDG---------------AFVLTTRG
GDFDLQLGTDVSIGYTSHDADTVQLYLQETLTFLCYTAEAAVPLG-S-------------
-------------
>A0A1A2LVG2
-----------------------------M---NNLYRDLAP------VTEAAWEEIETE
ATRTFKRHVAGRRVVDVS-G-PGGAVTAA----VSTGRLIDV---A--------------
-----------------------------A----P-S-D--GVEAHLRASKPLVRLRVPF
TLSRYE-----IDNVERGAQDSDWDPVKEAAKKLAFVEDRAIFEGYAAASIEGI--RSAS
SNKPLTLPADPREIPDVITQAISELRLAGVDGPYSV-----------------LLSADVY
TKVSETTEH-GYPILEHIDRLV--PGD-IIWAPAIDG---------------AFVLTTRG
GDFDLQLGTDVSIGYTSHDADTVQLYLQETLTFLCYTAEAAVPLS-S-------------
-------------
>A0A1A2XLQ7
-----------------------------M---NNLYRELAP------VTEAAWEEIETE
ATRTFKRHVAGRRVVDVS-G-PGGAVTAA----VSTGRLIDV---A--------------
-----------------------------A----P-S-D--GVEAHLRASKPLVRLRVPF
TLSRYE-----IDNVERGAQDSDWDPVKEAAKKLAFVEDRAIFEGYAAASIEGI--RSAS
SNKPLTLPADPREIPDVITQAISELRLAGVDGPYSV-----------------LLSADVY
TKVSETTEH-GYPILEHIDRLV--PGD-IIWAPAIDG---------------AFVLTTRG
GDFDLQLGTDVSIGYTSHDADTVQLYLQETLTFLCYTAEAAVPLS-S-------------
-------------
>A0A1X0KEP8
-----------------------------M---NNLYRDLAP------VTEAAWDEIETE
ATRTFKRHIAGRRVVDVS-G-PGGPVTAA----VSTGRLVDV---A--------------
-----------------------------S----P-S-D--GVEAHLRASKPLVRLRVPF
TLSRYE-----IDNVERGAQDSDWDPVKAAAKKLAFVEDRAIFEGYAAASIEGI--RSAS
SNKPLTLPADPREIPDVITQAISELRLAGVDGPYSV-----------------LLSADVY
TKVSETTEH-GYPILEHIDRLV--PGD-IIWAPAIDG---------------AFVLTTRG
GDFDLQLGTDVSIGYTSHDADTVQLYLQETLTFLCYTAEAAVPLS-S-------------
-------------
>A0A1B9D7Y3
-----------------------------M---NNLYRDLAP------VTDAAWSEIETE
ATRTFKRHVAGRRVIDVS-G-PGGPVTAA----VSTGRLIDV---A--------------
-----------------------------S----P-S-D--GVEAHLRASKPLVRLRVPF
TLSRYE-----IDNVERGAQDSDWDPVKAAAKKLAFVEDRAIFEGYAAASIEGI--RSAS
SNKPLTLPADPREIPDVITQAISELRLAGVDGPYSV-----------------LLSADVY
TKVSETTEH-GYPILEHIDRLV--PGD-IIWAPAIDG---------------AFVLTTRG
GDFDLQLGTDVSIGYTSHDADSVQLYLQETLTFLCYTAEAAVPLS-S-------------
-------------
>D5P827
-----------------------------M---NNLYRDLAP------VTDAAWSEIETE
ATRTFKRHVAGRRVIDVS-G-PGGPVTAA----VSTGRLIDV---A--------------
-----------------------------S----P-S-D--GVEAHLRASKPLVRLRVPF
TLSRYE-----IDNVERGAQDSDWDPVKAAAKKLAFVEDRAIFEGYAAASIEGI--RSAS
SNKPLTLPADPREIPDVITQAISELRLAGVDGPYSV-----------------LLSADVY
TKVSETTEH-GYPILEHIDRLV--PGD-IIWAPAIDG---------------AFVLTTRG
GDFDLQLGTDVSIGYTSHDADSVQLYLQETLTFLCYTAEAAVPLS-S-------------
-------------
>A0A1A2E3K1
-----------------------------M---NNLYRDLAP------VTEAAWDEIETE
ATRTFKRHVAGRRVVDVS-G-PGGPVTAA----VSTGRLIDV---A--------------
-----------------------------A----P-S-D--GVEAHLRASKPLVRLRVPF
TLSRYE-----IDNVERGAQDSDWDPVKEAAKKLAFVEDRAIFEGYAAASIEGI--RSAS
SNKPLTLLADPREIPDVITQAISELRLAGVDGPYSV-----------------LLSADVY
TKVSETTEH-GYPILEHIDRLV--PGD-IIWAPAIDG---------------AFVLTTRG
GDFDLQLGTDVSIGYTSHDADTVRLYLQETLTFLCYTAEAAVPLS-S-------------
-------------
>A0A1X1ZJ56
-----------------------------M---NNLYRDLAP------VTEAAWEEIETE
ATRTFKRNVAGRRVVDVS-G-PGGPVTAA----VSTGRLIDV---A--------------
-----------------------------S----P-S-D--GVEAHLRASKPLVRLRVPF
TLSRYE-----IDNVERGAQDSDWDPVKEAAKKLAFVEDRAIFEGYAAASIEGI--RSAS
SNKPLTLPADPREIPDVITQAISELRLAGVDGPYSV-----------------LLSADVY
TKVSETTEH-GYPILEHIDRLV--PGD-IIWAPAIDG---------------AFVLTTRG
GDFDLQLGTDVSIGYTSHDADTVQLYLQETLTFLCYTAEASVPLS-S-------------
-------------
>A0A1A2VCA9
-----------------------------M---NNLYRDLAP------VTEAAWDEIETE
ATRTFKRHVAGRRVVDVS-G-PGGPVTAA----VSTGRLTDV---A--------------
-----------------------------S----P-S-D--GVEAHLRASKPLVRLRVPF
TLSRYE-----IDNVERGAQDSDWDPVKEAAKKLAFVEDRAIFEGYAAASIEGI--RAAS
SNKPLTLPADPREIPDVITQAISELRLAGVDGPYSV-----------------LLSADVY
TKVSETTEH-GYPILEHIDRLV--PGD-IIWAPAIDG---------------AFVLTTRG
GDFDLQLGTDVSIGYTSHDADTVQLYLQETLTFLCYTAEAAVPLT-S------QE-----
-------------
>A0A1A1WAR8
-----------------------------M---NNLYRDLAP------VTDAAWEEIETE
AARTFKRHVAGRRVVDVS-E-PGGPVTAG----VSTGRLIDI---A--------------
-----------------------------S----P-S-E--GVEAHVRASKPLVRLRVPF
TLSRYE-----IDNVERGAQDSDWDPVKEAAKKLAFAEDRAIFEGYAAASIEGI--RSAS
SNKPLTLPADPREIPDVITQAISELRLAGVDGPYSV-----------------LLSADVY
TKVSETTEH-GYPILEHIDRLV--PGD-IIWAPAIDG---------------AFVLTTRG
GDFDLQLGTDVSIGYTSHDADTVALYLQETLTFLCYTAEASVPLT-S-------------
-------------
>A0A1A2JIY6
-----------------------------M---NNLYRDLAP------VTDAAWEEIETE
AARTFKRHVAGRRVVDVS-E-PGGPVTAG----VSTGRLIDI---A--------------
-----------------------------S----P-S-E--GVEAHVRASKPLVRLRVPF
TLSRYE-----IDNVERGAQDSDWDPVKEAAKKLAFVEDRAIFEGYAAASIEGI--RSAS
SNKALTLPADPREIPDVITQAISELRLAGVDGPYSV-----------------LLSADVY
TKVSETTEH-GYPILEHIDRLV--PGD-IIWAPAIDG---------------AFVLTTRG
GDFDLQLGTDVSIGYTSHDADTVQLYLQETLTFLCYTAEASVPLT-S-------------
-------------
>A0A1A2MSG3
-----------------------------M---NNLYRELAP------VTDAAWKEIETE
ASRTFKRHIAGRRVVDVS-E-PGGPVTAA----VSTGRLVDV---A--------------
-----------------------------S----P-S-D--GVEAHLRASKPLVRLRVPF
TLSRYE-----IDNVERGAQDSDWDPVKDAAKKLAFVEDRAIFEGYPAASIDGI--RTCS
SNKPLTLPADPREIPDVITQAISELRLAGVDGPYSV-----------------LLSADVY
TKVSETTEH-GYPILEHIDRLV--PGD-IIWAPAIDG---------------AFVLTTRG
GDFDLQLGTDVSIGYSSHDAESVQLYLQETLTFLCYTAEASVPLS-S-------------
-------------
>A0A1A2NQU7
-----------------------------M---NNLYRELAP------VTEAAWKEIETE
ASRTFKRHIAGRRVVDVS-E-PGGPVTAA----VSTGRLVDV---T--------------
-----------------------------S----P-S-D--GVEAHLRASKPLVRLRVPF
TLSRYE-----IDNVERGAQDSDWDPVKAAAKKLAFVEDRAIFEGYPAASIDGI--RTCS
SNKPLTLPADPREIPDVITQAISELRLAGVDGPYSV-----------------LLSADVY
TKVSETTEH-GYPILEHIDRLV--PGD-IIWAPAIDG---------------AFVLTTRG
GDFDLQLGTDVSIGYTSHDAETVQLYLQETLTFLCYTAEASVPLS-S-------------
-------------
>A0A1A2W1P2
-----------------------------M---NNLYRELAP------VTEAAWKEIETE
ASRTFKRHIAGRRVVDVS-E-PGGPVTAA----VSTGRLVDV---T--------------
-----------------------------S----P-S-D--GVEAHLRASKPLVRLRVPF
TLSRYE-----IDNVERGAQDSDWDPVKAAAKKLAFVEDRAIFEGYPAASIDGI--RTCS
SNKPLTLPADPREIPDVITQAISELRLAGVDGPYSV-----------------LLSADVY
TKVSETTEH-GYPILEHIDRLV--PGD-IIWAPAIDG---------------AFVLTTRG
GDFDLQLGTDVSIGYTSHDAETVQLYLQETLTFLCYTAEASVPLS-S-------------
-------------
>A0A1Q4I0P9
-----------------------------M---NNLYRELAP------VTEAAWKEIETE
ASRTFKRHIAGRRVVDVS-E-PGGPVTAA----VSTGRLVDV---A--------------
-----------------------------S----P-S-D--GVEAHLRASKPLVRLRVPF
TLSRYE-----IDNVERGAQDSDWDPVKAAAKKLAFVEDRAIFEGYPAASIDGI--RTCS
SNKPLTLPADPREIPDVITQAISELRLAGVDGPYSV-----------------LLSADVY
TKVSETTEH-GYPILEHIDRLV--PGD-IIWAPAIDG---------------AFVLTTRG
GDFDLQLGTDVSIGYTSHDAETVQLYLQETLTFLCYTAEASVPLS-S-------------
-------------
>A0A1X0IGT3
-----------------------------M---NNLYRDLAP------VTEAAWHEIELE
ATRTFKRHVAGRRVVDVS-E-PGGPVTAA----VSTGRLIDV---A--------------
-----------------------------S----P-S-D--GVEAHLRTSKPLVRLRVPF
TLSRYE-----IDNVERGAQDSDWDPVKAAAKKLAFVEDRAIFEGYAAASIDGI--RTCS
SNKPLTLPADPREIPDVITQAISQLRLAGVDGPYSV-----------------LLSADVY
TRVSETTEH-GYPILEHIDRLV--PGD-IIWAPAIDG---------------AFVLTTRG
GDFDLQLGTDVSIGYTSHDADTVQLYLQETLTFLCYTAEASVPLS-S------QE-----
-------------
>A0A1A2PCE6
-----------------------------M---NNLYRELAP------VTDAAWDEIEEE
ATRTFKRHIAGRRVVDVS-E-PGGPVTAA----VSTGRLVDV---Q--------------
-----------------------------A----P-T-E--GVVAQLRASKPLVRLRVPF
TLSRTE-----IDNVERGAQDADWDPVKDAAKKLAFVEDRAIFEGYAAASIEGI--RSAS
SNKSLTLPADPREIPDVITQAISELRLAGVDGPYSV-----------------LLSADVY
TKVSETTEH-GYPILEHIDRLV--PGD-IIWAPAIDG---------------AFVLTTRG
GDFDLQLGTDVSIGYTSHDADTVQLYLQETLTFLCYTAEAAVPLN-P-------------
-------------
>A0A1A0KV22
----------------------------MK---NNLYRELAP------VTDAAWAEIELE
ATRTFKRHIAGRRVVDVS-E-PGGPVTAA----VSTGRLVDV---E--------------
-----------------------------S----P-T-S--GVQAQLRAAKPLVRLRVPF
TLSRTE-----IDNVERGAQDSDWDPVKEAAKKLAFVEDRAIFEGYPAAQIEGI--RSAS
SNKPLTLPADPREIPDVITQAISELRLAGVDGPYSV-----------------LLAADVY
TKVSETTEH-GYPILEHIDRLV--PGD-IIWAPAIDG---------------AFVLTTRG
GDFDLQLGTDVSIGYTSHDADDVQLYLQETMTFLCYTGEASVALG-A-------------
-------------
>A0A2K4YH53
----------------------------MT---NNLYRNLAP------VTDAAWAEIELE
ATRTFKRHIAGRRVVDVS-E-PGGPVTAA----VSTGRLVDV---Q--------------
-----------------------------A----P-T-D--GVVAHLRASNPLVRLRVPF
TLSRTE-----IDNVERGAQDSDWDPVKEAAKKLAFVEDRAIFEGYPAAQIEGI--RAAS
SNKPLTLPADPREIPDVITQAITELRLAGVDGPYSV-----------------LLAADVY
TRVSETTEH-GYPILEHIDRLV--PGD-IIWAPAIDG---------------AFVLTTRG
GDFDLQLGTDVSIGYTSHDADSVQLYLQETLTFLCYTAEASVALG-A-------------
-------------
>A0A1E3SPG5
----------------------------MK---NNLYRELAP------ITDAAWGEIELE
AARTFKRHIAGRRVVDVS-E-PGGPTTAA----ISTGRLVDV---E--------------
-----------------------------A----P-T-N--GVVAHLRAANPLVRLRVPF
TLSRTE-----IDNVERGAQDSDWDPVKAAAKKLAFVEDRAIFEGYPAAQIEGI--RSAS
SNKPLTLPADPREIPDVITQAISELRLAGVDGPYSV-----------------LLSADVY
TKVSETTEH-GYPILEHIDRLV--PGD-IIWAPAIDG---------------AFVLTTRG
GDFDLQLGTDVSIGYTAHDADSVQLYLQETMTFLCYTAEASVPLA-A------PE-----
-------------
>A0A1X0XRV9
----------------------------MK---NNLYRELAP------ITDAAWAEIELE
ATRTFKRHIAGRRVVDVS-E-PGGPTTAA----ISTGRLVDV---E--------------
-----------------------------A----P-T-N--GVVAHLRAANPLVRLRVPF
TLSRTE-----IDNVERGAQDSDWDPVKAAAKKLAFVEDRAIFEGYPAAQIEGI--RSAS
SNKPLTLPADPREIPDVITQAISELRLAGVDGPYSV-----------------LLSADVY
TKVSETTEH-GYPILEHIDRLV--PGD-IIWAPAIDG---------------AFVLTTRG
GDFDLQLGTDVSIGYTAHDADSVQLYLQETMTFLCYTAEASVPLG-A------PE-----
-------------
>A0A1X1T1L0
----------------------------MT---NNLYRNLAP------VTDVAWAEIELE
ATRTFKRHIAGRRVVDVS-D-PGGPVTAA----VSTGRLVNV---E--------------
-----------------------------A----P-S-D--GVVAHLRESKPLVRLRVPF
TLSRVE-----IDNVERGAQDSDWDPVKAAAKKLAFIEDRAIFEGYPAASIEGI--RGAS
SNKPLTLPADPRGIPDVITQAISELRLAGVDGPYSV-----------------LLSAEVY
TKVSETTEH-GYPILEHIDRLV--PGD-IIWAPAIDG---------------AFVLTTRG
GDFDLQLGTDVSIGYTSHDAETVQLYLQETLTFLCYTAEASVPLS-L-------------
-------------
>A0A2U3P997
----------------------------MT---NNLYRNLAP------VTDVAWTEIELE
ATRTFKRHIAGRRVVDVS-E-PGGPVTAA----VSTGRLIDV---E--------------
-----------------------------A----P-T-D--GVVAQLRDSKPLVRLRVPF
TLSRVE-----IDNVERGAQDSDWDPVKAAAKKLAFIEDRAIFEGYAAASIEGI--RSAS
SNKPLTLPADPSEIPDVITQAITELRLAGVDGPYSV-----------------LLSADVY
TKVSETTAH-GYPILEHIDRLV--PGD-IIWAPAIDG---------------AFVLTTRG
GDFDLQLGTDVSIGYLSHDADTVQLYLQETLTFLCYTAEASVPLS-L-------------
-------------
>A0A1Z4ENM6
----------------------------MT---NNLYRNLAP------VTDVAWGEIELE
ATRTFKRHIAGRRVVDVS-D-PGGPVTAA----VSTGRLRDV---E--------------
-----------------------------A----P-T-G--GVVAHLRDSKPLVRLRVPF
TLSRAE-----IDNVERGAQDADWDPVKEAAKKLAFVEDRAIFEGYAAASIEGI--RSAS
SNKSLTLPSDPREIPDVVTQAISELRLAGVDGPYSV-----------------LLSADVY
TKVSETTEH-GYPILEHIDRLV--PGD-IIWAPAIDG---------------AFVLTTRG
GDFDLQLGTDVSIGYTSHDADSVQLYLQETLTFLCYTAEAAVPLT-P-------------
-------------
>A0A2U3NSE7
----------------------------MT---NNLYRNLAP------VTDAAWGEIELE
ATRTFKRHIAGRRVVDVS-D-PGGPTTAA----VSTGRLLDV---E--------------
-----------------------------A----P-T-G--GVEAQLRASKPLVRLRVPF
TLSRTE-----IDNVERGAQDSDWDPVKEAAKKLAFVEDLAIFEGYTAAAIEGI--RSTS
SNKSLTLPADPREIPDVVTQAISELRLAGVDGPYSV-----------------LLSAEVY
TKVSETTEH-GYPILEHIDRLV--PGD-IIWAPAIDG---------------AFVLTTRG
GDFDLQLGTDVSIGYTSHDADNVQLYLQETMTFLCYTAEAAVPLN-P-------------
-------------
>A0A045HTX8
-----------------------------M---NNLYRDLAP------VTEAAWAEIELE
AARTFKRHIAGRRVVDVS-D-PGGPVTAA----VSTGRLIDV---K--------------
-----------------------------A----P-T-N--GVIAHLRASKPLVRLRVPF
TLSRNE-----IDDVERGSKDSDWEPVKEAAKKLAFVEDRTIFEGYSAASIEGI--RSAS
SNPALTLPEDPREIPDVISQALSELRLAGVDGPYSV-----------------LLSADVY
TKVSETSDH-GYPIREHLNRLV--DGD-IIWAPAIDG---------------AFVLTTRG
GDFDLQLGTDVAIGYASHDTDTVRLYLQETLTFLCYTAEASVALS-H-------------
-------------
>A0A0H3LDD2
-----------------------------M---NNLYRDLAP------VTEAAWAEIELE
AARTFKRHIAGRRVVDVS-D-PGGPVTAA----VSTGRLIDV---K--------------
-----------------------------A----P-T-N--GVIAHLRASKPLVRLRVPF
TLSRNE-----IDDVERGSKDSDWEPVKEAAKKLAFVEDRTIFEGYSAASIEGI--RSAS
SNPALTLPEDPREIPDVISQALSELRLAGVDGPYSV-----------------LLSADVY
TKVSETSDH-GYPIREHLNRLV--DGD-IIWAPAIDG---------------AFVLTTRG
GDFDLQLGTDVAIGYASHDTDTVRLYLQETLTFLCYTAEASVALS-H-------------
-------------
>A0A0H3M336
-----------------------------M---NNLYRDLAP------VTEAAWAEIELE
AARTFKRHIAGRRVVDVS-D-PGGPVTAA----VSTGRLIDV---K--------------
-----------------------------A----P-T-N--GVIAHLRASKPLVRLRVPF
TLSRNE-----IDDVERGSKDSDWEPVKEAAKKLAFVEDRTIFEGYSAASIEGI--RSAS
SNPALTLPEDPREIPDVISQALSELRLAGVDGPYSV-----------------LLSADVY
TKVSETSDH-GYPIREHLNRLV--DGD-IIWAPAIDG---------------AFVLTTRG
GDFDLQLGTDVAIGYASHDTDTVRLYLQETLTFLCYTAEASVALS-H-------------
-------------
>A0A0K2HU19
-----------------------------M---NNLYRDLAP------VTEAAWAEIELE
AARTFKRHIAGRRVVDVS-D-PGGPVTAA----VSTGRLIDV---K--------------
-----------------------------A----P-T-N--GVIAHLRASKPLVRLRVPF
TLSRNE-----IDDVERGSKDSDWEPVKEAAKKLAFVEDRTIFEGYSAASIEGI--RSAS
SNPALTLPEDPREIPDVISQALSELRLAGVDGPYSV-----------------LLSADVY
TKVSETSDH-GYPIREHLNRLV--DGD-IIWAPAIDG---------------AFVLTTRG
GDFDLQLGTDVAIGYASHDTDTVRLYLQETLTFLCYTAEASVALS-H-------------
-------------
>A0A1R3XWH2
-----------------------------M---NNLYRDLAP------VTEAAWAEIELE
AARTFKRHIAGRRVVDVS-D-PGGPVTAA----VSTGRLIDV---K--------------
-----------------------------A----P-T-N--GVIAHLRASKPLVRLRVPF
TLSRNE-----IDDVERGSKDSDWEPVKEAAKKLAFVEDRTIFEGYSAASIEGI--RSAS
SNPALTLPEDPREIPDVISQALSELRLAGVDGPYSV-----------------LLSADVY
TKVSETSDH-GYPIREHLNRLV--DGD-IIWAPAIDG---------------AFVLTTRG
GDFDLQLGTDVAIGYASHDTDTVRLYLQETLTFLCYTAEASVALS-H-------------
-------------
>A5U0I7
-----------------------------M---NNLYRDLAP------VTEAAWAEIELE
AARTFKRHIAGRRVVDVS-D-PGGPVTAA----VSTGRLIDV---K--------------
-----------------------------A----P-T-N--GVIAHLRASKPLVRLRVPF
TLSRNE-----IDDVERGSKDSDWEPVKEAAKKLAFVEDRTIFEGYSAASIEGI--RSAS
SNPALTLPEDPREIPDVISQALSELRLAGVDGPYSV-----------------LLSADVY
TKVSETSDH-GYPIREHLNRLV--DGD-IIWAPAIDG---------------AFVLTTRG
GDFDLQLGTDVAIGYASHDTDTVRLYLQETLTFLCYTAEASVALS-H-------------
-------------
>I6WZG6
-----------------------------M---NNLYRDLAP------VTEAAWAEIELE
AARTFKRHIAGRRVVDVS-D-PGGPVTAA----VSTGRLIDV---K--------------
-----------------------------A----P-T-N--GVIAHLRASKPLVRLRVPF
TLSRNE-----IDDVERGSKDSDWEPVKEAAKKLAFVEDRTIFEGYSAASIEGI--RSAS
SNPALTLPEDPREIPDVISQALSELRLAGVDGPYSV-----------------LLSADVY
TKVSETSDH-GYPIREHLNRLV--DGD-IIWAPAIDG---------------AFVLTTRG
GDFDLQLGTDVAIGYASHDTDTVRLYLQETLTFLCYTAEASVALS-H-------------
-------------
>O07181
-----------------------------M---NNLYRDLAP------VTEAAWAEIELE
AARTFKRHIAGRRVVDVS-D-PGGPVTAA----VSTGRLIDV---K--------------
-----------------------------A----P-T-N--GVIAHLRASKPLVRLRVPF
TLSRNE-----IDDVERGSKDSDWEPVKEAAKKLAFVEDRTIFEGYSAASIEGI--RSAS
SNPALTLPEDPREIPDVISQALSELRLAGVDGPYSV-----------------LLSADVY
TKVSETSDH-GYPIREHLNRLV--DGD-IIWAPAIDG---------------AFVLTTRG
GDFDLQLGTDVAIGYASHDTDTVRLYLQETLTFLCYTAEASVALS-H-------------
-------------
>R4M4U2
-----------------------------M---NNLYRDLAP------VTEAAWAEIEXE
AARTFKRHIAGRRVVDVS-D-PGGPVTAA----VSTGRLIDV---K--------------
-----------------------------A----P-T-N--GVIAHLRASKPLVRLRVPF
TLSRNE-----IDDVERGSKDSDWEPVKEAAKKLAFVEDRTIFEGYSAASIEGI--RSAS
SNPALTLPEDPREIPDVISQALSELRLAGVDGPYSV-----------------LLSADVY
TKVSETSDH-GYPIREHLNRLX--DGX-IIWAPAIDG---------------AFVLTTRG
GDFDLQXGXDVAIGXXSHDTDTVRLYLQETLTFLCYTAEASVALS-H-------------
-------------
>R4MEA7
-----------------------------M---NNLYRDLAP------VTEAAWAEIELE
AARTFKRHIAGRRVVDVS-D-PGGPVTAA----VSTGRLIDV---K--------------
-----------------------------A----P-T-N--GVIAHLRASKPLVRLRVPF
TLSRNE-----IDDVERGSKDSDWEPVKEAAKKLAFVEDRTIFEGYSAASIEGI--RSAS
SNPALTLPEDPREIPDVISQALSELRLAGVDGPYSV-----------------LLSADVY
TKVSETSDH-GYPIREHLNRLV--DGD-IIWAPAIDG---------------AFVLTTRG
GDFDLQLGTDVAIGYASHDTDTVRLYLQETLTFLCYTAEASVALS-H-------------
-------------
>G0TF22
-----------------------------M---NNLYRDLAP------VTEAAWAEIELE
ATRTFKRHIAGRRVVDVS-D-PGGPVTAA----VSTGRLIDV---K--------------
-----------------------------A----P-T-D--GVIAHLRASKPLVRLRVPF
ILSRNE-----IDDVERGSKDSDWEPVKEAAKKLAFVEDRTIFEGYSAASIEGI--RSAS
SNPALTLPEDPREIPDVISQALSELRLAGVDGPYSV-----------------LLSADVY
TKVSETSDH-GYPIREHLNRLV--DGD-IIWAPAIDG---------------AFVLTTRG
GDFDLQLGTDVAIGYASHDTDTVRLYLQETLTFLCYTAEASVALS-H-------------
-------------
>A0A109SUP0
------------------------------------------------------------
------------------------------------------------------------
------------------------------------------MIAHLRASKPLVRLRVPF
TLSRNE-----IDDVERGSKDSDWEPVKEAAKKLAFVEDRTIFEGYSAASIEGI--RSAS
SNPALTLPEDPREIPDVISQALSELRLAGVDGPYSV-----------------LLSADVY
TKVSETSDH-GYPIREHLNRLV--DGD-IIWAPAIDG---------------AFVLTTRG
GDFDLQLGTDVAIGYASHDTDTVRLYLQETLTFLCYTAEASVALS-H-------------
-------------
>A0A1X2LR26
-----------------------------M---NNLYRDLAP------VTEAAWAEIELE
ATRTFKRHIAGRRVVDVS-E-PGGPVTAA----VSTGRLIDV---K--------------
-----------------------------A----P-T-D--GVIAHLRASKPLVRLRVPF
TLSRDE-----IDDVERGSNDSDWEPVKDAAKKLAFVEDRTIFEGYGAASIEGI--RSAS
SNPALTLPEDPREIPDVISQALSELRLAGVDGPYSV-----------------LLSADVY
TKVSETSDH-GYPIREHLNRLV--DGD-IIWAPAIDG---------------AFVLTTRG
GDFDLQLGTDVSIGYLSHDADTVRLYLQETLTFLCYTAEASVALS-A-------------
-------------
>A0A100HZL4
-----------------------------M---NNLYRDLAP------VTEAAWAEIELE
ATRTFKRHIAGRRVVDVS-D-PGGPVTAA----VSTGRLIDV---K--------------
-----------------------------A----P-T-D--GVIAHLRASKPLVRLRVPF
TLSRNE-----IDDVERGSQDSDWDPVKAAAKQLAFVEDRTIFEGYGAASIEGI--RSSS
SNPRLTLPEDPREIPDVITQALSELRLAGVDGPYSV-----------------LLAADVY
TKVSETTEH-GYPIREHLNRLV--DGD-IIWAPAIDG---------------AFVLTTRG
GDFDLQLGTDVAIGYTSHDADTVQLYLQETLTFLCYTAEASVALS-P------HSG----
-------------
>A0A1B4XYM3
-----------------------------M---NNLYRDLAP------VTEAGWAEIELE
ATRTFKRHIAGRRVVDVS-D-PGGPVTAA----VSTGRLIDV---K--------------
-----------------------------A----P-T-D--GVIAHLRASKPLVRLRVPF
TLSRNE-----IDDVERGSQASDWDPVKAAAKQLAFVEDRTIFEGYGAASIEGI--RSSS
SNPPLTLPEDPREIPDVITQALSELRLAGVDGPYSV-----------------LLAADVY
TKVSETTEH-GYPIREHLNRLV--DGD-IIWAPAIDG---------------AFVLTTRG
GDFDLQLGTDVAIGYTSHDADTVQLYLQETLTFLCYTAEASVALS-P------HSG----
-------------
>A0A2Z5YNL7
-----------------------------M---NNLYRDLAP------VTEAAWAEIELE
ATRTFKRHIAGRRVVDVS-D-PGGPVTAA----VSTGRLIDV---K--------------
-----------------------------A----P-T-D--GVIAHLRASKPLVRLRVPF
TLSRNE-----IDDVERGSQDSDWDPVKAAAKQLAFVEDRTIFEGYGAASIEGI--RSSS
SNPPLTLPEDPREIPDVITQALSELRLAGVDGPYSV-----------------LLAADVY
TKVSETTEH-GYPIREHLNRLV--DGD-IIWAPAIDG---------------AFVLTTRG
GDFDLQLGTDVAIGYTSHDADTVQLYLQETLTFLCYTAEASVALS-P------HSG----
-------------
>A0A3E2MWK8
-----------------------------M---NNLYRDLAP------VTEAAWAEIELE
ATRTFKRHIAGRRVVDVS-D-PGGPVTAA----VSTGRLIDV---K--------------
-----------------------------A----P-T-D--GVIAHLRASKPLVRLRVPF
TLSRNE-----IDDVERGSQDSDWDPVKAAAKQLAFVEDRTIFEGYGAASIEGI--RSSS
SNPPLTLPEDPREIPDVITQALSELRLAGVDGPYSV-----------------LLAADVY
TKVSETTEH-GYPIREHLNRLV--DGD-IIWAPAIDG---------------AFVLTTRG
GDFDLQLGTDVAIGYXSHDADTVQLYLQETLTFLCYTAEASVALS-P------HSG----
-------------
>B2HH42
-----------------------------M---NNLYRDLAP------VTEAAWAEIELE
ATRTFKRHIAGRRVVDVS-D-PGGPVTAA----VSTGRLIDV---K--------------
-----------------------------A----P-T-D--GVIAHLRASKPLVRLRVPF
TLSRNE-----IDDVERGSQDSDWDPVKAAAKQLAFVEDRTIFEGYGAASIEGI--RSSS
SNPPLTLPEDPREIPDVITQALSELRLAGVDGPYSV-----------------LLAADVY
TKVSETTEH-GYPIREHLNRLV--DGD-IIWAPAIDG---------------AFVLTTRG
GDFDLQLGTDVAIGYTSHDADTVQLYLQETLTFLCYTAEASVALS-P------HSG----
-------------
>L7VEC1
-----------------------------M---NNLYRDLAP------VTEAAWAEIELE
ATRTFKRHIAGRRVVDVS-D-PGGPVTAA----VSTGRLIDV---K--------------
-----------------------------A----P-T-D--GVIAHLRASKPLVRLRVPF
TLSRNE-----IDDVERGSQDSDWDPVKAAAKQLAFVEDRTIFEGYGAASIEGI--RSSS
SNPPLTLPEDPREIPDVITQALSELRLAGVDGPYSV-----------------LLAADVY
TKVSETTEH-GYPIREHLNRLV--DGD-IIWAPAIDG---------------AFVLTTRG
GDFDLQLGTDVAIGYTSHDADTVQLYLQETLTFLCYTAEASVALS-P------HSG----
-------------
>A0PLA3
-----------------------------M---NNLYRDLAP------VTEAGWAEIELE
ATRTFKRHIAGRRVVDVS-D-PGGPVTAA----VSTGRLIDV---K--------------
-----------------------------A----P-T-D--GVIAHLRASKPLVRLRVPF
TLSRNE-----IDDVERGSQDSDWDPVKAAAKQLAFVEDRTIFEGYGAASIEGI--RSSS
SNPPLTLPEDPREIPDVITQALSELRLAGVDGPYSV-----------------LLAADVY
TKVSETTEH-GYPIREHLNRLV--DGD-IIWAPAIDG---------------AFVLTTRG
GDFDLQLGTDVAIGYTSHDADTVQLYLQETLTFLCYTAEASVALS-P------HSG----
-------------
>X8FHR6
-----------------------------M---NNLYRDLAP------VTEAGWAEIELE
ATRTFKRHIAGRRVVDVS-D-PGGPVTAA----VSTGRLIDV---K--------------
-----------------------------A----P-T-D--GVIAHLRASKPLVRLRVPF
TLSRNE-----IDDVERGSQDSDWDPVKAAAKQLAFVEDRTIFEGYGAASIEGI--RSSS
SNPPLTLPEDPREIPDVITQALSELRLAGVDGPYSV-----------------LLAADVY
TKVSETTEH-GYPIREHLNRLV--DGD-IIWAPAIDG---------------AFVLTTRG
GDFDLQLGTDVAIGYTSHDADTVQLYLQETLTFLCYTAEASVALS-P------HSG----
-------------
>A0A162EDZ8
-----------------------------M---NNLYRELAP------VTEAAWAEIELE
ATRTFKRHIAGRRVVDVS-G-PGGPVAAA----VSTGRLIDI---S--------------
-----------------------------A----P-T-D--GVIAHLRASKPLVRLRVPF
ALSRNE-----IDDVERGSQDSDWDPVKAAAKKLAFVEDRTIFEGYAAASIEGI--RSAS
SNRPLTLPEDPREIPDVISQALTELRLAGVDGPYSV-----------------LLAADVY
TKVSETTEH-GYPIREHLNRLV--DGD-IIWAPAIDG---------------AFVLTTRG
GDFDLQLGTDVAIGYTSHDADTVQLYLQETLTFLCYTAEASVALS-P------PSD----
-------------
>A0A498QZR1
-----------------------------M---NNLYRELAP------VTEAAWAEIELE
ATRTFKRHIAGRRVVDVS-G-PGGPVAAA----VSTGRLIDI---S--------------
-----------------------------A----P-T-D--GVIAHLRASKPLVRLRVPF
ALSRNE-----IDDVERGSQDSDWDPVKAAAKKLAFVEDRTIFEGYAAASIEGI--RSAS
SNRPLTLPEDPREIPDVISQALTELRLAGVDGPYSV-----------------LLAADVY
TKVSETTEH-GYPIREHLNRLV--DGD-IIWAPAIDG---------------AFVLTTRG
GDFDLQLGTDVAIGYTSHDADTVQLYLQETLTFLCYTAEASVALS-P------PSD----
-------------
>A0A1X0L895
-----------------------------M---NNLYRELAP------VTEAAWAEIELE
ATRTFKRHIAGRRVVDVS-G-PGGPVAAA----VSTGRLLDV---T--------------
-----------------------------A----P-T-D--GVIAHLRASKPLVRLRVPF
TLSRNE-----IDDVERGSQDSDWDPVKAAAKKLAFVEDRTIFEGYAAASIEGI--RSAS
SNRPLTLPEDPREIPDVISQALTELRLAGVDGPYSV-----------------LLAADVY
TKVSETTEH-GYPIREHLNRLV--DGD-IIWAPAIDG---------------AFVLTTRG
GDFDLQLGTDVAIGYITHDADTVQLYLQETLTFLCYTAEASVALS-P------PSD----
-------------
>A0A1V3X7A3
-----------------------------M---NNLYRELAP------VTEAAWAEIELE
ATRTFKRHLAGRRVVDVS-G-PGGPASAA----VGTGRLIDV---T--------------
-----------------------------A----P-T-D--GVIAHLRASKPLVRLRVPF
TLSRNE-----IDDVERGSQDSDWDPVKAAAKKLAFVEDRTIFEGYAAASIEGI--RSAS
SNRPLTLPEDPREIPDVISQALTELRLAGVDGPYSV-----------------LLAADVY
TKVSETTEH-GYPIREHLNRLV--DGD-IIWAPAIDG---------------AFVLTTRG
GDFDLQLGTDVAIGYTSHDADSVQLYLQETLTFLCYTAEASVALS-P------PSD----
-------------
>U5WP73
-----------------------------M---NNLYRELAP------VTEAAWAEIELE
ATRTFKRHLAGRRVVDVS-G-PGGPASAA----VGTGRLIDV---T--------------
-----------------------------A----P-T-D--GVIAHLRASKPLVRLRVPF
TLSRNE-----IDDVERGSQDSDWDPVKAAAKKLAFVEDRTIFEGYAAASIEGI--RSAS
SNRPLTLPEDPREIPDVISQALTELRLAGVDGPYSV-----------------LLAADVY
TKVSETTEH-GYPIREHLNRLV--DGD-IIWAPAIDG---------------AFVLTTRG
GDFDLQLGTDVAIGYTSHDADSVQLYLQETLTFLCYTAEASVALS-P------PSD----
-------------
>X7XUS6
-----------------------------M---NNLYRELAP------VTEAAWAEIELE
ATRTFKRHLAGRRVVDVS-G-PGGPASAA----VGTGRLIDV---T--------------
-----------------------------A----P-T-D--GVIAHLRASKPLVRLRVPF
TLSRNE-----IDDVERGSQDSDWDPVKAAAKKLAFVEDRTIFEGYAAASIEGI--RSAS
SNRPLTLPEDPREIPDVISQALTELRLAGVDGPYSV-----------------LLAADVY
TKVSETTEH-GYPIREHLNRLV--DGD-IIWAPAIDG---------------AFVLTTRG
GDFDLQLGTDVAIGYTSHDADSVQLYLQETLTFLCYTAEASVALS-P------PSD----
-------------
>X7YVJ9
-----------------------------M---NNLYRELAP------VTEAAWAEIELE
ATRTFKRHLAGRRVVDVS-G-PGGPASAA----VGTGRLIDV---T--------------
-----------------------------A----P-T-D--GVIAHLRASKPLVRLRVPF
TLSRNE-----IDDVERGSQDSDWDPVKAAAKKLAFVEDRTIFEGYAAASIEGI--RSAS
SNRPLTLPEDPREIPDVISQALTELRLAGVDGPYSV-----------------LLAADVY
TKVSETTEH-GYPIREHLNRLV--DGD-IIWAPAIDG---------------AFVLTTRG
GDFDLQLGTDVAIGYTSHDADSVQLYLQETLTFLCYTAEASVALS-P------PSD----
-------------
>A0A498QBW1
-----------------------------M---NNLYRELAP------VTEAAWAEIELE
ATRTFKRHLAGRRVVDVS-G-PGGPASAA----VSTGRLIDV---T--------------
-----------------------------A----P-T-D--GVIAHLRASKPLVRLRVPF
ALSRNE-----IDDVERGSQDSDWDPVKAAAKKLAFVEDRTIFEGYAAASIEGI--RSAS
SNRPLTLPEDPREIPDLISQALTELRLAGVDGPYSV-----------------LLAADVY
TKVSETTEH-GYPIREHLNRLV--DGD-IIWAPAIDG---------------AFVLTTRG
GDFDLQLGTDVAIGYTSHDADSVQLYLQETLTFLCYTAEASVALR-P------SSD----
-------------
>A0A498QFC9
-----------------------------M---NNLYRELAP------VTESAWAEIELE
ATRTFKRHIAGRRVVDVS-G-PGGPVAAA----VSTGRLLDV---T--------------
-----------------------------A----P-T-D--GVIAHLRASKPLVRLRVPF
TLSRNE-----IDDVERGSRDSDWDPVKAAAKKLAFVEDRTIFEGYAAASIEGI--RSAS
ANRPLTLPEDPREIPDVISQALTELRLAGVDGPYSV-----------------LLAADVY
TKVSETTEH-GYPIREHLNRLV--DGD-IIWAPAIDG---------------AFVLTTRG
GDFNLQLGTDVAIGYTSHDADTVQLYLQETLTFLCYTAEASVALS-P------PSLR---
-------------
>A0A3S4FTY7
-----------------------------M---NNLYRELAP------VTEAAWAEIELE
ATRTFKRHIAGRRVVDVG-G-PGGPVTAA----VSTGRLIDV---Q--------------
-----------------------------A----P-T-D--GVIAHLRASKPLVRLRVPF
TLSRAE-----IDDVERGSQDSDWDPVKVAAKKLAFVEDRTIFEGYAAASIEGI--RSAS
SNPPLTLPEDPREIPDVITQALSELRLAGVDGPYSV-----------------LLAADVY
TKVSETTEH-GYPIREHLNRLV--DGD-IIWAPAIDG---------------AFVLTTRG
GDFDLQLGTDVAIGYTSHDADTVQLYLQETLTFLCYTAEASVALS-P------PSQ----
-------------
>A0A164BJ85
-----------------------------M---NNLYCELAP------VTESAWAEIELE
ATRTFKRHIAGRRVVDVS-G-PGGPVAAA----ISTGRLIDV---T--------------
-----------------------------S----P-T-D--GVIAHLRASKPLVRLRVPF
TLSRNE-----IDDVERGSQNSDWDPVKAAAKKLAFVEDRTIFEGYPAASIEGI--RSAS
SNRPLTLPKDPRAIPDVISQALTELRLAGVDGPYSV-----------------LLAADVY
TKVSETTEH-GYPIREHLNRLV--DGD-IIWAPAIDG---------------AFVLTTRG
GDFDLQLGTDVAIGYTSHDADTVQLYLQETLTFLCYTAEASVALS-P------PLE----
-------------
>A0A1X1YD25
-----------------------------M---NNLYRDLAP------VTETAWTEIELE
ATRTFKRHIAGRRVVDVS-E-PGGPVVAA----VGTGRLIDA---Q--------------
-----------------------------A----P-T-D--GVVAHLRASKPLVRLRVPF
TLSRHE-----IDNVERGSKDSDWEPVKNAAKKLAFVEDRAIFEGYSAASIEGI--RSAS
SNPALTLPDDPREIPDVISQALSELRLAGVDGPYSV-----------------LLAADVY
TKVSETTEH-GYPIREHLNRLV--DGD-IIWAPAIDG---------------AFVLTTRG
GDFDLQLGTDVAIGYLGHDADTVQLYLQETLTFLCYTSEASVALS-A-------------
-------------
>A0A1A0LEH0
-----------------------------M---NNLYRDLAP------VTEVAWAEIELE
ATRTFKRHIAGRRVVDVS-E-PGGPVTAA----ISTGRLLDV---D--------------
-----------------------------A----P-T-D--GVVAHLRESKPLVRLRVPF
TLSRYE-----IDNVERGANDSDWDPVKEAAKKLAFVEDRAIFEGYAAGSIDGI--RTCS
SNPTLKLPEDPRDMPDAISQALTGLRLAGVDGPYSV-----------------LLAADVY
TKVSETTEH-GYPIREHLNRLV--DGD-IIWAPAIDG---------------AFVLTTRG
GDFDLQLGTDVAIGYLSHDAETVQLYLQETLTFLCYTAEASVCLA-P-------------
-------------
>A0A1A2ZCT1
-----------------------------M---NNLYRDLAP------VTEVAWAEIELE
ATRTFKRHIAGRRVVDVS-E-PGGPVTAA----VSTGRLLDV---D--------------
-----------------------------A----P-T-D--GVVAHLRESKPLVRLRVPF
TLSRYE-----IDNVERGANDSDWDPVKEAAKKLAFVEDRAIFEGYAAGSIDGI--RTCS
SNPTLKLPEDPRDIPDAISQALTGLRLAGVDGPYSV-----------------LLAADVY
TKVSETTEH-GYPIREHLNRLV--DGD-IIWAPAIDG---------------AFVLTTRG
GDFDLQLGTDVAIGYLSHDAETVQLYLQETLTFLCYTAEASVCLA-P-------------
-------------
>A0A1A2WDT1
-----------------------------M---NNLYRDLAP------VTEVAWAEIELE
ATRTFKRHIAGRRVVDVS-E-PGGPVTAA----VSTGRLLDA---D--------------
-----------------------------A----P-T-D--GVVAHLRESKPLVRLRVPF
TLSRYE-----IDNVERGANDSDWDPVKEAAKKLAFVEDRAIFEGYAAGSIDGI--RTCS
SNPTLKLPEDPRDMPDAISQALTGLRLAGVDGPYSV-----------------LLAADVY
TKVSETTEH-GYPIREHLNRLV--DGD-IIWAPAIDG---------------AFVLTTRG
GDFDLQLGTDVAIGYLSHDADTVQLYLQETLTFLCYTAEASVCLA-P-------------
-------------
>A0A1A3QMJ0
-----------------------------M---NNLYRDLAP------VTEVAWAEIELE
ATRTFKRHIAGRRVVDVS-E-PGGPVTAS----VSTGRLLDA---D--------------
-----------------------------A----P-T-D--GVVAHLRESKPLVRLRVPF
TLSRYE-----IDNVERGANDSDWDPVKEAAKKLAFVEDRAIFEGYAAGSIDGI--RTCS
SNPTLKLPEDPRDMPDAISQALTGLRLAGVDGPYSV-----------------LLAADVY
TKVSETTEH-GYPIREHLNRLV--DGD-IIWAPAIDG---------------AFVLTTRG
GDFDLQLGTDVAIGYLSHDADTVQLYLQETLTFLCYTAEASVCLA-P-------------
-------------
>A0A1X2E9C0
-----------------------------M---NNLYRDLAP------VTEVAWAEIELE
ATRTFKRHIAGRRVVDVS-E-PGGPVTAA----VSTGRLLDV---D--------------
-----------------------------A----P-T-D--GVVAHLRESKPLVRLRVPF
TLSRYE-----IDNVERGANDSDWDPVKEAAKKLAFVEDRAIFEGYAAGSIDGI--RTCS
SNPTLKLPEDPRDMPDAISQALTGLRLAGVDGPYSV-----------------LLAADVY
TKVSETTEH-GYPIREHLNRLV--DGD-IIWAPAIDG---------------AFVLTTRG
GDFDLQLGTDVAIGYLSHDADTVQLYLQETLTFLCYTAEASVCLA-P-------------
-------------
>A0A1A3CR54
-----------------------------M---NNLYRDLAP------VTEVAWAEIELE
ATRTFKRHIAGRRVVDVS-E-PGGPVTAA----ISTGRLLDV---D--------------
-----------------------------A----P-T-E--GVVAHLRESKPLVRLRVPF
ALSRYE-----IDNVERGANDSDWDPVKEAAKKLAFVEDRAIFEGYAAGSIDGI--RTCS
SNPTLTLPEDPRDMPDAISQALTGLRLAGVDGPYSV-----------------LLAADVY
TKVSETTEH-GYPIREHLNRLV--DGD-IIWAPAIDG---------------AFVLTTRG
GDFDLQLGTDVAIGYLSHDAETVQLYLQETLTFLCYTAEASVCLA-P-------------
-------------
>A0A1A2AL65
-----------------------------M---NNLYRNLAP------VTEVAWTEIELE
ATRTFKRHIAGRRVVDVS-D-PGGPVTAA----VSTGRLLDV---E--------------
-----------------------------A----P-T-D--GVEAHLRASKPLVRLRVPF
TLSRYE-----IDNVERGAQDSDWDPVKEAAKKLAFVEDRAIFEGYAAGSIDGI--RSCS
SNAPLKLPEDPRDMPDAISQALTGLRLAGVDGPYSV-----------------LLAADVY
TKVSETTEH-GYPIREHLNRLV--DGD-IIWAPAIDG---------------AFVLTTRG
GDFDLQLGTDVAIGYLSHDAETVRLYLQETLTFLCYTAEASVCLA-P-------------
-------------
>A0A1A2HAX9
-----------------------------M---NNLYRDLAP------VTEAAWAEIELE
ATRTFKRHIAGRRVVDVS-D-PGGPVTAA----VSTGRLLDV---E--------------
-----------------------------A----P-T-D--GVEAHLRASKPLVRLRVPF
TLSRYE-----IDNVERGAQDSDWDPVKAAAKKLAFVEDRAIFEGYAAGSIDGI--RSCS
SNAPLQLPEDPRDMPDAISHALTGLRLAGVDGPYSV-----------------LLAAEVY
TKVSETTEH-GYPIREHLNRLV--DGD-IIWAPAIDG---------------AFVLTTRG
GDFDLQLGHDVAIGYLSHDAESVQLYLQETLTFLCYTAEASVCLA-P-------------
-------------
>A0A1X2A385
-----------------------------M---NNLYRDLAP------VTEVAWAEIELE
ATRTFKRHIAGRRVVDVS-D-PGGPVTAA----VSTGRLLDV---E--------------
-----------------------------A----P-T-D--GVEAHLRASKPLVRLRVPF
TLSRYE-----IDNVERGAQDSDWDPVKAAAKKLAFVEDRAIFEGYAAGSIDGI--RSCS
SNAPLKLPEDPRDMPDAISHALTGLRLAGVDGPYSV-----------------LLAADVY
TKVSETTEH-GYPIREHLNRLV--DGD-IIWAPAIDG---------------AFVLTTRG
GDFDLQLGTDVAIGYLSHDAETVQLYLQETLTFLCYTAEASVCLA-P-------------
-------------
>A0A2U3NGB5
-----------------------------M---NNLYRDLAP------VTEAAWAEIELE
ATRTFKRHIAGRRVVDVS-E-PGGPVTAS----VSTGRLLDV---E--------------
-----------------------------A----P-T-D--GVEAHLRASKPLVRLRVPF
TLSRYE-----IDNVERGAQDSDWDPVKAAAKKLAFVEDRAIFEGYAAGSIDGI--RGCS
SNPPLTLPEDPRDMPDVISQALTGLRLAGVDGPYSV-----------------LLAADVY
TKVSETTEH-GYPIREHLNRLV--DGD-IIWAPAIDG---------------AFVLTTRG
GDFDLQLGTDVAIGYLRHDAETVQLYLQETLTFLCYTAEASVCLA-P-------------
-------------
>A0A1A2ZXZ0
-----------------------------M---NNLYRDLAP------VTEAAWAEIELE
ATRTFKRHIAGRRVVDVS-E-PGGPVTAA----ISTGRLRDV---E--------------
-----------------------------A----P-T-D--GVVAHLRESKPLVRLRVPF
NLSRYE-----IDNVERGAQDSDWDPVKAAAKKLAFVEDRAIFEGYGAGSIDGI--RGCS
SNPPLQLPEDPRDMPDAISQALTGLRLAGVDGPYSV-----------------LLAADVY
TKVSETTEH-GYPIREHLNRLV--DGD-IIWAPAIDG---------------AFVLTTRG
GDFDLQLGTDVAIGYLSHDAETVQLYLQETLTFLCYTAEASVCLA-P-------------
-------------
>A0A1A2GLE1
-----------------------------M---NNLYRDLAP------VTEVAWTEIELE
ATRTFKRHIAGRRVVDVS-E-PGGPVTAA----ISTGRLQDV---E--------------
-----------------------------A----P-T-D--GVVAHLRASKPLVRLRVPF
TLSRTE-----IDNVERGSNDSDWDPVKTAAKKLAFVEDRTIFEGYAAASIEGI--RTCS
SNPALTLPEDPRDMPDAISQALTGLRLAGVDGPYSV-----------------LLAADVY
TKVSETTEH-GYPIREHLNRLV--DGD-IIWAPAIDG---------------AFVLTTRG
GDFDLQLGTDVAIGYLSHDADTVQLYLQETLTFLCYTAEASVCLA-P-------------
-------------
>A0A1X1ZMR9
-----------------------------M---NNLYRDLAP------VTEAAWSEIELE
ATRTFKRHIAGRRVVDVS-E-PGGPATAA----ISTGRLQDV---E--------------
-----------------------------A----P-T-D--GVVAHLRESKPLVRLRVPF
TLSRTE-----IDNVERGANDSDWDPIKTAAKKLAFVEDRTIFEGYAAASIEGI--RTCS
SNPALTLPEDPRDMPDAISHALTGLRLAGVDGPYSV-----------------LLAADVY
TKVSETTEH-GYPIREHLNRLV--DGD-IIWAPAIDG---------------AFVLTTRG
GDFDLQLGTDVAIGYLSHDADTVQLYLQETLTFLCYTAEASVCLA-P-------------
-------------
>A0A1A2GHP4
-----------------------------M---NNLYRDLAP------ITEVAWSEIELE
ATRTFKRHIAGRRVVDVS-E-PGGPVTAS----VSTGRLVDV---D--------------
-----------------------------A----P-T-D--GVVAHLRASKPLVRLRVPF
SLSRSE-----IDDVERGSNDSDWDPVKAAAKKLAFVEDRTIFEGYAAASIEGI--RSCS
SNPPLTLPEDPRDMPDAISHALTGLRLAGVDGPYSV-----------------LLSAETY
TKVSETTEH-GYPIREHLSRLV--DGD-IIWAPAIDG---------------AFVLTTRG
GDFDLQLGTDVAIGYLDHDAETVRLYLQETLTFLCYTAEASVCLA-P-------------
-------------
>A0A1W9Y8Z4
-----------------------------M---NNLYRDLAP------ITEVAWTEIELE
ATRTFKRHIAGRRVVDVS-E-PGGPVTAS----ISTGRLVDV---E--------------
-----------------------------A----P-T-D--GVEAHLRASKPLVRLRVPF
TLSRSE-----IDDVERGSNDSDWDPVKAAAKKLAFVEDRTIFEGYAAASIEGI--RSCS
SNPPLTLPEDPRDMPDAISHALTGLRLAGVDGPYSV-----------------LLSAEIY
TKVSETTEH-GYPIREHLNRLV--DGD-IIWAPAIDG---------------AFVLTTRG
GDFDLQLGTDVAIGYLNHDAETVQLYLQETLTFLCYTAEASVCLA-P-------------
-------------
>A0A1X0DV90
-----------------------------M---NNLYRDLAP------VTEVAWAEIELE
ATRTFKRHIAGRRVVDVS-E-PGGPVAAA----VGTGRLVDV---D--------------
-----------------------------A----P-T-D--GVVAHLRASKPLVRLRVPF
TLSRSE-----IDDVERGSNDSDWDPVKAAAKKLAFVEDRVIFEGYAAASIEGI--RSCS
SNPALTLPEDPRDMPDAISHALTGLRLAGVDGPYSV-----------------LLSAEVY
TKVSETTEH-GYPIREHLNRLV--DGD-IIWAPAIDG---------------AFVLTTRG
GDFDLQLGTDVAIGYLSHDAETVQLYLQETLTFLCYTAEASVCLA-P-------------
-------------
>A0A1X2C8J4
----------------------------MK---NNLYRDLAP------ITDAAWEEIELE
ATRTFKRHIAGRRVVDVS-G-PGGPVTAA----VSTGRLQDV---A--------------
-----------------------------A----P-T-D--GVVAHLRESKPLVRLRVPF
TLSRTE-----IDNVERGANDSDWDPVKAAAKKLAFVEDRTIFEGYGAASIDGI--RSCS
SNPALTLPEDPRDMPDAISQALTGLRLAGVDGPYSV-----------------LLAADVY
TKVSETTAH-GYPIREHLNRLV--DGD-IIWAPAIDG---------------AFVLTTRG
GDFDLQLGTDVAIGYLNHDADTVQLYLQETLTFLCYTAEASVCLA-P-------------
-------------
>A0A1R0U5Q8
-----------------------------M---NNLYRDLAP------VTDVAWAEIELE
ATRTFKRHIAGRRVVDVS-E-PGGPVTAA----VSTGRLIDV---K--------------
-----------------------------A----P-T-D--GVVAHLRASKPLVRLRVPF
TLSRSE-----IDDVERGANDSDWDPVKEAAKKLAFVEDRTIFEGYAAASIEGI--RSAS
SNKPLTLPEDPRDMPDAISQALTELRLAGVDGPYSV-----------------LLSAGVY
TKVSETTEH-GYPIREHLNRLV--DGD-IIWAPAIDG---------------AFVLTTRG
GDFDLQLGTDVAIGYSSHDADTVQLYLQETLTFLCYTAEASVALG-P-------------
-------------
>A0A1R0VK97
-----------------------------M---NNLYRDLAP------VTDVAWAEIELE
ATRTFKRHIAGRRVVDVS-E-PGGPVTAA----VSTGRLIDV---K--------------
-----------------------------A----P-T-D--GVVAHLRASKPLVRLRVPF
TLSRSE-----IDDVERGANDSDWDPVKDAAKKLAFVEDRTIFEGYAAASIEGI--RSAS
SNKPLTLPEDPRDMPDAISQALTELRLAGVDGPYSV-----------------LLSAGVY
TKVSETTEH-GYPIREHLNRLV--DGD-IIWAPAIDG---------------AFVLTTRG
GDFDLQLGTDVAIGYSNHDADTVQLYLQETLTFLCYTAEASVALG-A-------------
-------------
>A0A0Q2LIM8
-----------------------------M---NNLYRDLAP------ITESAWAEIEVE
AARTFKRHIAGRRVVDVS-E-PGGPVTAA----VSTGRLIDL---E--------------
-----------------------------S----P-T-D--GVVAHLRDSRPLVRLRVPF
TLSRNE-----IDDVERGSNDSDWEPVKVAAKKLAFVEDRGIFEGYAPASIQGI--RSCS
SNPPLTLPDDPRHIPDVITQALTELRLAGVDGPYSV-----------------LLSADAY
TKVSETTEH-GYPILEHLNRLV--DGD-IIWAPAIDG---------------AFVLTTRG
GDFDLQLGTDVSIGYLSHDADTVQLYLQETLTFLCYTAEASVALT-P------PRD----
-------------
>A0A3S0S280
-----------------------------M---NNLYRDLAP------ITEAAWAEIEVE
AARTFKRHIAGRRVVDVS-E-PGGPVTAA----VSTGRLIDL---E--------------
-----------------------------S----P-T-D--GVIAHLRDSRPLVRLRVPF
TLSRNE-----IDDVERGSNDSDWEPVKVAAKKLAFVEDRGIFEGYAPASIQGI--RSAS
SNPPLTLPDDPRHIPDVITQALTELRLAGVDGPYAV-----------------LLSAEAY
TKVSETTEH-GYPILEHLNRLV--DGD-IIWAPAIDG---------------AFVLTTRG
GDFDLQLGTDVSIGYLSHDADTVQLYLQETLTFLCYTAEASVALT-A------PRD----
-------------
>A0A1A3RKG1
-----------------------------M---NNLYRDLAP------ITESAWAEIEVE
AARTFKRHIAGRRVVDVS-E-PGGPVAAA----VSTGRLIDL---E--------------
-----------------------------S----P-T-D--GVIAHLRDSRPLVRLRVPF
TLSRNE-----IDDVERGSNDSDWEPVKVAAKKLAFVEDRGIFEGYAPASIQGI--RSCS
SNPPLTLPDDPRDIPDVITQALTELRLAGVDGPYSV-----------------LLSADTY
TKVSETTEH-GYPILEHLNRLV--DGD-IIWAPAIDG---------------AFVLTTRG
GDFDLQLGTDVSIGYLSHDADTVQLYLQETLTFLCYTAEASVALT-P------PGD----
-------------
>A0A386UCK3
-----------------------------M---NNLYRDLAP------ITESAWAEIEVE
AARTFKRHIAGRRVVDVS-E-PGGPVAAA----VSTGRLIDL---E--------------
-----------------------------S----P-T-D--GVIAHLRDSRPLVRLRVPF
TLSRNE-----IDDVERGSNDSDWEPVKVAAKKLAFVEDRGIFEGYAPASIQGI--RSCS
SNPPLTLPDDPRDIPDVITQALTELRLAGVDGPYSV-----------------LLSADTY
TKVSETTEH-GYPILEHLNRLV--DGD-IIWAPAIDG---------------AFVLTTRG
GDFDLQLGTDVSIGYLSHDADTVQLYLQETLTFLCYTAEASVALT-P------PGD----
-------------
>A0A4R5WD16
-----------------------------M---NNLYRDLAP------ITESAWAEIEVE
AARTFKRHIAGRRVVDVS-E-PGGPVAAA----VNTGRLIDL---E--------------
-----------------------------S----P-T-D--GVIAHLRDSRPLVRLRVPF
TLSRNE-----IDDVERGSNDSDWEPVKVAAKKLAFVEDRGIFEGYAPASIQGI--RSCS
SNPPLTLPDDPRDIPDVITQALTELRLAGVDGPYSV-----------------LLSADTY
TKVSETTEH-GYPILEHLNRLV--DGD-IIWAPAIDG---------------AFVLTTRG
GDFDLQLGTDVSIGYLSHDADTVQLYLQETLTFLCYTAEASVALT-P------PGD----
-------------
>A0A1A6BDP1
-----------------------------M---NNLYRDLAP------ITESAWAEIELE
AARTFKRHIAGRRVVDVS-E-PGGPVTAA----VSTGRLIDL---E--------------
-----------------------------S----P-T-D--GVIAHLRDSRPLVRLRVPF
TLSRNE-----IDHVERGSKDSDWEPVKAAAKKLAFVEDRGIFEGYAPASIQGI--RGCS
SNPPLTLPDDPRRIPDVITQALTELRLAGVDGPYSV-----------------LLSADTY
TKVSETTEH-GYPILDHLNRLV--DGD-IIWAPAIDG---------------AFVLTTRG
GDFDLQLGTDVSIGYLSHDADTVQLYLQETLTFLCYTAEASVALT-P------PRD----
-------------
>A0A1A3C357
-----------------------------M---NNLYRDLAP------VTEAAWAEIEVE
ASRTFKRHIAGRRVVDVS-E-PGGPVTAA----VSTGRLLDL---E--------------
-----------------------------S----P-T-D--GVIAHLRDSRPLVRLRVPF
TLSRNE-----IDDVERGSNDSDWEPVKAAAKKLAFVEDRGIFEGYAPASIQGI--RSCS
SNPPLTLPEDPRDIPDVITQALSQLRLAGVDGPYSV-----------------LLAADVY
TKVSETTAH-GYPILEHLNRLV--DGD-IIWAPAIDG---------------AFVLTTRG
GDFDLQLGTDVAIGYLSHDADTVQLYLQETLTFLCYTAEASVALS-P------VE-----
-------------
>A0A1A3KSH4
-----------------------------M---NNLYRDLAP------VTEAAWAEIELE
AARTFKRHIAGRRVVDVS-E-PGGPVTAA----VSTGRLLDL---E--------------
-----------------------------S----P-T-D--GVFAHLRDSRPLVRLRVPF
TLSRNE-----IDDVERGSNDSDWEPVKVAAKKLAFVEDRGIFEGYAPASIQGI--RSCS
SNPPLTLPEDPRDIPDVITQALSQLRLAGVDGPYSV-----------------LLAADVY
TKVSETTAH-GYPILEHLNRLV--DGD-IIWAPAIDG---------------AFVLTTRG
GDFDLQLGTDVAIGYLSHDADTVQLYLQETLTFLCYTAEASVALS-P------VE-----
-------------
>A0A1A3NCK2
-----------------------------M---NNLYRDLAP------VTEAAWAEIELE
ASRTFKRHIAGRRVVDVS-E-PGGPVTAA----VSTGRLLDL---E--------------
-----------------------------S----P-T-D--GVIAHLRDSRPLVRLRVPF
TLSRNE-----IDDVERGSNDSDWEPVKVAAKKLAFVEDRGIFEGYAPASIQGI--RSCS
SNPPLTLPEDPRDIPDVITQALSQLRLAGVDGPYSV-----------------LLAADVY
TKVSETTAH-GYPILEHLNRLV--DGD-IIWAPAIDG---------------AFVLTTRG
GDFDLQLGTDVAIGYLSHDADSVQLYLQETLTFLCYTAEASVALS-P------VE-----
-------------
>A0A1A3MWI8
-----------------------------M---NNLYRDLAP------VTEAAWAEIEVE
ASRTFKRHIAGRRVVDVS-D-PGGPVTAA----VSTGRLIDL---E--------------
-----------------------------S----P-T-D--GVIAHLRDSRPLVRLRVPF
TLSRNE-----IDDVERGSNDSDWEPVKVAAKKLAFAEDRGIFEGYAPASIQGI--RSCS
SNPPLALPEDPRDIPDVITQALSQLRLAGVDGPYSV-----------------LLAPDVY
TKVSETTAH-GYPILEHLNRLV--DGD-IIWAPAIDG---------------AFVLTTRG
GDFDLQLGTDVSIGYLSHDADNVQLYLQETLTFLCYTAEASVALK-P------VE-----
-------------
>A0A1A3NSJ8
-----------------------------M---NNLYRELAP------VTESAWAEIELE
AARTFKRHIAGRRVVDVS-K-PGGPTTAA----VSTGRLIDL---E--------------
-----------------------------S----P-T-D--GVIAHLRDSRPLVRLRVPF
TLSRNE-----IDHVERGSNDSDWEPVKVAAKKLAFVEDRGIFEGYAPASIQGI--RGAS
SNPPLTLPEDPRDITDVITQALSELRLAGVDGPYSV-----------------LLSADAY
TKVSETTAH-GYPILEHLNRLV--DGD-IIWAPAIDG---------------AFVVTTRG
GDFDLQLGTDVSIGYLSHDADTVQLYLQETLTFLCYTAEASVALS-S------PQS----
-------------
>A0A1X0A3L9
-----------------------------M---NNLYRDLAP------VTEAAWAEIELE
ASRTFKRHIAGRRVVDVS-E-PGGPVTAA----VSTGRLIDV---E--------------
-----------------------------A----P-T-D--GVIAHLRDSKPLIRLRVPF
TLSRNE-----IDDVERGSNDSDWEPVKKAAKKLAFVEDRGIFEGYGPASIEGI--RHAT
SNPKLTLPEDPRDIPDVISQALSLLRLAGVDGPYSV-----------------LLSADVY
TKVSETTAH-GYPIREHLNRLV--DGE-IIWAPAIDG---------------AFVLTTRG
GDFDLQLGTDVSIGYLSHDADTVQLYLQETLTFLCYTAEASVALG-P------AE-----
-------------
>A0A1X2FL21
-----------------------------M---NNLYRDLAP------VTEAAWAEIELE
ASRTFKRHIAGRRVVDVS-E-PGGPITAA----VSTGRLIDV---E--------------
-----------------------------A----P-T-D--GVIAHLRDSRPLIRLRVPF
TLSRNE-----IDDVERGSNDSDWEPVKKAAKKLAFVEDRGIFEGYGPASIEGI--RRAS
SNPTLTLPDDPRDIPDVISQALSLLRLAGVDGPYSV-----------------LLSADVY
TKVSETTEH-GYPIREHLNRLV--DGE-IIWAPAIDG---------------AFVLTTRG
GDFDLQLGTDVSIGYLSHDAETVQLYLQETLTFLCYTAEASVALG-P------AE-----
-------------
>A0A1X2D7P5
-----------------------------M---NNLYRDLAP------VTESAWADIELE
AARTFKRHIAGRRVVDVS-E-PGGPVTAA----VSTGRLIDV---Q--------------
-----------------------------A----P-T-D--GVIAHLRDSKPLIRLRVPF
TLSRNE-----IDDVERGSKDSDWEPVKKAAKKLAFVEDRSIFEGYAPASIEGI--RHAS
SNPALTLPDDPRDIPDVISQALSELRLAGVDGPYSV-----------------LLSADVY
TKVSETTEH-GYPIREHLNRLV--DGE-IIWAPAIDG---------------AFVLTTRG
GDFDLQLGTDVSIGYLSHDADTVQLYLQETLTFLCYTSEASVALS-P------KPE----
-------------
>A0A1A0M805
-----------------------------M---NNLYRDLAP------VTEAAWAEIEEE
ATRTFKRHIAGRRVVDVS-G-PGGPGTAA----VGTGRLIDV---Q--------------
-----------------------------A----P-T-D--GVVAHLRASKPLVRLRVPF
TLSRNE-----IDDVERGAQDADWDPVKKAAKKLAFVEDRTMFEGYSAASIEGV--RSAS
SNPKLTLPEDAKDMPDVISQALSELRLAGVDGPYSV-----------------LLSADVY
TKVSETTAH-GYPIREHLNRLV--DGD-IIWAPAIDG---------------AFVLTTRG
GDFDLQLGTDVAIGYTSHDADTVELYMQETLTFLCYTAEASVALG-S-------------
-------------
>A0A1A2D4W3
-----------------------------M---NNLYRDLAP------VTEAAWAEIEEE
ATRTFKRHIAGRRVVDVS-G-PGGPVTAA----VGTGRLIDV---Q--------------
-----------------------------A----P-T-D--GVVAHLRASKPLVRLRVPF
TLSRNE-----IDDVERGAQDADWDPVKKAAKKLAFVEDRTIFEGYSAASIEGI--RSAS
SNPKLTLPEDPKDMPDVISQALSELRLAGVDGPYSV-----------------LLSADVY
TKVSETTAH-GYPIREHLNRLV--DGD-IIWAPAIDG---------------AFVLTTRG
GDFDLQLGTDVAIGYTSHDAETVELYMQETLTFLCYTAEASVALG-S-------------
-------------
>A0A1E3SDE1
-----------------------------M---NNLYRELAP------VTEAAWAEIEVE
ASRTFKRHIAGRRVVDVS-E-PGGPATAA----VSTGRLVDL---E--------------
-----------------------------A----P-T-E--GVVAHLRASKPLVRLRVPF
TLSREE-----IDNVERGSQDSDWDPVKRAAKKLAFVEDRGIFEGYAPAQIEGI--RHAS
SNPALTLPKDPRDIPDVITQALSELRLAGVDGPYSV-----------------LLSADVY
TKVSETTEH-GYPILEHLNRLV--DGD-IIWAPAIDG---------------AFVLTTRG
GDFDLQLGTDVSIGYLSHDADSVQLYLQETLTFLCYTAEASVALS-P------HPD----
-------------
>A0A1A3HQ84
-----------------------------M---NNLYRDLAP------VTELAWAAIEVE
ASRTFKRHIAGRRVIDVS-Q-PGGPVAAA----VSTGRLIDV---E--------------
-----------------------------A----P-S-D--GVVAHLRAAKPLVRLRVPF
TLSREE-----IDDVERGSNDSDWDPVKKAAKKLAFVEDRTIFEGYPAASIEGI--RTCS
SNPALTLPEDPRDIPDVITRALSSLRLAGVDGPYSV-----------------LLSADVY
TKVSETTEH-GYPILEHLNRLV--DGD-IIWAPAIDG---------------AFVLTTRG
GDFDLQLGTDVSIGYLSHDAETVQLYLQETLTFLCYTSEASVALS-A------TAG----
-------------
>A0A1X1XAN0
-----------------------------M---NNLYRELAP------VTESAWDGIELE
AARTFKRHIAGRRVVDVS-E-PGGPVAAA----VSTGRLIDV---Q--------------
-----------------------------A----P-G-D--GVIAHLRAAKPLVRLRVPF
TLSRNE-----IDDVERGSNDSDWDPVKKAAKKLAFVEDRTIFEGYSAASIEGI--RTCS
SNPALTLPDDPRDIPDVITRALSSLRLAGVDGPYSV-----------------LLSADVY
TKVSETTEH-GYPILEHINRLV--DGD-IIWAPAIDG---------------AFVLTTRG
GDFDLQLGTDVSIGYLSHDADTVQLYLQETLTFLCYTSEASVALS-A------TAG----
-------------
>A0A1A2ZRU4
-----------------------------M---NNLYRDLAP------ITEEAWGEIEME
ATRTFKRHIAGRRVVDVS-E-PGGPVAAA----VSTGRLTDV---A--------------
-----------------------------A----P-T-D--GVEAHLRDSRPLVRLRVPF
TLSRSE-----IDDVERGSQDSDWDPVKVAAKKLAFVEDRAIFEGYPAASIEGI--RSAS
SNAALTLPEDARDFPDVITQALSGLRLAGVDGPYSV-----------------LLSAEAY
TKVSETTEH-GYPIREHLRRLI--DGE-IIWAPAIDG---------------AFVLTTRG
GDFDLQLGTDVTIGYLSHDADTVRLYMQETMTFLCYTGEAAVCLG-T-------------
-------------
>A0A1E3TGG7
-----------------------------M---NNLYRELAP------ITEAAWAEIELE
ASRTFKRHIAGRRVVDVS-E-PGGPVAAA----VSTGRLTEV---T--------------
-----------------------------A----P-T-D--GVEAHLRASKPLVRLRVPF
TLSRSE-----IDDVERGSHDSDWDPVKDAAKKLAFVEDRAIFEGYPAASIEGI--RSCS
SNPALTLPAEVRDFPDVISQALSGLRLAGVDGPYSV-----------------LLSAEAY
TKVSETTEH-GYPIREHLHRLV--DGD-IIWAPAIDG---------------AFVLTTRG
GDFDLQLGTDVAIGYLSHDADTVRLYMQETMTFLCYTAEASVCLS-A-------------
-------------
>A0A1X1RGY2
-----------------------------M---NNLYRELAP------ITEAAWAEIEQE
ATRTFKRHIAGRRVVDVS-G-PGGPTMAA----VGTGRLEDV---K--------------
-----------------------------A----P-T-D--GVEAHLRASKPLVRLRVPF
TLSRAE-----IDDVERGAQDADWDPVKTAAKKLAFVEDRAIFEGYPAASIEGI--RSAS
SNPALTLPEDARDFPDVISQALSGLRLAGVDGPYSV-----------------LLSADAY
TKVSETTEH-GYPIREHLHRLV--DGD-IIWAPAIDG---------------AFVLTTRG
GDFDLQLGTDLAIGYLSHDADTVQLYMQETMTFLCYTAEASVCLG-T-------------
-------------
>A0A2V0N9E3
-----------------------------M---NNLYRELAP------ITEAAWAEIELE
ATRTFKRHIAGRRVVDVS-E-PGGPTAAA----VGTGRLEDV---K--------------
-----------------------------A----P-T-D--GVEAHLRASKPLVRLRVPF
TLSRAE-----IDDVERGAQDADWDPVKTAAKKLAFVEDRAIFEGYPAASIEGI--RSAS
SNPALTLPEDARDFPDVITQALSGLRLAGVDGPYSV-----------------LLSADAY
TKVSETTEH-GYPIREHLHRLV--DGD-IIWAPAIDG---------------AFVLTTRG
GDFDLQLGTDVAIGYLSHDADTVQLYMQETLTFLCYTAEASVCLG-T-------------
-------------
>A0A1X1UPD3
-----------------------------M---NNLYRELAP------ITEAAWAEIELE
ASRTFKRHIAGRRVVDVS-E-PGGPTAAA----IGSGRLTDV---K--------------
-----------------------------A----P-T-E--GVVAHLRASKPLVRLRVPF
TLSRSE-----IDDVERGSQDSDWDPVKDAAKKLAFVEDRAIFEGYPEASIEGI--RSCS
SNQALQLPADVRDFPDVISQALSGLRLAGVDGPYSV-----------------LLSADSY
TKVSETTEH-GYPIREHLRRLV--DGD-IIWAPAIDG---------------AFVLTTRG
GDFDLQLGTDVAIGYLSHDADTVQVYLQETMTFLCYTAEAAVCLG-T-------------
-------------
>A0A2G8BEP9
-----------------------------M---NNLYRELAP------ITEAAWADIELE
ATRTFKRHIAGRRVVDVS-G-PGGPTMAA----VGIGRLTDV---T--------------
-----------------------------S----P-S-E--GVIAHLRASKPLVRLRVPF
TLSRSE-----IDDVERGAKDSDWDPVKDAAKKLAFVEDRAIFEGYGAASIEGI--RNAS
SNTPLKLPKDARAFPDVISQALSGLRLAGVDGPYSV-----------------LLSADAY
TKVSETTEH-GYPIREHINRLI--DGE-IIWAPAIDG---------------AFVLTTRG
GDFDLQLGTDVAIGYLSHDADTVQLYLQETMTFLCYTAEASVALS-V-------------
-------------
>A0A2X1S8D5
-----------------------------M---NNLYRELAP------ITEAAWAEIELE
ATRTFKRHIAGRRVVDVS-G-PGGPTMAA----VGVGRLTDV---T--------------
-----------------------------P----P-G-D--GVIAHLRASKPLVRLRVPF
TLSRSE-----IDDVERGSKDSDWDPVKDAAKKLAFVEDRAIFEGYGAASIEGI--RSAS
SNPALQLPADVRDFPDVISQALSELRLAGVDGPYAV-----------------LLSADAY
TKVSETTEH-GYPIREHLRRLV--DND-IIWAPAIDG---------------AFVLTTRG
GDFDLQLGTDVAIGYLSHDAETVQLYLQETMTFLCYTAEASVALS-A-------------
-------------
>I0RDG8
-----------------------------M---NNLYRELAP------ITEAAWAEIELE
ATRTFKRHIAGRRVVDVS-G-PGGPTMAA----VGVGRLTDV---T--------------
-----------------------------P----P-G-D--GVIAHLRASKPLVRLRVPF
TLSRSE-----IDDVERGSKDSDWDPVKDAAKKLAFVEDRAIFEGYGAASIEGI--RSAS
SNPALQLPADVRDFPDVISQALSELRLAGVDGPYAV-----------------LLSADAY
TKVSETTEH-GYPIREHLRRLV--DND-IIWAPAIDG---------------AFVLTTRG
GDFDLQLGTDVAIGYLSHDAETVQLYLQETMTFLCYTAEASVALS-A-------------
-------------
>X8C8P2
------------------------------------------------------------
------------------------------------------------------------
------------------------------------------MIAHLRASKPLVRLRVPF
TLSRSE-----IDDVERGSKDSDWDPVKDAAKKLAFVEDRAIFEGYGAASIEGI--RSAS
SNPALQLPADVRDFPDVISQALSELRLAGVDGPYAV-----------------LLSADAY
TKVSETTEH-GYPIREHLRRLV--DND-IIWAPAIDG---------------AFVLTTRG
GDFDLQLGTDVAIGYLSHDAETVQLYLQETMTFLCYTAEASVALS-A-------------
-------------
>X7ZYN8
------------------------------------------------------------
------------------------------------------------------------
------------------------------------------------------------
------------------------------------------------------------
------------------------------------------------------------
------------------------------------------------------MLTTRG
GDFDLQLGTDVAIGYLSHDAETVQLYLQETMTFLCYTAEASVALS-A-------------
-------------
>A0A0U0W931
----------------------------MK---NNLYRDLAP------ITEVAWEEIELE
ATRTFKRHVAGRRVVDVS-E-PGGPMTAA----VSTGRLLDV---A--------------
-----------------------------A----P-T-D--GVQAHLRASKPLVRLRVPF
TLSRYE-----IDNVERGAKDSDWDPVKAAAKKLAFVEDRAIFEGYPAASIDGI--RSCS
SNATLALPEDPRDMPDAISQALTSLRLAGVDGPYSI-----------------LLSADVY
TKVSETTEH-GYPIREHLNRLV--TGD-IIWAPAIDG---------------AMVLTTRG
GDFDLQLGTDVAIGYSGHDADTVQLYLQETLTFLCYTAEASVCLA-P-------------
-------------
>A0A1X1QY27
----------------------------MK---NNLYRDLAP------ITEVAWEEIELE
ATRTFKRHVAGRRVVDVS-E-PGGPMTAA----VSTGRLLDV---A--------------
-----------------------------A----P-T-D--GVQAHLRASKPLVRLRVPF
TLSRYE-----IDNVERGAKDSDWDPVKAAAKKLAFVEDRAIFEGYPAASIDGI--RSCS
SNATLALPEDPRDMPDAISQALTSLRLAGVDGPYSI-----------------LLSADVY
TKVSETTEH-GYPIREHLNRLV--TGD-IIWAPAIDG---------------AMVLTTRG
GDFDLQLGTDVAIGYSGHDADTVQLYLQETLTFLCYTAEASVCLA-P-------------
-------------
>A0A1A3PIH8
-----------------------------M---NNLYRDLAP------ITEEAWDEIEVE
ARRTFKRHIAGRRVVDVS-E-PAGPAAAA----ISTGRLIDV---K--------------
-----------------------------S----P-S-E--GVVTHLRASKPLVRLRVPF
ALSRSE-----IDDVERGSQDSDWDPVKEAAKKLAFAEDRAIFEGYAAASIDGI--RSSS
SNPALKVPDDPRAIPDIITQALSELRLAGVDGPYSV-----------------LLSADVY
TKVSETTEH-GYPILEHINRLI--NGD-IIWAPAIDG---------------AFVLTTRG
GDFDLQLGTDVSIGYLSHDADSVQLYMQETLTFLCYTAEASVALT-A-------------
-------------
>A0A064CFW5
-----------------------------M---NNLYRELAP------ITESAWSEIELE
ASRTFKRHIAGRRVVDVS-E-PGGPVTAG----VSTGHLRDV---A--------------
-----------------------------A----P-A-D--GVLAHLRESKPLVRLRVPF
TVSRTA-----IDDVERGAQDSDWDPVKAAAKKLAFIEDRAIFEGYQEASIDGI--RMCS
SNPALTLPEDAREYPDVFAQALSELRLAGVDGPYSV-----------------LLSADAY
TKVSETTEH-GYPLLEHLNRLV--DGE-IIWAPAIDG---------------AFLLSTRG
GDFDLQLGTDVAIGYLSHDAETVQLYLEETLTFLCYTAEASVALT-A-------------
-------------
>A0A1X0IYK5
-----------------------------M---NNLYRELAP------ITESAWSEIELE
ASRTFKRHIAGRRVVDVS-E-PGGPVTAG----VSTGHLRDV---A--------------
-----------------------------A----P-A-D--GVVAHLRESKPLVRLRVPF
TVSRTA-----IDDVERGAQDSDWDPVKAAAKKLAFIEDRAIFEGYADASIDGI--RMCS
SNPALALPEDAREYPDVFAQALSELRLAGVDGPYSV-----------------LLSADAY
TKVSETTEH-GYPIREHLNRLV--DGE-IIWAPAIDG---------------AFLLSTRG
GDFDLQLGTDVAIGYLSHDAETVQLYLEETLTFLCYTAEASVALT-A-------------
-------------
>A0A378RCR9
-----------------------------M---NNLYRELAP------ITESAWSEIELE
ASRTFKRHIAGRRVVDVS-E-PGGPVTAG----VSTGHLRDV---A--------------
-----------------------------A----P-A-D--GVLAHLRESKPLVRLRVPF
TVSRTA-----IDDVERGAQDSDWDPVKAAAKKLAFIEDRAIFEGYKEASIDGI--RMCS
SNPALALPEDAREYPDVFAQALSELRLAGVDGPYSV-----------------LLSADAY
TKVSETTEH-GYPIREHLNRLV--DGE-IIWAPAIDG---------------AFLLSTRG
GDFDLQLGTDVAIGYLSHDAETVQLYLEETLTFLCYTAEASVALT-A-------------
-------------
>A0A0G3IPH4
-----------------------------M---NNLYRELAP------ITESAWSEIELE
ASRTFKRHIAGRRVVDVS-E-PGGPVTAA----ISTGHLRDV---A--------------
-----------------------------A----P-A-D--GVVAHLRESKPLVRLRVPF
TVSRTA-----IDDVERGAQDSDWDPVKAAAKKLAFIEDRAIFEGYTDAAIDGI--RTCS
SNPALALPEDAREYPDVFAQALSELRLAGVDGPYSV-----------------LLSADAY
TKVSETTEH-GYPIREHLNRLV--DGE-IIWAPAIDG---------------AFLLSTRG
GDFDLQLGTDVAIGYLSHDADTVQLYLQETLTFLCYTAEASVALT-A-------------
-------------
>A0A1J0UEN5
-----------------------------M---NNLYRELAP------ITESAWSEIELE
ASRTFKRHIAGRRVVDVS-E-PGGPVTAA----VSTGHLRDV---A--------------
-----------------------------A----P-A-D--GVVAHLRESKPLVRLRVPF
TVSRTA-----IDDVERGAQDSDWDPVKAAAKKLAFIEDRAIFEGYKEAAIDGI--RMCS
SNPALALPEDAREYPDVFAQALSELRLAGVDGPYSV-----------------LLSADAY
TKVSETTEH-GYPIREHLNRLV--GGD-IIWAPAIDG---------------AFLLSTRG
GDFDLQLGTDVAIGYLSHDADTVQLYLQETMTFLCYTAEASVALT-A-------------
-------------
>A0A255DSI5
-----------------------------M---NNLYRELAP------ITESAWDEIELE
ATRTFKRHIAGRRVVDVS-E-PGGPVTAA----VSTGHLRDV---P--------------
-----------------------------A----P-A-D--GVVAHLRESKPLVRLRVPF
TVSRNA-----IDDVERGAQDSDWDPVKDAAKKLAFIEDRAIFEGYSAASIDGI--RSCS
SNPALALPEDAREYPDVFAQALSELRLAGVDGPYSV-----------------LLSADAY
TKVSETTEH-GYPIREHLNRLV--DGE-IIWAPAIDG---------------AFLLSTRG
GDFDLQLGTDVAIGYLSHDADSVQLYMQETLTFLCYTAEASVALT-A-------------
-------------
>A0A2C9SS90
-----------------------------M---NNLYRELAP------ITESAWGEIELE
AARTFKRHIAGRRVVDVS-E-PGGPVTAA----ISTGHLRDV---P--------------
-----------------------------A----P-A-D--GVVAHLREAKPLVRLRVPF
TVSRVA-----IDDVERGAQDSDWDPVKDAAKKLAFIEDRAIFEGYSAASIDGI--RSCS
SNPALALPEDAREYPDVFAQALSELRLAGVDGPYSV-----------------LLSADAY
TKVSETTEH-GYPIREHLNRLV--DGE-IIWAPAIDG---------------AFLLSTRG
GDFDLQLGTDVAIGYLSHDADTVQLYLQETLTFLCYTAEASVALT-A-------------
-------------
>A0A4Z0N0N6
-----------------------------M---NNLYRELAP------ITESAWSEIELE
ATRTFRRHIAGRRVVDVS-D-PGGPVTAA----VSTGHLRDV---A--------------
-----------------------------S----P-A-D--GVVAHLRESKPLVRLRVPF
TVSRNA-----IDDVERGAQDSDWDPVKDAAKKLAFIEDRAIFEGYAAASIDGI--RSCS
SNPVLALPEDAREYPDVFAQALSELRLAGVDGPYSV-----------------LLSADAY
TKVSETTEH-GYPLREHLNRLV--DGE-IIWAPAIDG---------------AFVLSTRG
GDFDLQLGTDVAIGYLSHDAESVQLYMQETLTFLCYTAEAAVALT-P-------------
-------------
>A0A1Y5P101
-----------------------------M---NNLYRELAP------ITESAWSEIELE
ATRTFKRHIAGRRVVDVS-E-PGGPVTAA----ISTGHLLDV---S--------------
-----------------------------A----P-G-D--GVVAHLRESKPLVRLRVPF
AVSRAA-----IDDVERGAQDSDWDPVKDAAKKLAFIEDRAIFEGYSAASIDGI--RSCS
SNPALALPEDAREYPDVFAQALSELRLAGVDGPYSV-----------------LLSADAY
TKVSETTEH-GYPIREHLTRLV--DGE-IIWAPAIDG---------------AFLLSTRG
GDFDLQLGTDVAIGYLSHDADTVQLYLEETLTFLCYTAEASVALT-T-------------
-------------
>A0A1A0Q0M6
-----------------------------M---NNLYRDLAP------VTEEAWAEIEME
ATRTFKRHIAGRRVVDVS-E-PGGPVTAA----VSTGHLLDV---A--------------
-----------------------------A----P-G-D--GVVAHLRESRPLVRLRVPF
TLSRTD-----IDDVERGSQDSDWDPVKEAAKKLAFVEDRAIFEGYEAASIGGI--RACS
SNPALALPSDAREIPDVIAQALSELRLAGVDGPYSV-----------------LLSADVY
TAVSETTEH-GYPIREHLNRLV--DGD-IIWAPAIDG---------------AFVLSTRG
GDFDLQLGTDVSIGYLSHDAETVQLYLQETLTFLCYTAEASVALT-P-------------
-------------
>A0A1A3SUY7
-----------------------------M---NNLYRDLAP------ITEKAWAEIEME
ATRTFKRHIAGRRVVDVS-E-PGGPTAAA----VSTGHLLDV---A--------------
-----------------------------A----P-G-D--GVVAHLRDNRPLVRLRVPF
TLSRTD-----IDDVERGSQDSDWDPVKDAAKKLAFVEDRAIFEGYEAASISGI--RACS
SNPALTLPTDAREIPDVIAQALSELRLAGVDGPYSV-----------------LLSADVY
TAVSETTEH-GYPIREHLNRLV--DGD-IIWAPAIDG---------------AFVLSTRG
GDFDLQLGTDVCIGYLSHDADTVQLYLEETMTFLCYTAEASVALT-P-------------
-------------
>A0A370D337
-----------------------------M---NNLYRDLAP------ITEEAWAEIEME
ATRTFKRHIAGRRVVDVS-E-PGGPITAS----VSTGHLLDV---S--------------
-----------------------------A----P-G-D--GVIAHLRESKPLVRLRVPF
TLSRMD-----IDDVERGSQDSDWDPVKEAAKKLAFVEDRAIFEGYEAASIGGI--RKCS
SNPPLSLPGDPGEMPDVIAQALSELRLAGVDGPYSV-----------------LLSADVY
TKVSETTEH-GYPIREHLNRLV--DGD-IIWAPAIDG---------------AFVLSTRG
GDFDLQLGTDVSIGYLAHDADTVQLYMQETLTFLCYTAEASVALT-P-------------
-------------
>L0J3G2
-----------------------------M---NNLYRDLAP------ITEGAWAQIEEE
ATRTFKRHIAGRRVVDVS-E-PGGPVTAA----ISTGHLTDV---A--------------
-----------------------------A----P-G-D--GVMAHLRESKPLVRLRVPF
TVSRTA-----IDDVERGAQDSDWDPVKDAAKKLAFVEDRAIFEGYDAASIEGI--RACS
SNPALALPQDAREIPDVIAQALSELRLAGVDGPYSV-----------------LLSADVY
TKVSETTEH-GYPIREHLNRLV--DGD-IIWAPAIDG---------------AFVLSTRG
GDFDLQLGTDVSIGYLSHDADSVELYLEETLTFLCYTAEASVALT-P-------------
-------------
>G8RWG8
-----------------------------M---NNLYRELAP------VTEAAWDEIELE
ATRTFKRHVAGRRVVDVS-E-PGGPVTAA----VSTGHLRDV---A--------------
-----------------------------P----P-G-E--GVVAHLRESKPLVRLRVPF
TVSRTA-----IDDVERGSQDSDWDPVKEAAKKLAFVEDRAIFEGYEAASIEGI--RACS
NNPALALPSDVRGIPDVISQALSELRLAGVDGPYSV-----------------LLSADVY
TEVSETTEH-GYPIREHLNRLV--DGD-IIWAPAIDG---------------AFVLSTRG
GDFDLQLGTDVCIGYLSHDAETVELYLQETLTFLCYTAEASVALT-K-------------
-------------
>A0A0B2XYB0
-----------------------------M---NNLYRELAP------VTEAAWAEIELE
ASRTFKRHIAGRRVVDVS-E-PGGPVTAA----ISTGHLLDV---S--------------
-----------------------------S----P-G-D--GVVAHLREARPLVRLRVPF
TVSRTA-----IDDVERGAQDSDWDPVKDAAKKLAFVEDRAIFEGYPAASIEGI--RSSS
SNPALALPDDAREIPDVIAQALSELRLAGVDGPYSV-----------------LLSAETY
TKVSETTAH-GYPIREHLSRLV--DGE-IIWAPAIDG---------------AFVLSTRG
GDFDLQLGTDVSIGYLSHDAESVQLYLQETLTFLAYTAEASVALT-A-------------
-------------
>A0A0B2YB49
-----------------------------M---NNLYRELAP------VTEAAWAEIELE
ASRTFKRHIAGRRVVDVS-E-PGGPVTAA----ISTGHLIDV---S--------------
-----------------------------S----P-G-D--GVVAHLREARPLVRLRVPF
TVSRTA-----IDDVERGAQDSDWDPVKDAAKKLAFVEDRAIFEGYPAASIEGI--RSSS
SNPALALPDDAREIPDVIAQALSELRLAGVDGPYSV-----------------LLSAETY
TKVSETTAH-GYPIREHLSRLV--DGE-IIWAPAIDG---------------AFVLSTRG
GDFDLQLGTDVSIGYLSHDAESVQLYLQETLTFLAYTAEASVALT-A-------------
-------------
>A0A0H5RYI3
-----------------------------M---NNLYRELAP------ITESAWAEIELE
ASRTFKRHIAGRRVVDVS-E-PGGPVTAA----ISTGHLLDV---S--------------
-----------------------------S----P-G-D--GVVAHLRDAKPLVRLRVPF
TVSRTA-----IDDVERGAQDSDWDPVKDAAKKLAFVEDRAIFEGYPAASIEGI--RSSS
SNPALALPDDAREIPDVIAQALSELRLAGVDGPYSV-----------------LLSAATY
TKVSETTAH-GYPIREHLSRLV--DGE-IIWAPAIDG---------------AFVLSTRG
GDFDLQLGTDVSIGYLSHDAESVQLYLQETLTFLAYTAEASVALT-A-------------
-------------
>A0A1Q9W746
-----------------------------M---NNLYRELAP------ITESAWAEIELE
ASRTFKRHIAGRRVVDVS-E-PGGPVTAA----VSTGHLLDV---G--------------
-----------------------------S----P-G-D--GVVAHLRDAKPLVRLRVPF
TVSRTA-----IDDVERGAQDSDWDPVKDAAKKLAFVEDRAIFEGYPAASIEGI--RSSS
SNPALALPDDAREIPDVIAQALSELRLAGVDGPYSV-----------------LLSAATY
TKVSETTAH-GYPIREHLSRLV--DGE-IIWAPAIDG---------------AFVLSTRG
GDFDLQLGTDVSIGYLSHDAESVQLYLQETMTFLAYTAEASVALT-A-------------
-------------
>A0A1A0R012
-----------------------------M---NNLYRELAP------ITESAWAEIELE
ASRTFKRHIAGRRVVDVS-E-PGGPVTAA----VSTGHLLDV---K--------------
-----------------------------S----P-G-D--GVVAHLRDARPLVRLRVPF
TVSRTA-----IDDVERGAQDSDWDPVKDAAKKLAFVEDRAIFEGYPAASIEGI--RSSS
SNPALALPDDAREIPDVIAQALSELRLAGVDGPYSV-----------------LLSAATY
TKVSETTAH-GYPIREHLSRLV--DGE-IIWAPAIDG---------------AFVLSTRG
GDFDLQLGTDVSIGYLSHDAESVHLYLQETLTFLAYTAEASVALT-A-------------
-------------
>A0A1A1Z9G8
-----------------------------M---NNLYRELAP------ITESAWAEIELE
ASRTFKRHIAGRRVVDVS-E-PGGPVTAA----VSTGHLLDV---K--------------
-----------------------------S----P-G-D--GVVAHLRDARPLVRLRVPF
TVSRTA-----IDDVERGAQDSDWDPVKEAAKKLAFVEDRAIFEGYPAASIEGI--RSSS
SNPALALPDDAREIPDVIAQALSELRLAGVDGPYSV-----------------LLSAATY
TKVSETTAH-GYPIREHLSRLV--DGE-IIWAPAIDG---------------AFVLSTRG
GDFDLQLGTDVSIGYLSHDAESVQLYLQETLTFLAYTAEASVALT-A-------------
-------------
>A0A0N9XCE2
-----------------------------M---NNLYRELAP------ITESAWAEIELE
ASRTFKRHIAGRRVVDVS-E-PGGPVTAA----VSTGHLLDV---S--------------
-----------------------------P----P-G-D--GVVAHLRDAKPLVRLRVPF
TVSRTA-----IDDVERGAQDSDWDPVKDAAKKLAFVEDRAIFEGYPAASIEGI--RSSS
SNPALALPDDAREIPDVIAQALSELRLAGVDGPYSV-----------------LLSAETY
TKVSETTAH-GYPIREHLSRLV--DGE-IIWAPAIDG---------------AFVLSTRG
GDFDLQLGTDVSIGYLSHDAESVQLYLQETMTFLAYTAEASVALT-A-------------
-------------
>A0A100WNS0
-----------------------------M---NNLYRELAP------ITESAWAEIELE
ASRTFKRHIAGRRVVDVS-E-PGGPVTAA----VSTGHLLDV---S--------------
-----------------------------P----P-G-D--GVVAHLRDAKPLVRLRVPF
TVSRTA-----IDDVERGAQDSDWDPVKDAAKKLAFVEDRAIFEGYPAASIEGI--RSSS
SNPALALPDDAREIPDVIAQALSELRLAGVDGPYSV-----------------LLSAETY
TKVSETTAH-GYPIREHLSRLV--DGE-IIWAPAIDG---------------AFVLSTRG
GDFDLQLGTDVSIGYLSHDAESVQLYLQETMTFLAYTAEASVALT-A-------------
-------------
>K0V1X8
-----------------------------M---NNLYRELAP------ITESAWAEIELE
ASRTFKRHIAGRRVVDVS-E-PGGPVTAA----VSTGHLLDV---S--------------
-----------------------------P----P-G-D--GVVAHLRDAKPLVRLRVPF
TVSRTA-----IDDVERGAQDSDWDPVKDAAKKLAFVEDRAIFEGYPAASIEGI--RSSS
SNPALALPDDAREIPDVIAQALSELRLAGVDGPYSV-----------------LLSAETY
TKVSETTAH-GYPIREHLSRLV--DGE-IIWAPAIDG---------------AFVLSTRG
GDFDLQLGTDVSIGYLSHDAESVQLYLQETMTFLAYTAEASVALT-A-------------
-------------
>A0A1A3MK37
-----------------------------M---NNLYRELAP------ITESAWAEIELE
ASRTFKRHIAGRRVVDVS-E-PGGPVTAA----VSTGHLLDV---S--------------
-----------------------------P----P-G-D--GVVAHLRDAKPLVRLRVPF
TVSRTA-----VDDVERGAQDSDWDPVKDAAKKLAFVEDRAIFEGYPAASIEGI--RSSS
SNPALALPDDAREIPDVIAQALSELRLAGVDGPYSV-----------------LLSAETY
TKVSETTAH-GYPIREHLSRLV--DGE-IIWAPAIDG---------------AFVLSTRG
GDFDLQLGTDVSIGYLSHDAESVQLYLQETMTFLAYTAEASVALT-A-------------
-------------
>A0A1A2KXB9
-----------------------------M---NNLYRELAP------ITESAWAEIELE
ASRTFKRHIAGRRVVDVS-E-PGGPVTAA----ISTGHLLDV---S--------------
-----------------------------P----P-G-D--SVVAHLRDAKPLVRLRVPF
TVSRTA-----IDDVERGAQDSDWDPVKDAAKKLAFVEDRAIFEGYPAASIEGI--RNSS
SNPALALPDDAREIPDVIAQALSELRLAGVDGPYSV-----------------LLSAETY
TKVSETTAH-GYPIREHLSRLV--DGE-IIWAPAIDG---------------AFVLSTRG
GDFDLQLGTDVSIGYLSHDAETVQLYLQETLTFLAYTAEASVALT-A-------------
-------------
>A0A1R0UXM3
-----------------------------M---NNLYRELAP------ITESAWAEIELE
ASRTFKRHIAGRRVVDVS-E-PGGPVTAA----ISTGHLLDV---S--------------
-----------------------------S----P-G-D--GVVAHLRDAKPLVRLRVPF
TVQRKD-----IDDVERGSQDSDWDPVKDAAKKLAFVEDRAIFEGYPAASIEGI--RNSS
SNPALALPDDAREIPDVIAQALSELRLAGVDGPYSV-----------------LLSAETY
TKVSETTAH-GYPIREHLSRLV--DGE-IIWAPAIDG---------------AFVLSTRG
GDFDLQLGTDVSIGYLSHDAESVQLYLQETLTFLCYTAEASVALT-A-------------
-------------
>A0A0J8UHF7
-----------------------------M---NNLYRELAP------ITESAWAEIELE
ASRTFKRHIAGRRVVDVS-E-PSGPVTAA----VSTGHLLDV---Q--------------
-----------------------------S----P-G-D--GVVAHLRGARPLVRLRVPF
TVSRIA-----IDDVERGAQDSDWDPVKDAAKKLAFVEDRAIFEGYPAADIEGI--RSSS
SNPALALPDDAREIPDVIAQALSELRLAGVDGPYSV-----------------LLSAETY
TKVSETTAH-GYPIREHLSRLV--DGE-IIWAPAIDG---------------AFVLSTRG
GDFDLQLGTDVSIGYQSHDAESVQLYLQETLTFLAYTAEASVALT-A-------------
-------------
>A0A0U1DZN1
-----------------------------M---NNLYRELAP------ITESAWAEIELE
ASRTFKRHIAGRRVVDVS-E-PSGPVTAA----VSTGHLLDV---Q--------------
-----------------------------S----P-G-D--GVVAHLRGARPLVRLRVPF
TVSRTA-----IDDVERGAQDSDWDPVKDAAKKLAFVEDRAIFEGYPAADIEGI--RSSS
SNPALALPDDAREIPDVIAQALSELRLAGVDGPYSV-----------------LLSAETY
TKVSETTAH-GYPIREHLSRLV--DGE-IIWAPAIDG---------------AFVLSTRG
GDFDLQLGTDVSIGYQSHDAESVQLYLQETLTFLAYTAEASVALT-A-------------
-------------
>A0A1X2BG27
-----------------------------M---NNLYRELAP------ITESAWAEIELE
ASRTFKRHIAGRRVVDVS-E-PSGPVTAA----VSTGHLLDV---Q--------------
-----------------------------S----P-G-D--GVVAHLRGARPLVRLRVPF
TVSRTA-----IDDVERGAQDSDWDPVKDAAKKLAFVEDRAIFEGYPAADIEGI--RSSS
SNPALALPDDAREIPDVIAQALSELRLAGVDGPYSV-----------------LLSAETY
TKVSETTAH-GYPIREHLSRLV--DGE-IIWAPAIDG---------------AFVLSTRG
GDFDLQLGTDVSIGYQSHDAESVQLYLQETLTFLAYTAEASVALT-A-------------
-------------
>A0A378SVM5
-----------------------------M---NNLYRELAP------ITESAWAEIELE
ASRTFKRHIAGRRVVDVS-E-PSGPVTAA----VSTGHLLDV---Q--------------
-----------------------------S----P-G-D--GVVAHLRGARPLVRLRVPF
TVSRTA-----IDDVERGAQDSDWDPVKDAAKKLAFVEDRAIFEGYPAADIEGI--RSSS
SNPALALPDDAREIPDVIAQALSELRLAGVDGPYSV-----------------LLSAETY
TKVSETTAH-GYPIREHLSRLV--DGE-IIWAPAIDG---------------AFVLSTRG
GDFDLQLGTDVSIGYQSHDAESVQLYLQETLTFLAYTAEASVALT-A-------------
-------------
>A0A0K0X4Y3
-----------------------------M---NNLYRDLAP------ITESAWAEIELE
ATRTFKRHIAGRRVVDVS-G-PNGPVTAS----VSTGHLLDV---S--------------
-----------------------------P----P-G-D--GVIAHLRDAKPLVRLRVPF
TVARRD-----IDDVERGSQDSDWDPVKDAAKKLAFVEDRAIFEGYAAASIEGI--RSSS
SNPALALPDDAREIPDVIAQALSELRLAGVDGPYSV-----------------LLSAETY
TKVSETTAH-GYPIREHINRLV--DGD-IIWAPAIDG---------------AFVLSTRG
GDFDLQLGTDVSIGYLSHDAEVVHLYMEETMTFLCYTAEASVALT-A-------------
-------------
>A0A2U9PXZ0
-----------------------------M---NNLYRDLAP------ITESAWAEIELE
ATRTFKRHIAGRRVVDVS-G-PNGPTTAS----VSTGHLLDV---S--------------
-----------------------------P----P-G-D--GVIAHLRDAKPLVRLRVPF
TVARRD-----IDDVERGSQDSDWDPVKDAAKKLAFVEDRAIFEGYAAASIEGI--RSSS
SNPALALPDDAREIPDVIAQALSELRLAGVDGPYSV-----------------LLSAETY
TKVSETTAH-GYPIREHINRLV--DGE-IIWAPAIDG---------------AFVLSTRG
GDFDLQLGTDVSIGYLSHDAEVVHLYMEETMTFLCYTAEASVALT-P-------------
-------------
>A0R4H0
-----------------------------M---NNLYRDLAP------ITESAWAEIELE
ATRTFKRHIAGRRVVDVS-G-PNGPTTAS----VSTGHLLDV---S--------------
-----------------------------P----P-G-D--GVIAHLRDAKPLVRLRVPF
TVARRD-----IDDVERGSQDSDWDPVKDAAKKLAFVEDRAIFEGYAAASIEGI--RSSS
SNPALALPDDAREIPDVIAQALSELRLAGVDGPYSV-----------------LLSAETY
TKVSETTAH-GYPIREHINRLV--DGE-IIWAPAIDG---------------AFVLSTRG
GDFDLQLGTDVSIGYLSHDAEVVHLYMEETMTFLCYTAEASVALT-P-------------
-------------
>I7G8Y9
-----------------------------M---NNLYRDLAP------ITESAWAEIELE
ATRTFKRHIAGRRVVDVS-G-PNGPTTAS----VSTGHLLDV---S--------------
-----------------------------P----P-G-D--GVIAHLRDAKPLVRLRVPF
TVARRD-----IDDVERGSQDSDWDPVKDAAKKLAFVEDRAIFEGYAAASIEGI--RSSS
SNPALALPDDAREIPDVIAQALSELRLAGVDGPYSV-----------------LLSAETY
TKVSETTAH-GYPIREHINRLV--DGE-IIWAPAIDG---------------AFVLSTRG
GDFDLQLGTDVSIGYLSHDAEVVHLYMEETMTFLCYTAEASVALT-P-------------
-------------
>A0A132PQW9
-----------------------------M---NNLYRELAP------ITESAWAEIELE
ATRTFKRHIAGRRVVDVS-E-PGGPVTAA----VSTGHLLDV---N--------------
-----------------------------P----P-G-D--GVIAHLRDAKPLVRLRVPF
TVARKD-----IDDVERGSQDSDWDPVKDAAKKLAFVEDRAIFEGYGAASIEGI--RSSS
SNPALALPDDAREIPDVIAQALSELRLAGVDGPYSV-----------------LLSAETY
TKVSETTAH-GYPIREHINRLV--DGE-IIWAPAIDG---------------AFVLSTRG
GDFDLQLGTDVSIGYLSHDAEVVHLYMQETMTFLCYTAEASVALT-A-------------
-------------
>A0A1X2FIU4
-----------------------------M---NNLYRELAP------ITESAWAEIELE
ATRTFKRHIAGRRVVDVS-E-PGGPVTAA----VSTGHLLDV---N--------------
-----------------------------P----P-G-D--GVIAHLRDAKPLVRLRVPF
TVARRD-----IDDVERGSQDSDWDPVKDAAKKLAFVEDRAIFEGYEAASIEGI--RSSS
SNPALALPDDAREIPDVIAQALSELRLAGVDGPYSV-----------------LLSAETY
TKVSETTAH-GYPIREHINRLV--DGE-IIWAPAIDG---------------AFVLSTRG
GDFDLQLGTDVSIGYLSHDAEVVHLYMQETMTFLCYTAEASVALT-A-------------
-------------
>A0A100W643
-----------------------------M---NNLYRELAP------ITESAWGEIETE
ATRTFKRHIAGRRVVDVT-G-SGSPVEAA----VSTGHLLDV---E--------------
-----------------------------A----P-A-D--GVQANLRASQPLVRLRVPF
TVSRTA-----IDDVERGAQDSDWDPVKDAAKKLAFVEDRAIFEGYGAASIQGI--RSAS
SNPALALPDDAREIPDVIAQALSELRLAGVDGPYSV-----------------LLSAATY
TKVSETTAH-GYPIRDHLSRLV--DGD-IIWAPAIDG---------------AFVLSTRG
GDFDLHLGTDVSIGYLSHDADSVKLYMQETLTFLCYTAEASVALT-A-------------
-------------
>A0A1Y0CBC9
-----------------------------M---NNLYRELAP------ITESAWGEIETE
ATRTFKRHIAGRRVVDVT-G-SGSPVEAA----VSTGHLLDV---E--------------
-----------------------------A----P-A-D--GVQANLRASQPLVRLRVPF
TVSRTA-----IDDVERGAQDSDWDPVKDAAKKLAFVEDRAIFEGYGAASIQGI--RSAS
SNPALALPDDAREIPDVIAQALSELRLAGVDGPYSV-----------------LLSAATY
TKVSETTAH-GYPIRDHLSRLV--DGD-IIWAPAIDG---------------AFVLSTRG
GDFDLHLGTDVSIGYLSHDADSVKLYMQETLTFLCYTAEASVALT-A-------------
-------------
>A0A1X0AQK5
-----------------------------M---NNLYRELAP------ITESAWAEIETE
ATRTFKRHIAGRRVVDVT-G-SGSPVEAA----VSTGHLLDV---E--------------
-----------------------------A----P-A-D--GVQANLRASQPLVRLRVPF
TVSRTA-----IDDVERGAQDSDWDPVKDAAKKLAFVEDRAIFEGYGAASIQGI--RSAS
SNPALALPDDAREIPDVIAQALSELRLAGVDGPYSV-----------------LLSAATY
TKVSETTAH-GYPIRDHLSRLV--DGD-IIWAPAIDG---------------AFVLSTRG
GDFDLHLGTDVSIGYLSHDADSVRLYMQETLTFLCYTAEASVALT-A-------------
-------------
>A0A5C7YC60
-----------------------------M---NNLYRELAP------ITESAWAEIETE
ATRTFKRHIAGRRVVDVT-G-PGGPVEAA----VSTGHLLNV---D--------------
-----------------------------A----P-A-D--GVHANLRASQPLVRLRVPF
TVSRTA-----IDDVERGAQDSDWDPVKDAAKKLAFVEDRAIFEGYGAASIEGI--RSAS
SNPALALPDDAREIPDVIAQALSELRLAGVDGPYSV-----------------LLSAETY
TKVSETTAH-GYPIREHLSRLV--DGD-IIWAPAIDG---------------AFVLSTRG
GDFDLHLGTDVSIGYLSHDAESVQLYMQETLTFLCYTAEASVALT-A-------------
-------------
>X5KWF5
-----------------------------M---NNLYRELAP------ITESAWAEIETE
ATRTFKRHIAGRRVVDVT-G-PGGPVEAA----VSTGHLLNV---D--------------
-----------------------------A----P-A-D--GVHANLRASQPLVRLRVPF
TVSRTA-----IDDVERGAQDSDWDPVKDAAKKLAFVEDRAIFEGYGAASIEGI--RSAS
SNPALALPDDAREIPDVIAQALSELRLAGVDGPYSV-----------------LLSAETY
TKVSETTAH-GYPIREHLSRLV--DGD-IIWAPAIDG---------------AFVLSTRG
GDFDLHLGTDVSIGYLSHDAESVQLYMQETLTFLCYTAEASVALT-A-------------
-------------
>A0A1A1ZBM9
-----------------------------M---NNLYRELAP------ITDGAWEQIEEE
ATRTFKRHIAGRRVVDVS-G-PGGPVTAG----ISTGHLLDV---A--------------
-----------------------------S----P-G-D--GVVAHLREAKPLVRLRVPF
TVSRIA-----IDDVERGSQDSDWDPVKDAAKKLAFVEDRAIFEGYAAASIDGI--RACS
SNTALALPQNANEIPDAIAQALSELRLAGVDGPYSV-----------------LLSAEVY
TKVSETTEH-GYPIREHLNRLV--DGD-IIWAPAIDG---------------AFVLSTRG
GDFDLQLGTDVSIGYSSHTADNVELYLEETLTFLCYTAEASVALT-P-------------
-------------
>A0A100X8N9
-----------------------------M---NNLYRDLAP------ITAAAWAEIELE
ASRTFKRHIAGRRVVDVS-E-PGGPVAAA----ISTGHLRDV---T--------------
-----------------------------P----P-G-D--GVVAHLREAKPLVRLRVPF
TVSRTA-----IDDVERGSQDSDWDPVKDAAMKLAFAEDRAIFEGYAAASIEGI--RACS
SNTALALPDDERDIPDVISQALSELRLSGVDGPYSV-----------------LLSAEVY
TKVSETTQH-GYPIREHLNRLV--DGD-IIWAPAIDG---------------AFVLSTRG
GDFDLQLGTDVSIGYLSHDAATVQLYLEETLTFLCYTAEASVALT-P-------------
-------------
>A0A1X0BNZ4
-----------------------------M---NNLYRDLAP------VTEAAWAEIELE
ASRTFKRHIAGRRVVDVS-E-PGGPAAAA----ISTGHLRDV---A--------------
-----------------------------P----P-G-D--GVIAHLREAKPLVRLRVPF
TVSRTA-----IDDVERGSQDSDWDPVKDAAMKLAFAEDRAIFEGYEAASIEGI--RACS
SNTALALPDDERDIPDVISQALSELRLSGVDGPYSV-----------------LLSAEVY
TKVSETTQH-GYPIREHLHRLV--DGD-IIWAPAIDG---------------AFVLSTRG
GDFDLQLGTDVSIGYLSHDAGTVQLYLEETLTFLCYTAEASVALT-P-------------
-------------
>A0A101A9K1
-----------------------------M---NNLYRDLAP------ITEEAWAEIELE
ATRTFKRHIAGRRVVDVS-E-PGGPVKAA----ISTGHLRDV---P--------------
-----------------------------P----P-G-D--GVVAHLREAKPLVRLRVPF
TVSRTA-----IDDVERGSQDSDWDPVKDAAMKLAFAEDRAIFEGYEAASIEGI--RACS
SNTALALPDDERDIPDVISQALSELRLSGVDGPYSV-----------------LLSAEVY
TKVSETTQH-GYPIREHLNRLV--DGE-IIWAPAIDG---------------AFVLSTRG
GDFDLQLGTDVSIGYLSHDAGTVQLYLEETLTFLCYTAEASVALT-P-------------
-------------
>A0A1A0URG2
-----------------------------M---NNLYRDLAP------VTEEAWAEIELE
ATRTFKRHIAGRRVVDVS-E-PGGPVKAA----ISTGHLRDV---T--------------
-----------------------------P----P-G-D--GVVAHLREAKPLVRLRVPF
TVSRAA-----IDDVERGSRDSDWDPVKDAAMKLAFAEDRAIFEGYEAASIEGI--RACS
SNTALALPDDERDIPDVISQALSELRLSGVDGPYSV-----------------LLSAEVY
TKVSETTQH-GYPIREHLNRLV--DGD-IIWAPAIDG---------------AFVLSTRG
GDFDLQLGTDVSIGYLSHDAGTVQLYLEETLTFLCYTAEASVALT-P-------------
-------------
>A0A1A2DK13
-----------------------------M---NNLYRDLAP------VTEEAWAEIELE
ATRTFKRHIAGRRVVDVS-E-PGGPVKAA----ISTGHLRDV---T--------------
-----------------------------P----P-G-D--GVVAHLREAKPLVRLRVPF
TVSRAA-----IDDVERGSQDSDWDPVKDAAMKLAFAEDRAIFEGYEAASIEGV--RACS
SNTALALPDDERDIPDVISQALSELRLSGVDGPYSV-----------------LLSAEVY
TKVSETTQH-GYPIREHLNRLV--DGD-IIWAPAIDG---------------AFVLSTRG
GDFDLQLGTDVSIGYLSHDAGTVQLYLEETLTFLCYTAEASVALT-P-------------
-------------
>A0A329LLH8
-----------------------------M---NNLYRDLAP------VTEAAWAEIELE
ATRTFKRHIAGRRVVDVS-E-PSGPVTAA----ISTGHLRDV---T--------------
-----------------------------P----P-G-D--GVVAHLREAKPLVRLRVPF
TVTRSA-----IDDVERGSQDSDWDPVKDAAMKLAFAEDRAIFEGYEAASIEGI--RACS
SNTALALPDDERDIPDVISQALSELRLSGVDGPYSV-----------------LLSAEVY
TKVSETTQH-GYPIREHLNRLV--DGD-IIWAPAIDG---------------AFVLSTRG
GDFDLQLGTDVSIGYLSHDAGTVQLYLEETLTFLCYTAEASVALT-P-------------
-------------
>A0A1E3RJL3
-----------------------------M---NNLYRDLAP------VTEEAWAEIELE
ATRTFKRHIAGRRVVDVS-E-PGGPATAA----ISTGHLHDI---V--------------
-----------------------------P----P-G-D--GVVAHLREARPLVRLRVPF
TVTRTA-----IDDVERGSQDSDWDPVKDAAKKLAFAEDRAIFEGYQAAAIEGI--RGCS
SNTALALPDDAREIPDVISQALSELRLSGVDGPYSV-----------------LLSADVY
TKVSETTQH-GYPIREHLNRLV--DGD-IIWAPAIDG---------------AFVLSTRG
GDFDLQLGTDVSIGYQSHDADTVQLYLEETLTFLCYTSEASVALT-P-------------
-------------
>A0A1H6JKW5
-----------------------------M---NNLYRDLAP------VTEQAWTEIEQE
ATRTFKRHIAGRRVVDVS-E-PGGPVTAA----VSTGHLHDI---V--------------
-----------------------------P----P-G-D--GVVAHLREAKPLVRLRVPF
TVTRTA-----IDDVERGSQDSDWDPVKDAAKKLAFAEDRAIFEGYEAASIEGI--RGCS
SNTALALPDDARDIPDVISQALSELRLSGVDGPYSV-----------------LLSADVY
TKVSETTQH-GYPIREHLNRLV--DGD-IIWAPAIDG---------------AFVLSTRG
GDFDLQLGTDVSIGYQSHDAATVQLYLEETLTFLCYTSEASVALT-P-------------
-------------
>A0A5N5UYT0
-----------------------------M---NNLYRDLAP------ITKAAWAEIETE
ATRTFKRHIAGRRVVDVS-E-PGGPTVAA----VSTGHLRDI---N--------------
-----------------------------S----P-G-D--GVVAHLREVKPLVRLRVPF
TVTREA-----IDDVERGSQDSDWDPVKEAAKKLAFAEDRAIFEGYAAASIEGI--RACS
SNPALTLPDDAREIPDVISQALSELRLSGVDGPYSV-----------------LLSADVY
TKVSETTQH-GYPIREHLNRLV--DGD-IIWAPAIDG---------------AFVLSTRG
GDFDLQLGTDVSIGYLSHDASTVQLYLEETFTFLCYTSEASVALT-P-------------
-------------
>A0A1X0H5A7
-----------------------------M---NNLYRELAP------ITESAWEEIELE
ATRTFKRNIAGRRVVDVS-E-PGGPVTAA----VSTGHLRDT---T--------------
-----------------------------P----P-A-D--GVVAHLRESKPLVRLRVPF
TLSRTD-----IDDVERGAQDSDWDPVKDAAKKLAFVEDRAIFEGYDAASIEGI--RACS
SNPSLALPDDARDIPDVISQALSELRLAGVAGPYSV-----------------LLSADVY
TKVSETTQH-GYPIREHLNRLV--DGD-IIWAPAIDG---------------AFVLSTRG
GDFDLQLGTDVSIGYLSHDAGTVQLYLEETLTFLCYTAEASVALT-P-------------
-------------
>A0A4Y9MQY4
-----------------------------M---NNLYRDLAP------ITEAAWAEIEQE
ATRTFKRHIAGRRVVDVS-G-PGGPATAA----VSTGHLRDV---T--------------
-----------------------------P----P-G-D--GVVAHLRESKPLVRLRVPF
TVSRTA-----IDDVERGSQDSDWDPVKEAAKKLAFAEDRAIFEGYGAAAIDGI--RMCS
NNAALALPQDPREMPDVLAQALSRLRLAGVDGPYSV-----------------LLSAEVY
TKVSETTEH-GYPIREHLNRLV--DGD-IIWAPAIDG---------------AFVLSTRG
GDFDLQLGTDVSIGYLSHDAASVQLYLEETLTFLCYTAEASVALT-A-------------
-------------
>K5BEG2
-----------------------------M---NNLYRELAP------VTDAAWHEIETE
AIRTFKRHIAGRRVVDVS-E-PSGPVTAA----VSTGHLRDI---S--------------
-----------------------------P----P-G-D--GVVAHLRESKPLVRLRVPF
TVTRSA-----IDDVERGSQDSDWDPVKAAAKKLAFVEDRAIFEGYPAAQIDGI--RQCT
SNPVLQLPDDARDITDVIAQALSELRLAGVDGPYSV-----------------LLSAEVY
TKVSETTEH-GYPIREHLNRLV--DGD-IIWAPAIDG---------------AFVLSTRG
GDFDLRLGTDVSIGYLSHDAETVQLYLEETLTFLCYTSEASVALT-P-------------
-------------
>A0A0Q9AAL3
-----------------------------M---NNLYRELAP------ITEAAWTEIEQE
ATRTFKRHIAGRRVVDVS-D-PGGAVTAA----VSTGHLRDV---V--------------
-----------------------------P----P-G-D--GVIAQLRESKPLVRLRVPF
TVARRD-----VDDVERGSQDSDWDPVKDAAKKLAFAEDRAIFEGYEAAAIEGI--RKSS
SCPKLALPADPREMPDIISQALSELRLAGVDGPYSV-----------------LLSADVY
TQVSETTVN-GYPIREHLNRLV--DGE-IIWAPAIDG---------------AFVLSTRG
GDFDLQLGTDVSIGYLSHDAESVQLYLQETFTFLAYTAEASVSLS-R-------------
-------------
>A0A5A7ZM61
-----------------------------M---NNLYRELAP------ITEAAWTEIEQE
ATRTFKRHIAGRRVVDVS-D-PGGPVTAA----VSTGHLRDV---V--------------
-----------------------------P----P-G-D--GVIAHLRESKPLVRLRVPF
TVGRRD-----VDDVERGSQNSDWDPVKDAAKKLAFAEDRAIFEGYEAASIEGI--RKSS
SCPRLALPADPREMPDIISQALSELRLAGVDGPYSV-----------------LLSADVY
TQVSETTVN-GYPIREHLNRLV--DGE-IIWAPAIDG---------------AFVLSTRG
GDFDLQLGTDVSIGYLSHDADSVALYLQETFTFLAYTAEASVALT-L-------------
-------------
>A0A172UJY9
-----------------------------M---NNLYRELAP------ITEAAWAEIELE
ASRTFKRHIAGRRVVDVS-A-PGGPVTAA----VSTGHLRDV---V--------------
-----------------------------P----P-G-D--GVIAHLRESKPLVRLRVPF
TVGRRD-----VDDVERGSQDSDWDPVKDAAKKLAFAEDRAIFEGYEAASIEGI--RGSS
SCPNLALPADPREMPDIISQALSELRLAGVDGPYSV-----------------LLSADVY
TQVSETTVN-GYPIREHLNRLV--DGE-IIWAPAIDG---------------AFVLSTRG
GDFDLQLGTDVCIGYLSHDADSVQLYLQETFTFLSYTAEASVALT-R-------------
-------------
>A0A2S8L484
-----------------------------M---NNLYRDLAP------ITEVAWAEIEQE
ATRTFKRHIAGRRVVDVS-E-PGGSVTAA----VSTGHLRDV---D--------------
-----------------------------S----P-G-D--GVIAHLRESKPLVRLRVPF
SVRRRD-----VDDVERGSQDSDWDPVKDAAKKLAFAEDRAIFEGYPAASIEGI--RTSS
SCPNLALPADPREMPDIISQALSELRLAGVDGPYSV-----------------LLSADVY
TQVSETTVN-GYPIREHLNRLV--DGE-IIWAPAIDG---------------AFVLSTRG
GDFDLQLGTDVCIGYLSHDADSIQLYLQETFTFLSYTAEASVSLN-R-------------
-------------
>A0A132T9V1
-----------------------------M---NNLYRELAP------VTDEAWAEIEQE
ATRTFKRHIAGRRVVDVS-E-PGGPVTAA----VSTGHLLDV---A--------------
-----------------------------P----P-G-D--GVIAHLRDARPLVRLRVPF
TVRRID-----IDDVERGSQDSDWDPVKEAAKKLAFAEDRAIFEGYEAARISGI--RKSS
SCPNLVLPDDPRDIPDIISQALSELRLAGVDGPYSV-----------------LLSADVY
TKVSETTAH-GYPIREHLNRLV--DGS-IIWAPAIDG---------------AFVLSTRG
GDFDLQLGTDVCIGYSSHDAETVQLYLQETLTFLCYTAEASVALT-A-------------
-------------
>A0A178M2X3
-----------------------------M---NNLYRELAP------ITDVAWAEIEQE
ATRTFKRHIAGRRVVDVS-K-PGGPVTAA----VSTGHLLDV---L--------------
-----------------------------P----P-G-E--GVVAHLREARPLVRLRVPF
TVNRND-----IDDVERGSQDSDWDPVKDAAKKLAFAEDRAIFEGYEAAHIGGI--RKSS
SCPNLALPEDPREIPDVISQALSELRLAGVDGPYSV-----------------LLSAEVY
TKVSETTAH-GYPIREHLNRLV--DGD-IIWAPAIDG---------------AFVLSTRG
GDFDLQLGTDVCIGYLSHDADTVALYLQETLTFLCYTAEASVALS-A-------------
-------------
>A0A1X1WM46
-----------------------------M---NNLYRELAP------ITDAAWAEIEQE
ATRTFKRHIAGRRVVDVS-E-PGGPVTAA----VSTGHLLDV---L--------------
-----------------------------P----P-G-E--GVVAHLRDARPLVRLRVPF
TVNRTD-----IDDVERGSQDSDWDPVKDAAKKLAFAEDRAIFEGYEAAHISGI--RKSS
SCPNLALPEDPREIPDVISQALSELRLAGVDGPYSV-----------------LLSAEVY
TKVSETTAH-GYPIREHLNRLV--DGE-IIWAPAIDG---------------AFVLSTRG
GDFDLQLGTDVCIGYLSHDADTVQLYLQETLTFLCYTAEASVALS-A-------------
-------------
>A0A3S4RT36
-----------------------------M---NNLYRELAP------ITDSAWAEIEQE
ATRTFKRHIAGRRVVDVS-D-PGGPVTAA----VSTGHLVDV---L--------------
-----------------------------P----P-G-D--GVVAHLRDARPLVRLRVPF
TINRVD-----IDDVERGSQDSDWDPVKDAAKKLAFAEDRAIFEGYEAAHISGI--RKSS
SCPNLALPEDPREIPDVISQALSELRLAGVDGPYSV-----------------LLSADVY
TKVSETTAH-GYPIREHLNRLV--DGD-IIWAPAIDG---------------AFVLSTRG
GDFDLQLGTDVCIGYLSHDAETVQLYLQETLTFLCYTAEASVALS-A-------------
-------------
>A0A375YBA3
-----------------------------M---NNLYRDLAP------ITAAAWAEIEQE
AARTFKRHIAGRRVVDVS-E-PGGPVTAA----VSTGHLLDV---T--------------
-----------------------------S----P-G-D--GVVAHLREARPLVRLRVPF
TVNRTD-----IDDVERGSQDSDWDPVKEAAKKLAFAEDRAIFEGYEAAQISGI--RKSS
SCPSLALPEDPRDIPDVISQALSELRLAGVDGPYSV-----------------LLSAEVY
TKVSETTAH-GYPIREHLNRLV--DGD-IIWAPAIDG---------------AFVLSTRG
GDFDLQLGTDVCIGYLSHDAATVQLYLEETLTFLCYTAEASVALG-A-------------
-------------
>A0A378SW14
-----------------------------M---NNLYRDLAP------ITAAAWAEIEQE
ATRTFKRHIAGRRVVDVS-E-PGGPVTAA----VSTGHLVDV---T--------------
-----------------------------S----P-G-D--GVVAHLRDARPLVRLRVPF
TVNRTD-----VDDVERGSQDSDWDPVKEAAMKLAFAEDRAIFEGYEAAHIGGI--RKSS
TCPSLALPEDPCDIPDVISQALSELRLAGVDGPYSV-----------------LLSADVY
TKVSETTAH-GYPIREHLSRLV--DGD-IIWAPAIDG---------------AFVLSTRG
GDFDLQLGTDVCIGYSSHDSATVQLYLEETMTFLCYTAEASVALS-A-------------
-------------
>A4T7K0
-----------------------------M---NNLYRDLAP------ITAAAWAEIEQE
ATRTFKRHIAGRRVVDVS-E-PGGPVTAA----VSTGHLVDV---T--------------
-----------------------------S----P-G-D--GVVAHLRDARPLVRLRVPF
TVNRTD-----VDDVERGSQDSDWDPVKEAAMKLAFAEDRAIFEGYEAAHIGGI--RKSS
TCPSLALPEDPRDIPDVISQALSELRLAGVDGPYSV-----------------LLSADVY
TKVSETTAH-GYPIREHLSRLV--DGD-IIWAPAIDG---------------AFVLSTRG
GDFDLQLGTDVCIGYSSHDSATVQLYLEETMTFLCYTAEASVALS-A-------------
-------------
>E6TF48
-----------------------------M---NNLYRDLAP------ITAAAWAEIEQE
ATRTFKRHIAGRRVVDVS-E-PGGPVTAA----VSTGHLVDV---T--------------
-----------------------------S----P-G-D--GVVAHLRDARPLVRLRVPF
TVNRTD-----VDDVERGSQDSDWDPVKEAAMKLAFAEDRAIFEGYEAAHIGGI--RKSS
TCPSLALPEDPRDIPDVISQALSELRLAGVDGPYSV-----------------LLSADVY
TKVSETTAH-GYPIREHLSRLV--DGD-IIWAPAIDG---------------AFVLSTRG
GDFDLQLGTDVCIGYSSHDSATVQLYLEETMTFLCYTAEASVALS-A-------------
-------------
>A0A2S8KVI0
-----------------------------M---NNLYRQLAP------VTDAAWAQIEEE
ATRTFKRYIAGRRVVDVS-E-PGGPVTAG----VSTGHLRDV---A--------------
-----------------------------S----P-G-D--GVVAHLRDAQPLVRLRVPF
SLKRID-----IDDVERGSQDSDWDPVKEAAKKLAFAEDRAIFEGYEAAHINGI--RRSS
SCPALALPEDPREIPDVISQALSELRLAGVDGPYSV-----------------LLSADVY
TKVSETTAH-GYPIREHLNRLV--DGD-IIWAPAIDG---------------AIVLSTRG
GDFDLQLGTDVCIGYLSHDAETVQLYLQETMTFLCYTAEASVALS-A-------------
-------------
>A1TFE4
-----------------------------M---NNLYRQLAP------VTDAAWAQIEEE
ATRTFKRYIAGRRVVDVS-E-PGGPVTAG----VSTGHLRDV---A--------------
-----------------------------S----P-G-D--GVVAHLRDAQPLVRLRVPF
SLKRID-----IDDVERGSQDSDWDPVKEAAKKLAFAEDRAIFEGYEAAHINGI--RRSS
SCPALALPEDPREIPDVISQALSELRLAGVDGPYSV-----------------LLSADVY
TKVSETTAH-GYPIREHLNRLV--DGD-IIWAPAIDG---------------AIVLSTRG
GDFDLQLGTDVCIGYLSHDAETVQLYLQETMTFLCYTAEASVALS-A-------------
-------------
>K0V058
-----------------------------M---NNLYRELAP------VTDAAWAQIEEE
ATRTFKRNIAGRRVVDVS-E-PGGPVTAG----VSTGHLVDV---A--------------
-----------------------------S----P-G-D--GVVAHLRASQPLVRLRVPF
TVNRID-----IDDVERGSQDSDWDPVKAAAQKLAFAEDRAIFEGYQDAHIRGI--RNSS
SCPNLALPEDPRDIPDVISQALSELRLAGVDGPYSV-----------------LLSAEVY
TKVSETTAH-GYPIREHLSRLV--DGD-IIWAPAIDG---------------AFVLSTRG
GDFDLQLGTDVCIGYLSHDAETVQLYLQETLTFLCYTAEAAVALS-A-------------
-------------
>A0A1W9YW36
-----------------------------M---NNLYRDLAP------ITESAWTEIELE
ATRTFKRHIAGRRVVDVS-A-PGGPVTAA----VSTGHLLDV---A--------------
-----------------------------S----P-G-D--GVIAHLREARPLVRLRVPF
TINRRE-----IDDVERGSQDSDWDPVKDAAKKLAFAEDRAIFEGYAAASIEGI--RKAS
SCPNLALPEDPREIPDVISQALSELRLAGVDGPYSV-----------------LLSADVY
TKVSETTAH-GYPIREHLNRLV--DGE-IIWAPAIDG---------------AFVLSTRG
GDFDLQLGTDVAIGYLSHDADTVQLYLQETFTFLAYTAEAVVALS-S-------------
-------------
>A0A1Q4HD00
-----------------------------M---NNLYRELAP------ITDAAWAEIEQE
ASRTFKRHIAGRRVVDVS-D-PSGPVTAA----VSTGHLVDV---T--------------
-----------------------------P----P-G-E--GVVAHLREARPLVQLRVPF
TVGRRD-----VDDVERGSQDSDWDPVKDAAKKLAFAEDRAIFEGYPSASIEGI--RKSS
SNPALALPEDPRDYPDVIAQALSELRLAGVDGPYSV-----------------LLSADAY
TLVSETTAH-GYPLREHLNRLV--DGE-IIWAPAIDG---------------AFVLSTRG
GDFDLQLGTDVSIGYLSHDAQSIQLYLQETFTFLAYTAEASVALT-R-------------
-------------
>A0A0T1W192
-----------------------------M---NNHYRELAP------ITDEAWGEIEQE
ATRTFKRHIAGRRVVDVS-A-PGGPTKAS----VSTGHLVDV---A--------------
-----------------------------P----P-G-D--GVVAHLRESRPLVRLRAPF
TIARTD-----IDDVERGSQDSDWDPVKAAAKQLAFAEDRAIFEGYKDASIDGI--RKCS
SNTALALPSDPKEIPDVISQALSELRLAGVDGPYCV-----------------LLSADVY
TQVSETTAH-GYPIREHLNRLV--DGE-IIWAPAIDG---------------AFVLSTRG
GDFDLQLGTDVSIGYLSHDAQSVQLYLEETLTFLCYTAEASVALT-P-------------
-------------
>A0A1V4PQ76
-----------------------------M---NNLYRELAP------ITDEAWGEIELE
ATRTFKRHIAGRRVVDVS-A-PGGPAKAS----VSTGHLVDV---A--------------
-----------------------------P----P-G-E--GVVAHLRESRPLVRLRAPF
TIARTD-----IDDVERGSQDSDWDPVKAAAKQLAFAEDRAIFEGYKDASIDGI--RKCS
SNTALALPSDPKEIPDVISQALSELRLAGVDGPYCV-----------------LLSADVY
TQVSETTAH-GYPIREHLNRLV--DGE-IIWAPAIDG---------------AFVLSTRG
GDFDLQLGTDVSIGYLSHDAQSVQLYLEETLTFLCYTAEASVALT-P-------------
-------------
>A0A544VXN4
-----------------------------M---NNLYRELAP------ITDEAWDEIELE
ATRTFKRHIAGRRVVDVS-A-PGGPAKAS----VSTGHLVDV---A--------------
-----------------------------P----P-G-E--GVVAHLRESRPLVRLRAPF
TIARTD-----IDDVERGSQDSDWDPVKAAAKQLAFAEDRAIFEGYKDASIDGI--RKCS
SNTALALPSDPKEIPDVISQALSELRLAGVDGPYCV-----------------LLSADVY
TQVSETTAH-GYPIREHLNRLV--DGE-IIWAPAIDG---------------AFVLSTRG
GDFDLQLGTDVSIGYLSHDAQSVQLYLEETLTFLCYTAEASVALT-P-------------
-------------
>A0A5A7Y3M0
-----------------------------M---NNHYRELAP------ITDEAWREIELE
ATRTFKRHVAGRRVVDVS-A-PGGPAKAA----VSTGHLVDV---P--------------
-----------------------------S----P-G-E--GVVAHLRESRPLVRLRVPF
TIARTD-----VDDVERGSQDSDWDPVKAAAKQLAFAEDRAIFEGYEDAAIDGI--RKCS
SNVALALPSDPQQIPDVISQALSELRLAGVDGPYCV-----------------LLSADVY
TQVSETTAH-GYPIREHLNRLV--DGE-IIWAPAIDG---------------AFVLSTRG
GDFDLQLGTDVSIGYLSHDAQSVQLYLEETLTFLCYTAEASVALT-A-------------
-------------
>A0A5A7WSP9
-----------------------------M---NNLYRELAP------ITEDAWAEIELE
ATRTFKRHIAGRRVVDVS-E-PGGPIKAA----VSTGHLVDV---A--------------
-----------------------------S----P-G-D--GVLAHLRESKPLVRLRVPF
TLGRTD-----VDDVERGSQDSDWDPVKAAAKQLAYAEDRAIFEGYEAASIVGI--RRSS
SNPALALPADPREIPDVISQALSELRLAGVDGPYCV-----------------LLSADVY
TQVSETTEH-GYPIREHLNRLI--DGE-IIWAPAIDG---------------AFVLSTRG
GDFDLQLGTDVSIGYLSHDASTVQLYLEETLTFLAYTAEASVALT-R-------------
-------------
>A0A502E328
-----------------------------M---NNLYRELAP------ITEVAWAEIELE
ATRTFKRHIAGRRVVDVS-G-PSGPVTAA----IGTGHLLDV---T--------------
-----------------------------P----P-G-D--GVIAHLRESRPLVRLRVPF
TINRVD-----IDDVERGSQDSDWDPVKEAAKQLAFAEDRAIFEGYTEASIDGI--RTCS
SNPALALPSDPREIPDVISQALSELRLAGVDGPYCV-----------------LLSADIY
TQVSETTEH-GYPIREHLNRLV--DGE-IIWAPAIDG---------------AFVVSSRG
GDFDLQLGTDVSIGYLSHDADTVQLYLEETLTFLCYTAEASVALT-I-------------
-------------
>A0A0J6VQ03
-----------------------------M---NNLYRDLAP------ITDEAWTEIEQE
ATRTFKRHIAGRRVVDVS-E-PGGPVTAA----VSTGHLIDV---A--------------
-----------------------------A----P-G-D--GVIAHLREARPLVRLRVPF
TVKRID-----IDDVERGSQDSDWDAVKEAARKLAFAEDRAIFEGYDAASIGGI--RKCS
SNPALALPEDPREIPDVIAQALSELRLAGVDGPYAV-----------------LLSADVY
TRVAETTAH-GYPILEHINRLV--DGD-IIWAPAIDG---------------AFVLSTRG
GDFDLQLGTDVAIGYLSHDADTVQLYLQETLTFLCYTAEASVALT-P-------------
-------------
>A0A0J6Y435
-----------------------------M---NNLYRDLAP------ITDEAWTEIEQE
ATRTFKRHIAGRRVVDVS-E-PGGPVTAA----VSTGHLIDV---A--------------
-----------------------------A----P-G-D--GVIAHLREARPLVRLRVPF
TVKRID-----IDDVERGSQDSDWDAVKEAARKLAFAEDRAIFEGYHAASIGGI--RKCS
SNPALALPEDPREIPDVIAQALSELRLAGVDGPYAV-----------------LLSADVY
TRVAETTAH-GYPILEHINRLV--DGD-IIWAPAIDG---------------AFVLSTRG
GDFDLQLGTDVAIGYLSHDADTVQLYLQETLTFLCYTAEASVALS-P-------------
-------------
>I4BPI8
-----------------------------M---NNLYRELAP------VTAAAWDEIEQE
ATRTFKRHIAGRRVVDVS-E-PGGPVTAA----VSTGHLLDV---A--------------
-----------------------------A----P-G-D--GVIAHLREARPLVRLRVPF
TVSRHA-----VDDVERGSQDSDWDPVKEAARKLAFAEDRAVFEGYEAASIDGI--RKCS
SNPALALPDDPREIPDIIAQALSELRLAGVDGPYSV-----------------LLSAEVY
TRVAETTAH-GYPILEHINRLV--DGD-IIWAPAIDG---------------AFVLSTRG
GDFDLQLGTDMSIGYLSHDAGTVQLYLEETLTFLCYTAEASVALT-P-------------
-------------
>A0A1P8X802
-----------------------------M---NNLYRELAP------VTTAAWAEIELE
ATRTFKRHIAGRRVVDVS-E-PGGPVTAA----VSTGHLLDA---P--------------
-----------------------------S----P-S-D--GVVAHLRESRPLVRLRVPF
TVNRTD-----IDDVERGSQDSDWDPVKEAARKLAFAEDRAIFEGYEAAGIGGI--RKCS
SNPALALPEDPREIPDVIAQALSELRLAGVDGPYAV-----------------LLSADVY
TQVAETTAH-GYPILEHINRLV--DGD-IIWAPAIDG---------------AFVLSTRG
GDFDLQLGTDVAIGYLSHDAETVQLYLDETLTFLCYTAEASVSLSRP-------------
-------------
>A0A378TGC5
-----------------------------M---NNLYRELAP------VTAAAWAEIELE
ATRTFKRHIAGRRVVDVS-E-PGGPVTAA----VSTGHLLDA---P--------------
-----------------------------S----P-S-D--GVIAHLRESRPLVRLRVPF
TVNRSD-----IDDVERGSQDSDWDPVKEAARKLAFAEDRAIFEGYEAAGIDGI--RRCS
SNAALALPEDPREIPDKIAQALSELRLAGVDGPYSV-----------------LLSAGVY
TQVSETTAH-GYPILEHINRMI--DGE-IIWAPAIDG---------------AFVLSTRG
GDFDLQLGTDVSIGYLSHDAETVQLYLDETLTFLCYTAEASVALG---------------
-------------
>A0A0J6VV71
-----------------------------M---NNLYRELAP------ITDAAWAEIEQE
ATRTFKRHIAGRRVVDVS-E-PGGAVTAA----VSTGHLVDA---V--------------
-----------------------------A----P-S-D--GVIAHLREARPLVRLRVPF
SINRID-----IDDVERGSQDSDWDPVKEAARKLAFAEDRAIFEGYGAASISGI--RTCS
SNPALALPEDPRAIPDVIAQAVSALRLAGVDGPYAV-----------------LLSADVY
TRVAETTAH-GYPILEHINRLV--DGD-IIWAPAIDG---------------AFVLSTRG
GDFDLQLGTDVAIGYLAHDAETVQLYLEETLTFLCYTAEASVALT-P-------------
-------------
>A0A0M2JSA3
-----------------------------M---NNLYRELAP------ITDAAWAEIEQE
ATRTFKRHIAGRRVVDVS-E-PGGAVTAA----VSTGHLVDA---V--------------
-----------------------------A----P-S-D--GVIAHLREARPLVRLRVPF
SINRID-----IDDVERGSQDSDWDPVKEAARKLAFAEDRAIFEGYGAASISGI--RTCS
SNPALALPEDPRAIPDVIAQAVSALRLAGVDGPYAV-----------------LLSADVY
TRVAETTAH-GYPILEHINRLV--DGD-IIWAPAIDG---------------AFVLSTRG
GDFDLQLGADVAIGYLAHDAATVQLYLEETLTFLCYTAEASVALT-P-------------
-------------
>A0A4R5X1D4
-----------------------------M---NNLYRELAP------ITDAAWAEIEQE
ATRTFKRHIAGRRVVDVS-E-PGGAVTAA----VSTGHLVDA---V--------------
-----------------------------A----P-S-D--GVIAHLREARPLVRLRVPF
SINRID-----IDDVERGSQDSDWDPVKEAARKLAFAEDRAIFEGYGAASISGI--RTCS
SNPALALPEDPRAIPDVIAQAVSALRLAGVDGPYAV-----------------LLSADVY
TRVAETTAH-GYPILEHINRLV--DGD-IIWAPAIDG---------------AFVLSTRG
GDFDLQLGTDVAIGYLAHDAATVQLYLEETLTFLCYTAEASVALT-P-------------
-------------
>A0A553A1B2
-----------------------------M---NNLYRELAP------ITDAAWAEIEHE
ATRTFTRHIAGRRVVDVS-E-PGGPVTAA----VSTGHLTDV---V--------------
-----------------------------T----P-G-D--GVIAHLREARPLVRLRVPF
TVKRID-----IDDVERGAQDSDWDPVKDAARTLAFAEDRAIFEGYGAASISGI--RKCS
SNPALSLPEDPREIPDVIARALSALRLAGVDGPYAV-----------------LLSAEVY
TRVAETTAH-GYPILEHINRLV--DGD-IIWAPAIDG---------------AFVLSTRG
GDFDLQLGTDVAIGYLSHDADTVQLYLEETLTFLCYTAEASVALT-P-------------
-------------
>A0A0D1L751
-----------------------------M---NNLYRELAP------VTSAAWAQIEEE
AARTFKRHIAGRRVVDVS-G-PNGPTAAA----VGTGHLVDV---A--------------
-----------------------------S----P-A-E--GVQAHLRESRPLVRLRVPF
TVSRTA-----IDDVERGAQDSDWDPVKDAAKKLAFAEDRAIFEGYADAQIEGI--RASG
SNPALALPSDPRGYPDVISQALSELRLAGVDGPYSV-----------------LLSAEAY
TKVTETTEH-GYPLLEHLNRLV--DGE-IIWAPAIDG---------------AFVLSTRG
GDFDLQLGTDVTIGYLSHDADSVQLYLQETLTFLCYTAEASVALD-S-------------
-------------
>A0A1A0MQJ1
-----------------------------M---NNLYRDLAP------VTAAAWAQIEEE
AARTFKRHIAGRRVVDVS-E-PGGPKTAA----VSTGHLVDV---T--------------
-----------------------------S----P-A-D--GVVAHLREARQLVRLRVPF
TVSRTA-----IDDVERGAQDSDWDPVKDAAKKLAFSEDRAIFEGYPAAQIEGI--RAAS
SNPALALPSDPRGYPDVISQALSELRLAGVDGPYSV-----------------LLSAEAY
TKVSETTEH-GYPLLEHLNRLV--DGE-IIWAPAIDG---------------AFVLSTRG
GDFDLQLGTDVTIGYLSHDAETVQLYLQETLTFLVYTAEASVALD-S-------------
-------------
>A0A3S0TYR7
-----------------------------M---NNLYRDLAP------VTAAAWAQIEEE
AARTFKRHIAGRRVVDVS-E-PGGPKTAA----VSTGHLVDV---T--------------
-----------------------------S----P-A-D--GVVAHLREARQLVRLRVPF
TVSRTA-----IDDVERGAQDSDWDPVKDAAKKLAFSEDRAIFEGYPAAQIEGI--RAAS
SNPALALPSDPRGYPDVISQALSELRLAGVYGPYSV-----------------LLSAEAY
TKVSETTEH-GYPLLEHLNRLV--DGE-IIWAPAIDG---------------AFVLSTRG
GDFDLQLGTDVTIGYLSHDAETVQLYLQETLTFLVYTAEASVALD-S-------------
-------------
>A0A391P7W3
-----------------------------M---NNLYRDLAP------ITAAAWAQIEEE
AARTFKRHIAGRRVVDVS-E-PGGPKTAA----VSTGHLVDV---T--------------
-----------------------------S----P-A-D--GVVAHLREARQLVRLRVPF
TVTRTA-----VDDVERGAQDSDWDPVKEAAKKLAFSEDRAIFEGYPAAQIEGI--RAAS
SNPALALPSDPRGYPDVISQALSELRLAGVDGPYSV-----------------LLSAEAY
TKVSETTEH-GYPLLEHLNRLV--DGE-IIWAPAIDG---------------AFVLSTRG
GDFDLQLGTDVTIGYLSHDAETVQLYLQETLTFLVYTAEASVALD-S-------------
-------------
>A0A4R5W9N3
-----------------------------M---NNLYRDLAP------ITAAAWAQIEEE
AARTFKRHIAGRRVVDVS-E-PGGPKTAA----VSTGHLVDV---T--------------
-----------------------------S----P-A-D--GVVAHLREARQLVRLRVPF
TVTRTA-----VDDVERGAQDSDWDPVKEAAKKLAFSEDRAIFEGYPAAQIEGI--RAAS
SNPALALPSDPRGYPDVISQALSELRLAGVDGPYSV-----------------LLSAEAY
TKVSETTEH-GYPLLEHLNRLV--DGE-IIWAPAIDG---------------AFVLSTRG
GDFDLQLGTDVTIGYLSHDAETVQLYLQETLTFLVYTAEASVALD-S-------------
-------------
>A0A1A3GMN6
-----------------------------M---NNLYRDLAP------VTAAAWAQIEEE
AARTFKRHIAGRRVVDVS-E-PGGPKTAA----VSTGHLVDV---T--------------
-----------------------------S----P-A-D--GVVAHLREARPLVRLRVPF
TVTRTA-----IDDVERGAQDSDWDPVKEAAKKLAFSEDRAIFEGYPAAQIEGI--RAAS
SNPALALPSDPRGYPDVISQALSELRLAGVDGPYSV-----------------LLSAEAY
TKVSETTEH-GYPLLEHLNRLV--DGE-IIWAPAIDG---------------AFVLSTRG
GDFDLQLGTDVTIGYLSHDAETVQLYLQETLTFLCYTAEASVALD-S-------------
-------------
>A0A5C7MCP0
-----------------------------M---NNLYRDLAP------ITAAAWAQIEEE
AARTFKRHIAGRRVVDVS-E-PGGPKTAA----VSTGHLVDV---T--------------
-----------------------------S----P-A-D--GVVAHLREARPLVRLRVPF
TVTRTA-----IDDVERGAQDSDWDPVKEAAKKLAFSEDRAIFEGYPAAQIEGI--RAAS
SNPALALPSDPRGYPDVISQALSELRLAGVDGPYSV-----------------LLSAEAY
TKVSETTEH-GYPLLEHLNRLV--DGE-IIWAPAIDG---------------AFVLSTRG
GDFDLQLGTDVTIGYLSHDAETVQLYLQETLTFLCYTAEASVALD-S-------------
-------------
>A0A2A7MW03
-----------------------------M---NNLYRDLAP------VTEEAWAQIEEE
ATRTFKRHIAGRRVVDVS-G-PSGPTTAA----ISTGHLIDV---P--------------
-----------------------------A----P-G-D--GVVARLREARPLVQLRVPF
TVTRSA-----IDDVERGAQDSDWDPVKDAAKRLAFVEDRAIFEGYAGASIDGI--RACS
SNPALKLPSDPGDYPEVISQALSELRLAGVDGPYSV-----------------LLSADAY
TLVSETTEH-GYPLREHLNRLV--DGD-IIWAPAIDG---------------AFVLSTRG
GDFDLQLGTDVSIGYLSHDADTVQLYLQETLTFLCYTAEASVALT-T-------------
-------------
>A0A100W9Y1
-----------------------------M---NNLYRELAP------VTDEAWAEIEQE
ATRTFKRHIAGRRVVDCT-G-PTGATSAA----VSTGHLLDV---A--------------
-----------------------------S----P-G-D--GVIAHLRDSRPLVRLRVPF
TITREA-----IDDVERGSQDSDWDPVKDAAKKLAFAEDRAIFEGYAAANIQGI--RAAS
SNPGLALPEDPRDYPDVIAQALSELRLAGVDGPYSV-----------------LLSADAY
TKVSETTEH-GYPLREHLNRVV--DGD-IIWAPAIDG---------------AFVLSTRG
GDFDLQLGTDVSIGYLSHDAETVQLYLQETFTFLNYTAEASVALS-A-------------
-------------
>W9APA7
-----------------------------M---NNLYRELAP------VTDEAWAEIEQE
ATRTFKRHIAGRRVVDCT-G-PTGATTAA----VSTGHLLDV---T--------------
-----------------------------S----P-G-D--GVIAHLRDSRPLVRLRVPF
TITREA-----IDDVERGSQDSDWDPVKDAAKKLAFAEDRAIFEGYAAANIQGI--RAAS
SNPGLALPEDPRDYPDVIAQALSELRLAGVDGPYSV-----------------LLSADAY
TKVSETTEH-GYPLREHLNRVV--DGD-IIWAPAIDG---------------AFVLSTRG
GDFDLQLGTDVSIGYSSHDAETVQLYLQETFTFLNYTAEASVALS-A-------------
-------------
>A0A1G4VJX4
-----------------------------M---NNLYRELAP------VTDEAWAEIEQE
ATRTFKRHIAGRRVVDCS-G-PSGATTAA----VSTGHLLNV---A--------------
-----------------------------S----P-G-D--GVLAHLRDSRPLVRLRVPF
TITREA-----IDDVERGSQDSDWDPVKDAAKKLAFAEDRAIFEGYAAANIQGI--RASS
SNPGLALPEDPRDYPDVIAQALSELRLAGVDGPYSV-----------------LLSADAY
TKVSETTEH-GYPLREHLNRVV--DGD-IIWAPAIDG---------------AFVLSTRG
GDFDLQLGTDVSIGYLSHDAETVQLYLQETFTFLNYTAEASVALS-A-------------
-------------
>V5XG12
-----------------------------M---NNLYRELAP------VTDEAWGEIEQE
ATRTFKRHIAGRRVVDCT-G-PTGATTAA----VSTGHLLDV---T--------------
-----------------------------S----P-G-D--GVIAHLRDSRPLVRLRVPF
TITRDA-----IDDVERGSQDSDWDPVKDAAKKLAFAEDRAIFEGYAAANIEGI--RAGS
SNPGLALPEDPRGYPDVIAQALSELRLAGVDGPYSV-----------------LLSADAY
TKVSETTEH-GYPLREHLNRVV--DGD-IIWAPAIDG---------------AFVLSTRG
GDFDLQLGTDVSIGYSSHDADTVQLYLQETFTFLNYTAEASVALS-A-------------
-------------
>A0A0M2ZCN8
-----------------------------M---NNLYRDLAP------ITEVAWAEIELE
ASRTFKRHIAGRRVVDVS-E-PGGPVVAA----VSTGHLRDV---A--------------
-----------------------------P----P-G-E--GVVAHLRESQPLVRLRVPF
TVTRSA-----IDDVERGSQDSDWDPVKEAAQKLAFVEDRAIFEGYEAASIEGI--RKCS
SNPALALPDDPRDFADVIAQALSELRLAGVGGPYSV-----------------LLSAEAY
TKVSETTEH-GYPIREHLNRLIG-GGD-IIWAPAIDG---------------AFVLSTRG
GDFDLQIGTDVSIGYLSHDAGTVQLYLEETLTFLCYTSEASVALS-A------D------
-------------
>A0A439DMV1
-----------------------------M---NNLYRDLAP------ITEVAWAEIELE
ASRTFKRHIAGRRVVDVS-E-PGGPVVAA----VSTGHLRDV---A--------------
-----------------------------P----P-G-E--GVVAHLRESQPLVRLRVPF
TVTRSA-----IDDVERGSQDSDWDPVKEAAQKLAFVEDRAIFEGYEAASIEGI--RNCS
SNPALALPDDPRDFADVIAQALSELRLAGVGGPYSV-----------------LLSAEAY
TKVSETTEH-GYPIREHLNRLIG-GGD-IIWAPAIDG---------------AFVLSTRG
GDFDLQIGTDVSIGYLSHDAGTVQLYLEETLTFLCYTSEASVALS-A------D------
-------------
>A0A1E3R689
-----------------------------M---NNLYRDLAP------VTEAAWAEIELE
ASRTFRRHIAGRRVVDVS-E-PGGPVVAA----VSTGHLQDV---T--------------
-----------------------------P----P-G-E--GVVAHLRESKPLVRLRVPF
TVTRAA-----IDDVERGSQDSDWDPVKEAAQKLAFVEDRAIFEGYEAAAIEGI--RNCS
SNPALALPDDPRDFADVIAQALSELRLSGVGGPYSV-----------------LLSAEAY
TKVSETTEH-GYPIREHLNRLIG-GGE-IIWAPAIDG---------------AFVLSTRG
GDFDLQIGTDVSIGYLSHDAGTVQLYLEETLTFLCYTSEASVALS-T------A------
-------------
>A0A124E884
-----------------------------M---NNLYRELAP------VTDVAWAEIELE
ASRTFKRHIAGRRVVDVS-G-PSGPTTAA----VSTGHLNRV---S--------------
-----------------------------P----P-S-D--GVIADLRDSRPLVRLRVPF
TVTREA-----IDDVERGAQDSDWDPVKEAAQKLAWSEDRAIFEGYAAADIEGI--RACS
SNPALALPDDPRDFADVLAQALSELRLSGVGGPYSV-----------------LLSADAY
TKVSETTEH-GYPIREHLNRLIG-GGD-IIWAPAIDG---------------AFVLSTRG
GDFELLLGTDVSIGYLSHDADTVQLYIEETMTFLCYTSEASVALT-P------S------
-------------
>G7CGM3
-----------------------------M---NNLYRELAP------VTDVAWAEIELE
ASRTFKRHIAGRRVVDVS-G-PSGPTTAA----VSTGHLNRV---S--------------
-----------------------------P----P-S-D--GVIADLRDSRPLVRLRVPF
TVTREA-----IDDVERGAQDSDWDPVKEAAQKLAWSEDRAIFEGYAAADIEGI--RACS
SNPALALPDDPRDFADVLAQALSELRLSGVGGPYSV-----------------LLSADAY
TKVSETTEH-GYPIREHLNRLIG-GGD-IIWAPAIDG---------------AFVLSTRG
GDFELLLGTDVSIGYLSHDADTVQLYIEETMTFLCYTSEASVALT-P------S------
-------------
>A0A1S1NCQ9
-----------------------------M---NNLYRDLAP------VTDEAWAQIEEE
ASRTFKRHIAGRRVVDVS-E-PGGPQAAA----VGTGRLIDV---T--------------
-----------------------------A----P-T-D--GVIAQLRASQPLVRLRVPF
TLSRAE-----IDDVERGAQDADWDPVKDAAKKLAFIEDRAIFEGYPAASIGGI--RAAS
SNQALTLPADATDFPDVISQALSELRLAGVDGPYSV-----------------LLSADAY
TKVSETTQH-GYPIREHLRRLVG-DGE-IIWAPAIDG---------------AFVLTTRG
GDFDLQLGTDVSIGYLSHDADTVQLYMQETLTFLCYTAEASVSLS-S-------------
-------------
>A0A557XCH1
-----------------------------M---NNLYRELAP------VTEAAWTEIELE
ATRTFKRHIAGRRVVDVT-G-PGGPTTAA----VSTGRLLDV---E--------------
-----------------------------A----P-T-D--GVLAHLRASKPLVRLRVPF
TLSRNE-----IDNVERGAQDSDWETVKAAAKKLAFVEDHAIFEGYPAASIDGI--RSCT
SNPPVTLPEDPRDMPDAISQALTALRLAGVDGPYSV-----------------LLSADVY
TKVSETTEH-GYPIREHLGRLV--GGD-IIWAPAIDG---------------AMVLTTRG
GDFDLQLGTDVAIGYTSHDTDTVQLYLQETMTFLCYTAEASVCLGC--------------
-------------
>A0A1X2EII3
-----------------------------M---NNLYRELAP------VTDAAWAEIEEE
ASRTFKRHIAGRRVVDVS-D-AGGPEAAA----IGTGRLTAV---D--------------
-----------------------------A----P-G-D--GVIAQLRDSKPLVRLRVPF
TLSRAE-----IDDVERGSNDADFDPVKDAAKKLAFAEDRAIFEGYPAASIDGI--RATS
SNPALTLPADAREIPDVISQALSELRLAGVDGPYSV-----------------LLSADTY
TQVSETTQH-GYPVREHIRRLVG-EGD-IIWAPAIDG---------------AFVVTTRG
GDFDLQLGTDVSIGYLGHDADTVQLYLQETLTFLSYTDEASVCLQTS-------------
-------------
>A0A0I9TPN6
-----------------------------M---NNLYRDLAP------VTESAWADFEQE
ATRTFKRHIAGRRVVDVS-E-PAGPTAAA----VGTGRLTGI---G--------------
-----------------------------A----P-A-D--GVQADLRDSKPLVRLRVPF
TLSREE-----IDGVERGSQDPDWDPVKAAAKKLAFAEDRIIFGGYPAASVQGI--RAAS
SNPELTLPQDPRDIPDVISQALSSLRLAGVDGPYSV-----------------LLSADAY
TKVAETSDH-GYPILEHLRRLV--TGD-IIWAPAIDG---------------AFVLTTRG
GDFDLQLGTDVSIGYLSHDADNVQLYLQETLTFLCYTAEAAVALT---------------
-------------
>A0A1A2EU08
-----------------------------M---NNLYRDLAP------VTEAAWADIEQE
AARTFKRHIAGRRVVDVS-E-PAGPTAAA----VGTGRLTGI---G--------------
-----------------------------A----P-A-D--GVVAELRDSKPLVRLRVPF
TLSRAE-----IDDVERGSQDADWDPVKAAAKKLAFAEDRIIFDGYPAASVEGI--RSAS
SNAELTLPDDPRDIPDVVSQALSALRLAGVDGPYSV-----------------LLSADAY
TKVAETSDH-GYPILEHLRRLV--TGD-IIWAPAIGG---------------AFVLTTRG
GDFDLRLGTDVSIGYESHDAEHVQLYLQETLTFLCYTAEAAVALTC--------------
-------------
>A0A1X2DRA9
-----------------------------M---NNLYRDLAP------VTEAAWADIEQE
AARTFKRHIAGRRVVDVS-E-PAGPTAAA----VGTGRLTGI---G--------------
-----------------------------A----P-A-D--GVVADLRDSKPLVRLRVPF
TLSRAE-----IDDVERGSQDADWDPVKAAAKKLAFAEDRIIFDGYPAASVEGI--RSAS
SNSELTLPDDPRGIPDVVSQALSALRLAGVDGPYSV-----------------LLSADAY
TKVAETSDH-GYPILEHLRRLV--TGD-IIWAPAIDG---------------AFVLTTRG
GDFDLRLGTDVSIGYESHDAENVQLYLQETLTFLCYTAEAAVALTC--------------
-------------
>A0A1A3U5R2
-----------------------------M---NNLYRDLAP------VTEAAWADIEQE
AARTFKRHIAGRRVVDVS-E-PAGPTAAA----VGTGRLTGI---G--------------
-----------------------------D----P-A-D--GVVAHLRDSKPLVRLRVPF
TLSRAE-----IDDVERGSQDADWDPVKVAAKKLAFAEDRIIFDGYPAASVEGI--RSAS
SNAELTLPDDPRDIPDVVSQALSALRLAGVDGPYSV-----------------LLSADAY
TKVAETSDH-GYPILEHLRRLV--TGD-IIWAPAIGG---------------AFVLTTRG
GDFDLRLGTDVSIGYLSHDAENVQLYLQETLTFLCYTAEAAVALTC--------------
-------------
>A0A1B8SG78
-----------------------------M---NNLYRDLAP------VTEAAWADLGQE
AARTFKRHIAGRRVVDVS-D-PAGPTAAA----VGTGRLTGI---G--------------
-----------------------------A----P-A-D--GVVAHLRDSKPLVRLRVPF
TLSRAE-----IDDVERGSQDPDWDPVKAAAKKLAFAEDRIIFGGYPAASVEGI--RSAS
SNPELTLPEDPRGIPDVISQALSALRLAGVDGPYSV-----------------LLSADVY
TKVAETSDH-GYPILEHLRRLV--TGD-IIWAPAIDG---------------AFVLTTRG
GDFDLQLGTDVSIGYLSHDAENVQLYLQETLTFLCYTAEAAVALTC--------------
-------------
>F5Z1B6
-----------------------------M---NNLYRDLAP------VTEAAWADIEQE
AARTFKRHIAGRRVVDLS-E-PAGPTAAA----VGTGRMTGV---D--------------
-----------------------------A----P-A-E--GVVAHLRDSKPLVRLRVPF
TLSRAE-----IDDVERGSQDPDWDPVKVAAKKLAFAEDRIIFGGYPAAAVEGI--RSAS
SNAELRLPEDPRDIPDVITQALSALRLAGVDGPYSV-----------------LLSADAY
TKVAETSDH-GYPILEHLRRLV--TGD-IIWAPAIDG---------------AFVLTTRG
GDFDLRLGTDVSIGYLSHDAENVQLYLQETLTFLCYTAEAAVALTC--------------
-------------
>A0A1A2XST3
-----------------------------M---NNLYRDLAP------VTDAAWADIEQE
AARTFKRHIAGRRVVDVS-E-PAGPTAAA----VGTGRLTGI---G--------------
-----------------------------A----P-A-D--GVEAHLRDSKPLVRLRVPF
TLSRAE-----IDDVERGSQDADWDPVKDAAKKLAFAEDQIIFGGYPAASVEGI--RNAS
SNAPLPLPEDPRDIPDAISQALSALRLAGVDGPYSV-----------------LLSADAY
TKVSETSDH-GYPIREHLRRLV--TGD-IIWAPAIDG---------------AFVLTTRG
GDFDLRLGTDVSIGYLSHDAENVQLYLQETCTFLCYTAEAAVALTC--------------
-------------
>A0A1X1YJR0
-----------------------------M---NNLYRDLAP------VTEAAWADIEQE
ATRTFKRHIAGRRVVDVS-E-PAGPTAAA----VGTGRLTGI---G--------------
-----------------------------A----P-A-D--GVEAHLRDSKPLVRLRVPF
TLSRAE-----IDDVERGSQDADWDPVKAAAKKLAFVEDRLIFEGYPAASVEGI--RTAS
SNAALTLPEDPRDIPDAISQALSALRLAGVDGPYSV-----------------LLSADSY
TKVSETSDH-GYPIREHLRRLV--TGD-IIWAPAIDG---------------AFVLTTRG
GDFDLRLGTDVSIGYLSHDAENVQLYLQETCTFLCYTAEAAVALTC--------------
-------------
>A0A1X1ZE22
-----------------------------M---NNLYRDLAP------VTEVAWADIEQE
ATRTFKRHIAGRRVVDVS-E-PAGPTAAA----VSTGRLTRV---T--------------
-----------------------------A----P-G-D--GVEADLRDSKPLVRLRVPF
TLSRAE-----IDDVERGSQDPDWDPVKAAAKKLAFAEDRLIFGGYPAASVEGI--RSAS
SNPALTLPEDPRGIPDVISQALSALRLAGVDGPYSV-----------------LLSADTY
TKVAETSDH-GYPILEHLRRLV--TGD-IIWAPAIDG---------------AFVLATRG
GDFDLQLGTDVSIGYLSHDAENVQLYLEETLTFLCYTAEAAVALTC--------------
-------------
>A0A1X1T918
-----------------------------M---NNLYRNLAP------VTDAAWADIEQE
AARTFKRHIAGRRVVDVS-E-PAGPTAAA----VGTGRLTGI---G--------------
-----------------------------A----P-A-D--GVQAALRDSRPLVRLRVPF
TLSREE-----IDDVERGSQDADWDPVKAAAKKLAFAEDRIVFGGYPDAAVEGI--RSAS
SNPELTLPEDPRDIPDVVSQALSALRLAGVDGPYSV-----------------LLSADTY
TKVSETSDH-GYPILEHLRRLV--TGD-IIWAPAIDG---------------AFVLTTRG
GDFDLRLGTDVAIGYLYHDADNVELYLEETFTFLCYTAEAAVALTG--------------
-------------
>A0A101AXY1
-----------------------------M---NNLYRDLAP------ITAAAWEQIEEE
ASRTFTRHVAGRRVVDVS-D-PGGPVTAA----ISTGHLREV---T--------------
-----------------------------P----P-G-D--GVAAAVRDSKPLVRLRVPF
TVSRTA-----VDDVERGAQDSDWDPVKEAAKKLAFVEDRAIFEGYGAAQIDGI--RTCT
SNPVLELPDDARKIPDAIAQALSALRLAGVDGPYSV-----------------LLSADAY
TSVSETTEH-GYPILEHLNRMV--DGD-IIWAPAIDG---------------AFVLSTRG
GDFDLQLGTDVSIGYLSHDAGTVALYLEETLTFLCYTAEASVALTAA------RP-----
-------------
>A0A1X0D9N4
-----------------------------M---NNLYRELAP------ITDAAWAQIEQE
AARTFKRHIAGRRVVDVS-S-PSGATTAA----IGTGHLRDV---A--------------
-----------------------------A----P-Q-D--GVIAHLREAQPLVRLRVPF
TLNRTD-----IDDVERGAADSDWDPVKEAARTLAVVEDRAVFEGYPAASIEGI--RKSS
SNPALALPKDTAEFPDVIARALSELRLAGVDGPYSV-----------------LLSADAY
TRVSEETAH-GYPIREHLRRLV--DGE-IIWAPAIDG---------------AFVVSTRG
GDFDLRLGTDVSIGYLSHDAETVALYLQETMTFLCYTAEASVALTV--------------
-------------
>A0A2G5P8N6
-----------------------------M---NNLYRELAP------VTDAAWAEIELE
ASRTFKRYIAGRRVVDVN-NCDAGVAAAA----IGTGHLRDV---D--------------
-----------------------------A----P-A-D--GVVAHLRESQPLVRLRVPF
TLNRVD-----IDDVERGAEDSDWDPVKEAARTLAVTEDRAIFEGYPQAGIAGI--RTLS
SNPPLKLPEDTREFPDVVSQAMTELRLAGVDGPYAV-----------------LLSADAY
TRVSEETAN-GYPIREHLRRLV--DGE-IIWAPAIDG---------------AFVLSTRG
GDFDLRLGSDVSIGYLSHDADTVQLYLQETMTFLCYTAEASVALTV--------------
-------------
>A0A0E3TQ69
-----------------------------M---NNLYRELAP------ITDEAWAEIETE
ATRTFKRHIAGRRVVDVS-E-PGGPSSAA----VSTGHLLDV---A--------------
-----------------------------A----P-A-D--GVQAHLRESKPLVRLRVPF
TISRSA-----IDDVERGSQDSDWDPVKVAAKKLAFAEDRAIFEGYPAASIVGI--RESS
SNPELKLPEDVREYPDIVAQALSELRLAGVDGPYSV-----------------LLSAEEY
TKVSEASDR-GYPIREHLRRLVT--GE-ILWAPAIDG---------------AFVLSCRG
GDFDLQLGTDVTIGYLSHDADSVQLYLQETLTFLAYTAEASVALL-P-------------
-------------
>A0A0R3FCF8
-----------------------------M---NNLYRELAP------ITDEAWAEIETE
ATRTFKRHIAGRRVVDVS-E-PGGPSSAA----VSTGHLLDV---A--------------
-----------------------------A----P-A-D--GVQAHLRESKPLVRLRVPF
TISRSA-----IDDVERGSQDSDWDPVKVAAKKLAFAEDRAIFEGYPAASIVGI--RESS
SNPELKLPEDVREYPDIVAQALSELRLAGVDGPYSV-----------------LLSAEEY
TKVSEASDR-GYPIREHLRRLVT--GE-ILWAPAIDG---------------AFVLSCRG
GDFDLQLGTDVTIGYLSHDADSVQLYLQETLTFLAYTAEASVALL-P-------------
-------------
>A0A0R3FFZ4
-----------------------------M---NNLYRELAP------ITDEAWAEIETE
ATRTFKRHIAGRRVVDVS-E-PGGPSSAA----VSTGHLLDV---A--------------
-----------------------------A----P-A-D--GVQAHLRESKPLVRLRVPF
TISRSA-----IDDVERGSQDSDWDPVKVAAKKLAFAEDRAIFEGYPAASIVGI--RESS
SNPELKLPEDVREYPDIVAQALSELRLAGVDGPYSV-----------------LLSAEEY
TKVSEASDR-GYPIREHLRRLVT--GE-ILWAPAIDG---------------AFVLSCRG
GDFDLQLGTDVTIGYLSHDADSVQLYLQETLTFLAYTAEASVALL-P-------------
-------------
>A0A0R3GXB8
-----------------------------M---NNLYRELAP------ITDEAWAEIETE
ATRTFKRHIAGRRVVDVS-E-PGGPSSAA----VSTGHLLDV---A--------------
-----------------------------A----P-A-D--GVQAHLRESKPLVRLRVPF
TISRSA-----IDDVERGSQDSDWDPVKVAAKKLAFAEDRAIFEGYPAASIVGI--RESS
SNPELKLPEDVREYPDIVAQALSELRLAGVDGPYSV-----------------LLSAEEY
TKVSEASDR-GYPIREHLRRLVT--GE-ILWAPAIDG---------------AFVLSCRG
GDFDLQLGTDVTIGYLSHDADSVQLYLQETLTFLAYTAEASVALL-P-------------
-------------
>A0A0R3I7W3
-----------------------------M---NNLYRELAP------ITDEAWAEIETE
ATRTFKRHIAGRRVVDVS-E-PGGPSSAA----VSTGHLLDV---A--------------
-----------------------------A----P-A-D--GVQAHLRESKPLVRLRVPF
TISRSA-----IDDVERGSQDSDWDPVKVAAKKLAFAEDRAIFEGYPAASIVGI--RESS
SNPELKLPEDVREYPDIVAQALSELRLAGVDGPYSV-----------------LLSAEEY
TKVSEASDR-GYPIREHLRRLVT--GE-ILWAPAIDG---------------AFVLSCRG
GDFDLQLGTDVTIGYLSHDADSVQLYLQETLTFLAYTAEASVALL-P-------------
-------------
>A0A1Z4ESR3
-----------------------------M---NNLYRELAP------ITDEAWAEIETE
ATRTFKRHIAGRRVVDVS-E-PGGPSSAA----VSTGHLLDV---A--------------
-----------------------------A----P-A-D--GVQAHLRESKPLVRLRVPF
TISRSA-----IDDVERGSQDSDWDPVKVAAKKLAFAEDRAIFEGYPAASIVGI--RESS
SNPELKLPEDVREYPDIVAQALSELRLAGVDGPYSV-----------------LLSAEEY
TKVSEASDR-GYPIREHLRRLVT--GE-ILWAPAIDG---------------AFVLSCRG
GDFDLQLGTDVTIGYLSHDADSVQLYLQETLTFLAYTAEASVALL-P-------------
-------------
>A0A0R3FT71
-----------------------------M---NNLYRELAP------ITDEAWAEIETE
ATRTFKRHIAGRRVVDVS-E-PGGPSSAA----VSTGHLLDV---A--------------
-----------------------------A----P-A-D--GVQAHLRESKPLVRLRVPF
TISRSA-----VDDVERGSQDSDWDPVKVAAKKLAFAEDRAIFEGYPAASIVGI--RESS
SNPELKLPEDVREYPDIVAQALSELRLAGVDGPYSV-----------------LLSAEEY
TKVSEASDR-GYPIREHLRRLVT--GE-ILWAPAIDG---------------AFVLSCRG
GDFDLQLGTDVTIGYLSHDADSVQLYLQETLTFLAYTAEASVALL-P-------------
-------------
>A0A1S1LQ94
-----------------------------M---NNLYRELAP------ITDEAWAEIETE
ATRTFKRHIAGRRVVDVS-E-PGGPSSAA----VSTGHLLDV---A--------------
-----------------------------A----P-A-D--GVQAHLRESKPLVRLRVPF
TISRSA-----VDDVERGSQDSDWDPVKVAAKKLAFAEDRAIFEGYPAASIVGI--RESS
SNPELKLPEDVREYPDIVAQALSELRLAGVDGPYSV-----------------LLSAEEY
TKVSEASDR-GYPIREHLRRLVT--GE-ILWAPAIDG---------------AFVLSCRG
GDFDLQLGTDVTIGYLSHDADSVQLYLQETLTFLAYTAEASVALL-P-------------
-------------
>A0A1S1M4U0
-----------------------------M---NNLYRELAP------ITDEAWTEIETE
ATRTFKRHIAGRRVVDVS-E-PGGPSSAA----VSTGHLLDV---A--------------
-----------------------------A----P-A-D--GVQAHLRESKPLVRLRVPF
TISRSA-----IDDVERGSQDSDWDPVKVAAKKLAFAEDRAIFEGYPAASIVGI--RESS
SNPELKLPEDVREYPDIVAQALSELRLAGVDGPYSV-----------------LLSAEEY
TKVSEASDR-GYPIREHLRRLVT--GE-ILWAPAIDG---------------AFVLSCRG
GDFDLQLGTDVTIGYLSHDADSVQLYLQETLTFLAYTAEASVALL-P-------------
-------------
>A0A1S1LGX1
-----------------------------M---NNLYRELAP------ITDEAWAEIETE
AARTFKRHIAGRRVVDVS-E-PGGPSSAA----VSTGHLLDV---A--------------
-----------------------------A----P-A-D--GVQAHLRESKPLVRLRVPF
TITRSA-----IDDVERGSQDSDWDPVKAAAKKLAFAEDRAIFEGYPAASIVGI--RESS
SNPELKLPEDVREYPDIVAQALSELRLAGVDGPYSV-----------------LLSAEEY
TKVSEASDR-GYPIREHLGRLVT--GE-ILWAPAIDG---------------AFVLSCRG
GDFDLQLGTDVTIGYLSHDAESVQLYLQETLTFLSYTAEASVALL-P-------------
-------------
>A0A1S1JBZ3
-----------------------------M---NNLYRELAP------ITDEAWAEIETE
ASRTFKRHIAGRRVVDVS-E-PGGPTSAA----VSTGHLVDV---A--------------
-----------------------------A----P-A-E--GVQAHLRESKPLVRLRVPF
TISRSA-----IDDVERGSQDSDWDPVKEAAKKLAFAEDRAIFEGYPAASIVGI--RESS
SNPELKLPADVREYPDIVAQALSELRLAGVDGPYSV-----------------LLSAEEY
TKVSEASDR-GYPIREHLRRLVT--GE-ILWAPAIDG---------------AFVLSCRG
GDFDLQLGTDVTIGYLSHDADSVQLYLQETLTFLSYTAEASVALL-P-------------
-------------
>A0A0U0YTS5
-----------------------------M---NNLYRELAP------ITDEAWAEIENE
AARTFKRHIAGRRVVDVS-E-PGGPSSAA----VSTGHLLDV---A--------------
-----------------------------A----P-A-D--GVQAHLRESKPLVRLRVPF
TISRSA-----IDDVERGAQDSDWDPVKEAAKKLAFAEDRAIFEGYPAASIVGI--RESS
SNPELKLPEDVREYPDIVAQALSELRLAGVDGPYSV-----------------LLSAEEY
TKVSEASDR-GYPIREHLRRLVT--GE-ILWAPAIDG---------------AFVLTCRG
GDFDLRLGTDVTIGYLSHDADSVQLYLQETLTFLSYTAEASVALL-P-------------
-------------
>R4U6U0
-----------------------------M---NNLYRELAP------ITDEAWAEIENE
AARTFKRHIAGRRVVDVS-E-PGGPSSAA----VSTGHLLDV---A--------------
-----------------------------A----P-A-D--GVQAHLRESKPLVRLRVPF
TISRSA-----IDDVERGAQDSDWDPVKEAAKKLAFAEDRAIFEGYPAASIVGI--RESS
SNPELKLPEDVREYPDIVAQALSELRLAGVDGPYSV-----------------LLSAEEY
TKVSEASDR-GYPIREHLRRLVT--GE-ILWAPAIDG---------------AFVLTCRG
GDFDLRLGTDVTIGYLSHDADSVQLYLQETLTFLSYTAEASVALL-P-------------
-------------
>X8E090
-----------------------------M---NNLYRELAP------ITDEAWAEIENE
AARTFKRHIAGRRVVDVS-E-PGGPSSAA----VSTGHLLDV---A--------------
-----------------------------A----P-A-D--GVQAHLRESKPLVRLRVPF
TISRSA-----IDDVERGAQDSDWDPVKEAAKKLAFAEDRAIFEGYPAASIVGI--RESS
SNPELKLPEDVREYPDIVAQALSELRLAGVDGPYSV-----------------LLSAEEY
TKVSEASDR-GYPIREHLRRLVT--GE-ILWAPAIDG---------------AFVLTCRG
GDFDLRLGTDVTIGYLSHDADSVQLYLQETLTFLSYTAEASVALL-P-------------
-------------
>A0A1U3PN54
-----------------------------M---NNLYRELAP------ITDEAWAEIENE
AARTFKRHIAGRRVVDVS-E-PGGPSSAA----VSTGHLLDV---A--------------
-----------------------------A----P-A-D--GVQAHLRESKPLVRLRVPF
TISRSA-----IDDVERGAQDSDWDPVKEAAKKLAFAEDRAIFEGYPAASIVGI--RESS
SNPELKLPEDVREYPDIVAQALSELRLAGVDGPYSV-----------------LLSAEEY
TKVSEASDR-GYPIREHLRRLVT--GE-ILWAPAIDG---------------AFVLTCRG
GDFDLRLGTDVTIGYLSHDADSVRLYLQETLTFLSYTAEASVALL-P-------------
-------------
>A0A0U1BY69
-----------------------------M---NNLYRELAP------ITDEAWAEIENE
AARTFKRHIAGRRVVDVS-E-PGGPSSAA----VSTGHLLDV---A--------------
-----------------------------A----P-A-D--GVQAHLRESKPLVRLRVPF
TISRSA-----IDDVERGAQDSDWDPVKEAAKKLAFAEDRAIFEGYPAASIVGI--RESS
SNPELKLPEDVREYPDIVAQALSELRLAGVDGPYSV-----------------LLSAEEY
TKVSEASDR-GYPIREHLRRLVT--GE-ILWAPAIDG---------------AFVLTCRG
GDFDLQLGTDVTIGYLSHDAGSVQLYLQETLTFLSYTAEASVALL-P-------------
-------------
>B1MHX4
-----------------------------M---NNLYRELAP------ITDEAWAEIENE
AARTFKRHIAGRRVVDVS-E-PGGPSSAA----VSTGHLLDV---T--------------
-----------------------------A----P-A-D--GVQAHLRESKPLVRLRVPF
TISRSA-----IDDVERGAQDSDWDPVKEAAKKLAFAEDRAIFEGYPAASIVGI--RESS
SNPELKLPEDVREYPDIVAQALSELRLAGVDGPYSV-----------------LLSAEEY
TKVSEASDR-GYPIREHLRRLVT--GE-ILWAPAIDG---------------AFVLTCRG
GDFDLQLGTDVTIGYLSHDAGSVQLYLQETLTFLSYTAEASVALL-P-------------
-------------
>A0A4R8RT77
-----------------------------M---NNLYRELAP------ITDEAWAEIETE
ASRTFKRHIAGRRVVDVS-E-PGGPASAA----VSTGHLLDV---A--------------
-----------------------------A----P-A-D--GVQAHLRESKPLVRLRVPF
TISRSA-----IDDVERGSQDSDWDPVKEAAKKLAFAEDRAIFEGYPAASIVGI--RESS
SNPELKLPEDVRQYPDVVAQALSELRLAGVDGPYSV-----------------LLSAEEY
TKVSEASDR-GYPIREHLRRLGT--GE-ILWAPAIDG---------------ALVLSCRG
GDFDLQLGTDVTIGYLSHDAESVQLYLQETLTFLSYTAEASVALL-P-------------
-------------
>A0A4R8SS45
-----------------------------M---NNLYRELAP------ITDEAWAEIETE
ASRTFKRHIAGRRVVDVS-E-PGGPSSAA----VSTGHLLDV---A--------------
-----------------------------A----P-A-D--GVQAHLRESKPLVRLRVPF
TISRSA-----IDDVERGSQDSDWDPVKEAAKKLAFAEDRAIFEGYPAASIVGI--RESS
SNPELKLPDDVRQYPDVVAQALSELRLAGVDGPYSV-----------------LLSAEEY
TKVSEASDR-GYPIREHLRRLVT--GE-ILWAPAIDG---------------ALVLSCRG
GDFDLQLGTDVTIGYLSHDAESVQLYLQETLTFLSYTAEASVALL-P-------------
-------------
>A0A4V3HZX0
-----------------------------M---NNLYRELAP------ITDEAWAEIETE
ASRTFKRHIAGRRVVDVS-E-PGGPSSAA----VSTGHLLDV---A--------------
-----------------------------A----P-A-D--GVQAHLRESKPLVRLRVPF
TISRSA-----IDDVERGSQDSDWDPVKEAAKKLAFAEDRAIFEGYPAASIVGI--RESS
SNPELKLPDDVRQYPDVVAQALSELRLAGVDGPYSV-----------------LLSAEEY
TKVSEASDR-GYPIREHLGRLVT--GE-ILWAPAIDG---------------ALVLSCRG
GDFDLQLGTDVTIGYLSHDAESVQLYLQETLTFLSYTAEASVALR-P-------------
-------------
>A0A0N1CE96
-----------------------------M---NNLYRELAP------ITDEAWAEIETE
AARTFKRHIAGRRVVDVS-E-PGGPSSAA----VSTGHLLNV---Q--------------
-----------------------------A----P-A-D--GVQAHLRESKPLVRLRVPF
TISRVA-----IDDVERGAQDSDWDPVKEAAKKLAFAEDRAIFEGYPAASIVGI--RESS
SNPELKLPEDVREYPDIVAQALSELRLAGVDGPYSV-----------------LLSAEEY
TKVSEASDR-GYPIREHLRRLVA-DGD-ILWAPAIDG---------------AFVLSCRG
GDFDLQLGTDVTIGYLSHDAESVQLYLQETLTFLNYTAEASVALL-P-------------
-------------
>A0A1X0B4S2
-----------------------------M---NNLYRDLAP------VTDVAWAQIEQE
AARTFKRHIAGRRVVDVT-G-PGGPSSAA----VGTGHLRDV---A--------------
-----------------------------A----P-A-D--GVIAELRDSKPLVRLRVPF
TVTRED-----VDDVERGAQDSNWDPVKAAAKKLAFSEDRAIFEGYAAASIEGI--RSAS
SNPAPALPDDALGIPDVISQVLSELRLAGVDGPYAV-----------------LLSASVY
TKVSETSDH-GYPIREHLNRLV--DGE-IIWAPAIDG---------------AFVLSTRG
GDFDLHLGTDVSIGYLCHDADNVQLYLQETMTFQCYTAEASVALT-P-------------
-------------
>X7ZV42
-----------------------------M---NNLYRELAP------ITEAAWAEIELE
ATRTFKRHIAGRRVVDVS-G-PGGPTMAA----VGVGRLTDV---T--------------
-----------------------------P----P-V-T--G------------------
------------------------------------------------------------
------------------------------------------------------------
------------------------------------------------------------
------------------------------------------------------------
-------------
>A0A1E8Q403
----------------------------MT---NDLYRELAP------VTDAAWAAIEQE
ATRTFTRHVAGRRVVDTS-D-PAGPTAAA----VGTGHLLDV---S--------------
-----------------------------A----P-A-D--GVVAHLREARPLVRLRVPF
TLSREA-----VDDVERGAQDSDWDPVKDAARTLAFAEDRAIFEGYPAASITGI--RAGS
SHPALTLPADTRQIPDAIATALSTLRLAGVDGPYSV-----------------LLSAEVY
TAVSETTEH-GYPLLEHLNRLV--DGD-IIWAPAIDG---------------AYVLSTRG
GDFDLRLGTDVAIGYLSHDAATVTLYLQETLTFLMYTAEAAVALT-P-------------
-------------
>A0A138A052
-----------------------------M---NNLYRELAP------VTPEAWEQIEDE
AARTFKRNIAGRRVVDVT-G-PDGPTAAA----VGTGHVRSV---D--------------
-----------------------------G----P-A-D--GVQADLRESVPLVRLRVPF
TLSRSA-----IDSVERGAQDADWDPVKAAAKQLAYAEDRAVFEGYPAASIGGM--RASS
SNAAIALPSDPLETPDAVAKALEDLRLAGVNGPYSV-----------------VLSADVY
TSISETSDH-GYPVREQLNRLV--DGE-IIWAPAIDG---------------AFALTTRG
GDYELRLGTDVEIGYLSHDAESVQLYLQETFTFLAYTAEASVPLT-N-------------
-------------
>A0A1H1CKT8
-----------------------------M---NNLHRHLAP------VTPEAWAEIETE
ASRTFKRNIAGRRVVDVT-G-PDGPEAAA----VGTGRLLPV---D--------------
-----------------------------G----P-A-E--GVQAQLRESRPLVRLRVPF
TVSREA-----VDSVERGAQDADWDPVKAAAKQLAYAEDRAVFEGYAAASIAGL--RASS
SNKAIALPSDPIDVPDAVASALEDLRLAGVDGPYSV-----------------LLSADVY
TSISETTDH-GYPIREQLRRLV--DGE-IIWAPAIDG---------------GFVLTTRG
GDYELRLGTDVEIGYLSHGATTVELYLQETFTFLAYTAEASVPLT-S-------------
-------------
>A0A1H4NYX1
-----------------------------M---NNLHRHLAP------VTPAAWEEIETE
ASRTFKRNIAGRRVVDVT-G-PDGPEAAA----VGTGRLLPV---D--------------
-----------------------------G----P-A-E--GVQAQLRESRPLVRLRVPF
TVSRDA-----VDSVERGAQDADWDPVKAAAKQLAYAEDRAVFEGYAAASIAGL--RASS
SNKAIVLPSDPIDVPDAVASALEDLRLAGVDGPYSV-----------------LLSADVY
TSISETTDH-GYPIREQLKRLV--DGE-IIWAPAIDG---------------GFVLTTRG
GDYELRLGTDVEIGYLSHDATSVELYLQETFTFLAYTAEASVPLT-S-------------
-------------
>A0A3P8KZZ1
-----------------------------M---NNLHRHLAP------VTPEAWEEIETE
ASRTFKRNIAGRRVVDVT-G-PDGPEAAA----VGTGRLLPV---D--------------
-----------------------------G----P-A-E--GVQAQLRESRPLVRLRVPF
TVTRDA-----VDSVERGAQDADWDPVKAAAKQLAYAEDRAVFEGYAAASIDGL--RASS
SNKAIALPSDPIDVPDAVASALEDLRLAGVDGPYSV-----------------LLSADVY
TSISETTDH-GYPIREQLKRLV--DGE-IIWAPAIDG---------------GFVLTTRG
GDYELRLGTDVEIGYLSHDAATVQLYLQETFTFLAYTAEASVPLT-S-------------
-------------
>A0A5C5RA18
-----------------------------M---NNLHRHLAP------VTPEAWEEIETE
ASRTFKRNIAGRRVVDVT-G-PDGPEAAA----VGTGRLLPV---D--------------
-----------------------------G----P-A-E--GVQAQLRESRPLVRLRVPF
TVSRDA-----VDSVERGAQDADWDPVKAAAKQLAYAEDRAVFEGYAAASIAGL--RASS
SNKAIALPSDPVDVPDAVAGALEDLRLAGVDGPYSV-----------------LLSADVY
TSISETTDH-GYPIREQLKRLV--DGE-IIWAPAIDA---------------GFVLTTRG
GDYELRLGTDVEIGYLSHDATTVQLYLQETFTFLAYTAEASVPLT-S-------------
-------------
>A0A5C5RKG8
-----------------------------M---NNLHRHLAP------VTPEAWKEIETE
ASRTFKRNIAGRRVVDVS-G-PDGPEAAA----VGTGRLLPV---D--------------
-----------------------------G----P-A-A--GVQARLRESRPLVRLRVPF
TVSRDA-----IDSVERGAQDADWDPVKEAAKQLAYAEDRAVFEGYAAASIEGL--RASS
SNKAIALPTDPVDVPDAVASALEDLRLAGVDGPYSV-----------------LLSAEVY
TSISETTDH-GYPIREQLKRLV--DGE-IIWAPAIDG---------------GFVLTTRG
GDYELRLGTDVEIGYLSHDPDTVQLYLQETFTFLSYTAEASVPLS---------------
-------------
>A0A5C5S6H2
-----------------------------M---NNLHRHLAP------VTPEAWEEIETE
ASRTFKRNIAGRRVVDVT-G-PDGPEAAA----VGTGRLLPV---D--------------
-----------------------------G----P-A-A--GVQARLRESRPLVRLRVPF
TVSRDA-----IDSVERGAQDADWDPVKDAAKQLAYAEDRAVFEGYAAASIEGL--RASS
SNKAIALPSDPVDVPDAVASALEDLRLAGVDGPYSV-----------------LLSADVY
TSISETTDH-GYPIREQLKRLV--DGE-IIWAPAIDG---------------GFVLTTRG
GDYELRLGTDVEIGYLSHDADTVQLYLQETFTFLSYTAEASVPLT---------------
-------------
>D5UVK7
-----------------------------M---NNLYRDLAP------VTSAAWSEIETE
ATRTFKRNIAGRRVVDLG-D-PLGPTASA----VGTGHLLEV---G--------------
-----------------------------G----P-A-E--GVQAHLRDSRPLVRLRVPF
TLSRKA-----IDSVERGAQDADWDPVKDAARSLAYAEDRAIFEGYPDASIPGI--RTTA
AGSDLKLPDDPRDIPDVVSQALSDLRLAGVDGPYSV-----------------LLSADVY
TRVSETSDH-GYPVREHLNRLV--DGD-IIWAPAIDG---------------AFVLTTRG
GDFDLRLGTDVEIGYLSHTADTVDLYLQETFTFLAYTPEAAVPLT-A-------------
-------------
>A0A1H6J4M5
-----------------------------M---DNLYRNLAP------ITDAAWEQIDTE
ASRTFKRHIAGRRVVDVS-A-PAGPTKAA----VNTGHLLDL---T--------------
-----------------------------P----P-A-G--DVIAHLRDLRPLVRLRIPF
TVQRRD-----VDDVERGSQDSDWSPVKDAAKRLAFAEDRAVFEGYAAARIEGI--RSCT
SNPTMALPPDPRGYPDALAQALSQLRLAGVDGPYSV-----------------LLSADAY
TKVSETTEH-GYPIREHLNRLV--DGD-IIWAPAIAG---------------GFVLSTRG
DDFDLQIGQDVSIGYLSHDAGTVVLYLQETVTFRCYTAEAAVAFT-E-------------
-------------
>A0A0B1RLX0
-----------------------------M---NNLYRDLAP------ISEAAWTEIEEE
AARTFKRHVAGRTVVDFS-G-PHGTDFAA----VGLGRTREI---E--------------
-----------------------------P----P-A-A--GVRARQHRVAPVVELRVPF
TLSREE-----IDSVERGSRDIDLDPVKEAARQIAFAEDRAIFEGYAAAGIEGI--RASS
SNPSLQLPEDPRDFPEIISQALSQLRLAGVGGPYSI-----------------LLGADEY
TKVSETSDH-GYPIREQLRRLI--DGD-LIWAPAIDG---------------AFVLTTRG
GDYDLQVGQDLSIGYLSHDAETVNLYFQESFTFLVYTGEASVPLV-P------TTLELPH
-------------
>A0A0V9UF19
-----------------------------M---NNLYRDLAP------ISEAAWTEIEEE
AARTFKRHVAGRTVVDFS-G-PHGTDFAA----VGLGRTREI---E--------------
-----------------------------P----P-A-A--GVRARQHRVAPVVELRVPF
TLSREE-----IDSVERGSRDIDLDPVKEAARQIAFAEDRAIFEGYAAAGIEGI--RASS
SNPSLQLPEDPRDFPEIISQALSQLRLAGVGGPYSI-----------------LLGADEY
TKVSETSDH-GYPIREQLRRLI--DGD-LIWAPAIDG---------------AFVLTTRG
GDYDLQVGQDLSIGYLSHDAETVNLYFQESFTFLVYTGEASVPLV-P------TTLELPH
-------------
>A0A1B2UCB6
-----------------------------M---NNLYRDLAP------ISEAAWTEIEEE
AARTFKRHVAGRTVVDFS-G-PHGTDFAA----VGLGRTREI---E--------------
-----------------------------P----P-A-A--GVRARQHRVAPVVELRVPF
TLSREE-----IDSVERGSRDIDLDPVKEAARQIAFAEDRAIFEGYAAAGIEGI--RASS
SNPSLQLPEDPRDFPEIISQALSQLRLAGVGGPYSI-----------------LLGADEY
TKVSETSDH-GYPIREQLRRLI--DGD-LIWAPAIDG---------------AFVLTTRG
GDYDLQVGQDLSIGYLSHDAETVNLYFQESFTFLVYTGEASVPLV-P------TTLELPH
-------------
>A0A1J0TWM3
-----------------------------M---NNLYRDLAP------ISEAAWTEIEEE
AARTFKRHVAGRTVVDFS-G-PHGTDFAA----VGLGRTREI---E--------------
-----------------------------P----P-A-A--GVRARQHRVAPVVELRVPF
TLSREE-----IDSVERGSRDIDLDPVKEAARQIAFAEDRAIFEGYAAAGIEGI--RASS
SNPSLQLPEDPRDFPEIISQALSQLRLAGVGGPYSI-----------------LLGADEY
TKVSETSDH-GYPIREQLRRLI--DGD-LIWAPAIDG---------------AFVLTTRG
GDYDLQVGQDLSIGYLSHDAETVNLYFQESFTFLVYTGEASVPLV-P------TTLELPH
-------------
>A0A562DK06
-----------------------------M---NNLYRDLAP------ISEAAWTEIEEE
AARTFKRHVAGRTVVDFS-G-PHGTDFAA----VGLGRTREI---E--------------
-----------------------------P----P-A-A--GVRARQHRVAPVVELRVPF
TLSREE-----IDSVERGSRDIDLDPVKEAARQIAFAEDRAIFEGYAAAGIEGI--RASS
SNPSLQLPEDPRDFPEIISQALSQLRLAGVGGPYSI-----------------LLGADEY
TKVSETSDH-GYPIREQLRRLI--DGD-LIWAPAIDG---------------AFVLTTRG
GDYDLQVGQDLSIGYLSHDAETVNLYFQESFTFLVYTGEASVPLV-P------TTLELPH
-------------
>H0JQG5
-----------------------------M---NNLYRDLAP------ISEAAWTEIEEE
AARTFKRHVAGRTVVDFS-G-PHGTDFAA----VGLGRTREI---E--------------
-----------------------------P----P-A-A--GVRARQHRVAPVVELRVPF
TLSREE-----IDSVERGSRDIDLDPVKEAARQIAFAEDRAIFEGYAAAGIEGI--RASS
SNPSLQLPEDPRDFPEIISQALSQLRLAGVGGPYSI-----------------LLGADEY
TKVSETSDH-GYPIREQLRRLI--DGD-LIWAPAIDG---------------AFVLTTRG
GDYDLQVGQDLSIGYLSHDAETVNLYFQESFTFLVYTGEASVPLV-P------TTLELPH
-------------
>A0A225TNM1
-----------------------------M---NNLYRDLAP------ISEAAWTEIEEE
AARTFKRHVAGRTVVDFS-G-PHGADFAA----VGLGRTREI---E--------------
-----------------------------P----P-A-A--GVRARQHRVAPVVELRVPF
TLSREE-----IDSVERGSRDIDLDPVKEAARQIAFAEDRAIFEGYAAAGIEGI--RASS
SNPSLQLPEDPRDFPEIISQALSQLRLAGVGGPYSI-----------------LLGADEY
TKVSETSDH-GYPIREQLRRLI--DGD-LIWAPAIDG---------------AFVLTTRG
GDYDLQVGQDLSIGYLSHDAETVNLYFQESFTFLVYTGEASVPLV-P------TTLELPH
-------------
>A0A1X7KJW8
-----------------------------M---NNLYRDLAP------ISEAAWTEIEEE
AARTFERHVAGRTVVDFS-G-PHGTDFAA----VGLGRTREI---E--------------
-----------------------------P----P-A-A--GVRARQHRVAPVVELRVPF
TLSREE-----IDSVERGSRDIDLDPVKEAARQIAFAEDRAIFEGYASAGIEGI--RASS
SNPSLQLPEDPRDFPEVISQALSQLRLAGVGGPYSI-----------------LLGADEY
TKVSETSDH-GYPIREQLRRLI--DGD-LIWAPAIDG---------------AFVLTTRG
GDYDLQVGQDLSIGYLSHDAETVNLYFQESFTFLVYTGEASVPLV-P------TTLELPH
-------------
>A0A385LBI9
-----------------------------M---NNLYRDLAP------ISEAAWTEIEEE
AARTFERHVAGRTVVDFS-G-PHGTDFAA----VGLGRTREI---E--------------
-----------------------------P----P-A-A--GVRARQHRVAPVVELRVPF
TLSREE-----IDSVERGSRDIDLDPVKEAARQIAFAEDRAIFEGYAAAGIEGI--RASS
SNPSLQLPEDPRDFPEVISQALSQLRLAGVGGPYSI-----------------LLGADEY
TKVSETSDH-GYPIREQLRRLI--DGD-LIWAPAIDG---------------AFVLTTRG
GDYDLQVGQDLSIGYLSHDAETVNLYFQESFTFLVYTGEASVPLV-P------TTLELPH
-------------
>V9XJX5
-----------------------------M---NNLYRDLAP------ISEAAWTEIEEE
AARTFKRHVAGRTVVDFS-G-PHGTDFAA----VGLGRTREI---E--------------
-----------------------------P----P-A-A--GVWARQHRVAPVVELRVPF
TLSREE-----IDSVERGSRDIDLDPVKEAARQIAFAEDRAIFEGYAAAGIEGI--RASS
SNPSLQLPEDPRDFPEIISQALSQLRLAGVGGPYSI-----------------LLGADEY
TKVSETSDH-GYPIREQLRRLI--DGD-LIWAPAIDG---------------AFVLTTRG
GDYDLQVGQDLSIGYLSHDAETVNLYFQESFTFLVYTGEASVPLV-P------TTLELPH
-------------
>A0A2X4U8S8
-----------------------------M---NNLYRDLAP------ITDAAWAEIEEE
ATRTFKRHVAGRLVVDFS-G-PHGTDFAA----VGLGRLGEV---E--------------
-----------------------------S----P-A-A--GVRARQHRVAPLVELRVPF
TLSREE-----LDNVERGANDVDLDAVKEAARQIAFAEDRAIFEGYAAAGIEGI--RASS
SNTALQLPDDPRDIPETISQALSELRLAGVGGPYHV-----------------LLSADEF
TKVSETSDH-GYPIREQIKRLI--DGD-IIWAPAIDG---------------AFVLTTRG
GDYDLQVGQDLSIGYLSHDSENVQLYFQETFTFLVYTSEASVPLI-S------HR-----
-------------
>A0A4R2CWL9
-----------------------------M---NNLYRELAP------ITDAAWSEIEEE
ASRTFKRHVAGRTVVDFS-G-PHGTDFAA----VGLGRTSEI---D--------------
-----------------------------A----P-A-D--GVRARQHRVASVVELRVPF
TLSREE-----LDNVERGANDVDLDAVKDAAKKIAFAEDRAIFEGYAAANIEGI--RASS
TNAPLHLPEDPRDIPETISLALSELRLAGVGGPYSV-----------------LLSADAF
TKVSETSDH-GYPIREQIRRLI--DGD-IIWAPAIDG---------------AFVTTTRG
GDYDLQVGQDLSIGYLSHDADNVQLYFQETFTFLVYTGEASVALL-P------TS-----
-------------
>A0A2I9D4Z7
-----------------------------M---NNLYRGLAP------ITDAAWASIEEE
ATRTFKRHIAGRTVVDVS-G-PHGTDFSA----VGLGRTTMI---E--------------
-----------------------------A----P-A-S--GVMARQRRVAPLVELRVPF
KLSREE-----IDNVERGAQDADWDAVKDAAKKIAFAEDRAIFEGYAAAGIEGI--RASS
SNPPLQLPEDVRDVPEVISQALSELRLAGVDGPYSV-----------------LLSAEAY
TQVSETSDH-GYPIREHIRRLI--DGD-IIWAPAIDG---------------AFVLTTRG
GDFDLQIGQDLSIGYLSHDAETVELYFQESLTFLTYTGEASVALG-A------R------
-------------
>A0A3S5Y3S8
-----------------------------M---NNLYRGLAP------ITDAAWASIEEE
ATRTFKRHIAGRTVVDVS-G-PHGTDFSA----VGLGRTTMI---E--------------
-----------------------------A----P-A-S--GVMARQRRVAPLVELRVPF
KLSREE-----IDNVERGAQDADWDAVKDAAKKIAFAEDRAIFEGYAAAGIEGI--RASS
SNPPLQLPEDVRDVPEVISQALSELRLAGVDGPYSV-----------------LLSAEAY
TQVSETSDH-GYPIREHIRRLI--DGD-IIWAPAIDG---------------AFVLTTRG
GDFDLQIGQDLSIGYLSHDAETVELYFQESLTFLTYTGEASVALG-A------R------
-------------
>E9T513
-----------------------------M---NNLYRGLAP------ITDAAWASIEEE
ATRTFKRHIAGRTVVDVS-G-PHGTDFSA----VGLGRTTMI---E--------------
-----------------------------A----P-A-S--GVMARQRRVAPLVELRVPF
KLSREE-----IDNVERGAQDADWDAVKDAAKKIAFAEDRAIFEGYAAAGIEGI--RASS
SNPPLQLPEDVRDVPEVISQALSELRLAGVDGPYSV-----------------LLSAEAY
TQVSETSDH-GYPIREHIRRLI--DGD-IIWAPAIDG---------------AFVLTTRG
GDFDLQIGQDLSIGYLSHDAETVELYFQESLTFLTYTGEASVALG-A------R------
-------------
>A0A2T5L7M3
-----------------------------M---NNLYRGLAP------ITDAAWASIEEE
ATRTFKRHIAGRTVVDVS-G-PHGTDFSA----VGLGRTTAI---D--------------
-----------------------------S----P-A-T--GVQARQRRVAPLVELRVPF
TLSREE-----IDNVERGAQDADWDAVKDAAKKIAFAEDRAIFEGYAAAGIEGI--RASA
SNPPLQLPEDVRDVPEVISQALSELRLAGVDGPYSV-----------------LLSAEAY
TLVSETSDH-GYPIREHIRRLI--DGD-IIWAPAIDG---------------AFVLTTRG
GDFDLQIGQDLSIGYLSHDSETVELYFQESLTFLTYTGEASVALS-A------R------
-------------
>A0A438BIH4
-----------------------------M---NNLYRGLAP------ITDAAWASIEEE
ATRTFKRHIAGRTVVDVS-G-PHGTDFSA----VGLGRTTAI---D--------------
-----------------------------A----P-A-T--GVLARQRRVAPLVELRVPF
TLSREE-----IDNVERGAQDADWDAVKEAAKKIAFAEDRAIFEGYAAAGIDGI--RASS
SNPPLRLPEDVRDVPEVISQALSELRLAGVDGPYSV-----------------LLSAEAY
TQVSETSDH-GYPIREHIRRLI--DGD-IIWAPAIDG---------------AFVLTTRG
GDFDLQIGQDLSIGYLSHDSETVELYFQESLTFLTYTGEASVALS-A------R------
-------------
>A0A370FYZ0
-----------------------------M---NNLYRGLAP------ITDAAWASIEEE
ATRTFKRHIAGRTVVDVS-G-PHGTDFSA----VGLGRTTTI---E--------------
-----------------------------A----P-G-S--GVLARQRRVAPLVELRVPF
TLSREE-----IDNVERGAQDSDWDAVKEAAKKIAFAEDRAIFEGYAAAGIEGI--RASS
SNPPLRLPEDVRDVPEVISQALSELRLAGVDGPYSV-----------------LLSAEAY
TQVSETSDH-GYPIREHIKRLI--DGD-IIWAPAIDG---------------AFVLASRG
GDFDLQIGQDLSIGYLSHDSETVDLYFQESLTFLTYTGEASVALS-T------S------
-------------
>A0A4P8PV46
-----------------------------M---NNLYRGLAP------ITDAAWASIEEE
ATRTFKRHIAGRTVVDVS-G-PHGTDFSA----VGLGRTTTI---E--------------
-----------------------------A----P-A-A--GVQARQRRVAPLVELRVPF
TLSREE-----IDNVERGAQDADWDAVKDAAKKIAFAEDRAIFEGYAAAGIEGI--RASS
SNPPLRLPDDVRDVPEVISQALSELRLAGVDGPYSV-----------------LLSAEAY
TLVSETSDH-GYPIREHIRRLI--DGD-IIWAPAIDG---------------AFVLTTRG
GDFDLQIGQDLSIGYLSHDSESVELYFQESLTFLTYTAEASVALG-R------G------
-------------
>A0A4P6UAL0
-----------------------------M---NNLYRGLAP------ITDAAWASIEEE
ATRTFKRHIAGRTVVDVS-G-PHGTNFSA----VGLGRTTPI---E--------------
-----------------------------A----P-G-S--GVQARQRRVAPLVELRVPF
TLSREE-----IDNVERGAQDSDWDAVKDAAKKIAFAEDRAIFEGYAAAGIEGI--RASS
SNPPLHLPEDVRDVPEAISQALSELRLAGVDGPYSV-----------------LLSAEAY
TQVSETSDH-GYPIREHIRRLI--DGD-IIWAPAIDG---------------AIVLTTRG
GDFDLQIGQDLSIGYLSHDANTVELYFQESLTFLNYTGEASVALS-A------H------
-------------
>A0A438AW93
-----------------------------M---NNLYRGLAP------ITDAAWTSIEEE
ATRTFKRHIAGRTVVDVS-G-PHGDDFSA----VGLGRTTAI---D--------------
-----------------------------A----P-A-A--GVQARQRRVAPLVELRVPF
TLSREE-----IDNVERGAQDADWDAVKEAAKRIAFAEDRTIFEGYAAAGIEGI--RASS
SNPPLRLPEDVRDVPEAISQALSGLRLAGVDGPYSV-----------------LLSAEAY
TQVSETSDH-GYPIREHIRRLV--DGD-IIWAPAIDG---------------AFVLTTRG
GDFDLQIGQDLSIGYLSHDAESVELYFQESLTFLSYTGEASVALT-R-------------
-------------
>A0A438B5Z9
-----------------------------M---NNLYRGLAP------ITDAAWTSIEEE
ATRTFKRHIAGRTVVDVS-G-PHGNDFSA----AGLGRTTAI---D--------------
-----------------------------A----P-A-A--GVQARQRRVAPLVELRVPF
TLSREE-----IDNVERGAQDADWDAVKEAAKRIAFAEDRAIFEGYAAAGIEGI--RASS
SNPPLRLPEDVRDVPEAISQALSGLRLAGVDGPYSV-----------------LLSAEAY
TQVSETSDH-GYPIREHIRRLV--DGD-IIWAPAIDG---------------AFVLTTRG
GDFDLQIGQDLSIGYLSHEAERVELYFQESLTFLTYTGEASVALT-R-------------
-------------
>A0A554V3K9
-----------------------------M---NNLYRDLAP------ITDAAWESIEEE
ATRTFKRHIAGRRVVDVS-G-PHGTDFSG----VGLGRTKQI---E--------------
-----------------------------A----P-G-D--GVQARQRQVAPLVELRVPF
TLSRTE-----IDDVDRGAQDPDWDPVKDAARKIAFAEDRAIFEGYAAAGIEGI--RAAT
SNAPVAVPSDIRLVPEAISQALSELRLAGVGGPYSV-----------------LLSADLY
TEVSETSDH-GYPIREHIRRLI--EGD-IIWAPAIDG---------------AFVLSTRG
GDYDLQIGQDLSIGYLSHDAETVQLYFQESLTFLVYTAESAVALG-S------A------
-------------
>A0A0B8N630
-----------------------------M---NNLHRELAP------ITSEAWSAIEEE
ATRTFKRHIAGRRVVDLS-G-PHGTGFSA----VGLGRTAAI---N--------------
-----------------------------S----P-G-D--GVQARQRVVLPLIELRVPF
TLTREE-----LDNVERGARDTDLDAVKEAAKKIAFAEDRAIFEGYPAAGITGI--RAST
SCEPVKLPGDPRLAPEAVAQALSKLRLAGVGDPYSV-----------------LLSADLF
TAVSETSDH-GHPIRTHIERLI--DGD-IIWAPAIDG---------------AFVLSTRG
GDFDLQLGQDLSIGYLSHDAQSVQLYFQESLTFLVYTAEAAVALE-A-------------
-------------
>A0A386Z8X8
-----------------------------M---NNLHRELAP------ITAEAWTAIEEE
ATRTFKRHIAGRRVVDLS-G-PHGIDFSA----VGLGRTATI---T--------------
-----------------------------P----P-G-E--GVQARQRQVAPLVELRVPF
TLSRAE-----LDDVERGAQDADLDAVKDAAKKIAFAEDRAIFEGYPAAGITGI--RAGS
SCEPVKLPGDPRLAPEAVAQSLSKLRLAGVGGPYSV-----------------LLSADLF
TAVSETSDH-GHPIRTHIERLI--DGE-IIWAPAIDG---------------AFVLSTRG
GDFDLQLGQDLSIGYLAHDAETVQLYFQESLTFLVYTAEAAVALE-A-------------
-------------
>A0A378Y9H3
-----------------------------M---NNLHRELAP------ITSAAWAAIEEE
ATRTFKRHIAGRRVVDLS-G-PHGADFNA----VGLGRTTVI---N--------------
-----------------------------P----P-D-E--GVQARQRLVAPLVELRVPF
SLTREE-----LDNVERGANDTDLDAVKDAAKKIAFAEDRAIFEGYPAAAITGI--RSGT
SNEPVKLPGDPRLVPETIAQALSKLRLGGVDGPYSV-----------------LLSADLY
TAVSETSDH-GHPIRTHIERLI--DGQ-IIWAPAIDG---------------AFVLTTRG
GDFDLQLGQDLSIGYLSHDANTVELYFQESLTFLVYTAEAAVPLE-A-------------
-------------
>A0A516NF40
-----------------------------M---NNLHRELAP------ITSAAWAAIEEE
ATRTFKRHIAGRRVVDLS-G-PHGADFNA----VGLGRTTVI---N--------------
-----------------------------P----P-D-E--GVQARQRLVAPLVELRVPF
SLTREE-----LDNVERGANDTDLDAVKDAAKKIAFAEDRAIFEGYPAAAITGI--RSST
SNEPVKLPGDPRLVPETIAQALSKLRLGGVDGPYSV-----------------LLSADLY
TAVSETSDH-GHPIRTHIERLI--DGQ-IIWAPAIDG---------------AFVLTTRG
GDFDLQLGQDLSIGYLSHDANTVELYFQESLTFLVYTAEAAVPLE-A-------------
-------------
>A0A0C1D114
-----------------------------M---NNLHRELAP------ITDEAWSAIEEE
ATRTFKRHIAGRRVVDVS-G-PHGLDYAA----VGTGHTSSI---A--------------
-----------------------------A----P-A-D--GVLARQRVVAPLVELRVPF
RLSREE-----LDNVERGAKDTDLDPVKDAAQKIAFAEDRAIFEGYPAANITGI--RASS
TNQAIALPSDPRQVPESVALALSALRLAGVDGPYSV-----------------LLSADLF
TAVSETSDH-GHPIRTHIERLIP-DGE-IIWAPAIDG---------------AFVLTTRG
GDYDLRLGQDLSIGYLSHDAESVQLYFQQSLTFLVYTAEAAVALE-S-------------
-------------
>A0A379A3Z0
-----------------------------M---NNLHRELAP------ITDEAWSAIEEE
ATRTFKRHIAGRRVVDVS-G-PHGLDYAA----VGTGHTNSI---A--------------
-----------------------------S----P-A-D--GVLARQRVVAPLVELQVPF
RLSREE-----LDNVERGAKDTDLDPVKDAAQKIAFAEDRAIFEGYPAANITGI--RASS
TNQAIALPSDPRQVPESVALALSALRLAGVDGPYSV-----------------LLSADLF
TAVSETSDH-GHPIRTHIERLIP-DGE-IIWAPAIDG---------------AFVLTTRG
GDYDLRLGQDLSIGYLSHDAESVQLYFQQSLTFLVYTAEAAVALE-S-------------
-------------
>K0FD21
-----------------------------M---NNLHRELAP------ITDEAWSVIEEE
ATRTFKRHIAGRRVVDVS-G-PHGLDYAA----VGTGHTDSI---A--------------
-----------------------------P----P-A-D--GVLARQRVVAPLVELRVPF
RLSREE-----LDNVERGAKDTDLDPVKDAAQKIAFAEDRAIFEGYPAANITGI--RASS
TNQAIALPSDPRQVPESVALALSALRLAGVDGPYSV-----------------LLSADLF
TAVSETSDH-GHPIRTHIERLIP-DGE-IIWAPAIDG---------------AFVLTTRG
GDYDLRLGQDLSIGYLSHDAESVQLYFQQSLTFLVYTAEAAVALE-S-------------
-------------
>A0A318K532
-----------------------------M---NNLYRELAP------ITTEAWSAIEEE
ATRTFKRHIAGRRVVDLS-G-PHGLDYSA----VGTGHTTPI---A--------------
-----------------------------A----P-D-E--GVQARQRVVAPLVELRVPF
RLSREE-----IDNVERGAQDIDLDPVKDAAKKIAFAEDRAIFEGYQAANITGI--RASS
TNPAIALPSDPRLVPESVTQALTALRLAGVDGPYSV-----------------LLSAELF
TAVSETSDH-GHPIRTHIERLIP-DGE-IIWAPAIDG---------------AFVLTTRG
GDYDLRLGQDLSIGYLSHDAESVQLYFQQSLTFLVYTAEAAVALE-A-------------
-------------
>A0A4P7H3Z2
-----------------------------M---NNLYRELAP------ITAEAWSAIEEE
ATRTFKRHIAGRRVVDLS-G-PHGLDYAA----VGTGRTTPI---S--------------
-----------------------------A----P-D-E--GVQARQRVVAPLVELRVPF
RLSREE-----LDNVERGAMDTDLDPVKDAAKKIAFAEDRAIFEGYPAANITGI--RASS
TNQAIALPSDPRLVPESVTQALTALRLAGVDGPYSV-----------------LLSADLF
TAVSETSDH-GHPIRTHIERLIP-DGE-IIWAPAIDG---------------AFVLTTRG
GDYDLRIGQDLSIGYLAHDTESVQLYFQQSLTFLVYTAEAAVALE-A-------------
-------------
>A0A511MUF3
-----------------------------M---NNLYRELAP------ITAEAWSAIEEE
ATRTFKRHIAGRRVVDLS-G-PHGLDYAA----VGTGHTTPI---S--------------
-----------------------------A----P-D-E--GVQARQRVVAPLVELRVPF
RLSREE-----LDNVERGAMDTDLDPVKDAAKKIAFAEDRAIFEGYPAANITGI--RASS
TNQAIALPSDPRLVPESVTQALTALRLAGVDGPYSV-----------------LLSADLF
TAVSETSDH-GHPIRTHIERLIP-DGE-IIWAPAIDG---------------AFVLTTRG
GDYDLRIGQDLSIGYLAHDTESVQLYFQQSLTFLVYTAEAAVALE-A-------------
-------------
>A0A5N0EIA0
-----------------------------M---NNLYRELAP------ITAEAWSAIEEE
ATRTFKRHIAGRRVVDLS-G-PHGLDYSA----VGTGHTTPI---T--------------
-----------------------------A----P-D-E--GVQARQRVVAPLVELRVPF
RLSREE-----LDNVERGAMDPDLDPVKDAAKKIAFAEDRAIFEGYPAANITGI--RASS
TNQAIALPSDPRLVPESVTQALTALRLAGVDGPYSV-----------------LLSAELF
TAVSETSDH-GHPIRTHIERLIP-DGE-IIWAPAIDG---------------AFVLTCRG
GDFDLRIGQDLSIGYLSHDAESVELYFQQSLTFLVYTAEAAVALE-A-------------
-------------
>A0A164JQG6
-----------------------------M---NNLHRELAP------ITSEAWSAIEEE
ATRTFKRHIAGRRVVDVS-G-PHGTDYSA----VGLGRTTPI---A--------------
-----------------------------A----P-D-A--GVLARQRQVAPLVELRVPF
TLSREE-----LDNVERGAQDTDLDPVKDAARKIAYAEDRAIFEGYPAAQITGI--RAAA
SNRPIAQPGDPRLAPEAVAQALSELRLAGVDGPYSV-----------------LLSADLY
TQVSETSDH-GHPIRTHIERLIP-EGQ-IIWAPAIDG---------------AFVLTTRG
GDFDLQLGQDLSIGYLSHDADTVQLYFQESLTFLVYTAEAAVAMG-A-------------
-------------
>A0A1A0J6U3
-----------------------------M---NNLHRELAP------ITSEAWSAIEEE
ATRTFRRHIAGRRVVDLS-G-PHGTDYSA----VGLGRTTLI---D--------------
-----------------------------A----P-D-Q--GVQARQRVVAPLVELRVPF
TLSREE-----LDNVERGAQDADLDPVKDAARKIAFAEDRAVFEGYPAAGITGI--RAAV
SNTPVTAPSDPRLIPEAIAQALSKLRLAGVDGPYSV-----------------LLSADLY
TAVSETSDH-GHPIRTHIERLIP-EGE-IIWAPAIDG---------------AFVLTTRG
GDFDLQLGQDLSIGYLSHDAESVQLYFQESLTFLVYTAEAAVPLR-G-------------
-------------
>A0A2S6A3Z4
-----------------------------M---NNLHRELAP------ITSEAWSAIEEE
ATRTFRRHIAGRRVVDLS-G-PHGTDYSA----VGLGRTTLI---D--------------
-----------------------------A----P-D-Q--GVQARQRVVAPLVELRVPF
TLSREE-----LDNVERGAQDADLDPVKDAARKIAFAEDRAVFEGYPAAGITGI--RAAV
SNTPVTAPSDPRLIPEAIAQALSKLRLAGVDGPYSV-----------------LLSADLY
TAVSETSDH-GHPIRTHIERLIP-EGE-IIWAPAIDG---------------AFVLTTRG
GDFDLQLGQDLSIGYLSHDAESVQLYFQESLTFLVYTAEAAVPLR-G-------------
-------------
>A0A2T2YSX0
-----------------------------M---NNLHRELAP------ITSEAWSAIEEE
ATRTFRRHIAGRRVVDLS-G-PHGTDYSA----VGLGRTTLI---D--------------
-----------------------------A----P-D-Q--GVQARQRLVAPLVELRVPF
TLSREE-----LDNVERGAQDADLDPVKDAARKIAFAEDRAVFEGYPAAGITGI--RAAV
SNTPVTAPSDPRLIPEAIAQALSKLRLAGVDGPYSV-----------------LLSADLY
TAVSETSDH-GHPIRTHIERLIP-EGE-IIWAPAIDG---------------AFVLTTRG
GDFDLQLGQDLSIGYLSHDAESVQLYFQESLTFLVYTAEAAVPLR-G-------------
-------------
>A0A231H540
-----------------------------M---NNLHRELAP------ITSEAWSAIEEE
ATRTFRRHIAGRRVVDLS-G-PHGTDYSA----VGLGRTTVI---D--------------
-----------------------------A----P-D-Q--GVQARQRLVAPLVELRVPF
TLSREE-----LDNVERGAEDADLDPVKDAARKIAFAEDRAVFEGYPAAGITGI--RAAV
SNTPVTAPSDPRLIPEAIAQALSKLRLAGVDGPYSV-----------------LLSADLY
TAVSETSDH-GHPIRTHIERLIP-EGE-IIWAPAIDG---------------AFVLTTRG
GDFDLQLGQDLSIGYLSHDAESVQLYFQESLTFLVYTAEAAVPLR-G-------------
-------------
>A0A2T2ZJB9
-----------------------------M---NNLHRELAP------ITSEAWSAIEEE
ATRTFRRHIAGRRVVDLS-G-PHGTDYSA----VGLGRTTVI---D--------------
-----------------------------A----P-D-Q--GVQARQRLVAPLVELRVPF
TLSREE-----LDNVERGAEDADLDPVKDAARKIAFAEDRAVFEGYPAAGITGI--RAAV
SNTPVTAPGDPRLIPEAIAQALSKLRLAGVDGPYSV-----------------LLSADLY
TAVSETSDH-GHPIRTHIERLIP-EGE-IIWAPAIDG---------------AFVLTTRG
GDFDLQLGQDLSIGYLSHDAESVQLYFQESLTFLVYTAEAAVPLR-G-------------
-------------
>A0A2S6ASR5
-----------------------------M---NNLHRELAP------ITSEAWSAIEEE
ATRTFRRHIAGRRVVDLS-G-PHGTDYSA----VGLGRTTPI---D--------------
-----------------------------A----P-D-Q--GVQARQRVVAPLVELRVPF
TLSREE-----LDNVERGAQDADLDPVKDAARKIAFAEDRAVFEGYPAAGITGI--RAAV
SNAPVTAPSDPRLIPEAIAQALSKLRLAGVDGPYSV-----------------LLSADLY
TAVSETSDH-GHPIRTHIERLIP-EGE-IIWAPAIDG---------------AFVLTTRG
GDFDLQLGQDLSIGYLSHDAQSVQLYFQESLTFLVYTAEAAVPLR-G-------------
-------------
>A0A378X5Z3
-----------------------------M---NNLHRELAP------ISSEAWSAIEEE
ATRTFRRHIAGRRVVDLS-G-PHGTDYSA----VGLGHTTVI---D--------------
-----------------------------A----P-D-E--GVQARRRVVAPLVELRVPF
TLSREE-----LDNVERGAQDADLDPVKDAARKIAFAEDRAVFEGYPAAGITGI--RAAV
SNTPVTAPSDPRLIPEAIAQALSKLRLAGVDGPYSV-----------------LLSADLY
TAVSETSDH-GHPIRTHIERLIP-EGE-IIWAPAIDG---------------AFVLTTRG
GDFDLQLGQDLSIGYLSHDAESVQLYFQESLTFLVYTAEAAVPLR-G-------------
-------------
>W5TRN0
-----------------------------M---NNLHRELAP------ITSEAWSAIEEE
ATRTFRRHIAGRRVVDLS-G-PHGTDYSA----VGLGRTTAI---D--------------
-----------------------------A----P-D-K--GVEARQRLVAPLVELRVPF
TLQRTE-----LDDIQRGAQDADLDPVKDAAKKIAFAEDRAVFEGYPAAGITGL--RASV
SNAPVAVPSETRLIPEAIAQALSKLRLAGVDGPYSV-----------------LLSAELY
TAVSETSDH-GHPIRTHIERLIP-EGE-IIWAPAIDG---------------AFVLTTRG
GDFDLQLGQDLSIGYLSHDAETVELYFQESLTFLVYTAEAAVPLA-G-------------
-------------
>A0A2L2JQN7
-----------------------------M---NNLHRELAP------ITSEAWSAIEEE
ATRTFKRHIAGRRVVDLS-G-PHGTDYSA----VGLGRTAPI---A--------------
-----------------------------A----P-D-D--GVQARQRLVAPLVELRVPF
TLSREE-----LDNVERGAEDADLDPVKDAAKRIAWAEDRAIFEGYPAANITGI--RASA
SNEPVAVPSDPRLVPEAVAQALSELRLAGVDGPYSV-----------------LLSADLY
TAVSETSDH-GHPIRTHIERLIP-EGE-IIWAPAIDG---------------AFVLTTRG
GDFDLQIGQDLSIGYLSHDAESVQLYFQQSLTFLVYTAEAAVALQ-A-------------
-------------
>A0A5R8NJD2
-----------------------------M---NNLHRELAP------ITSEAWSAIEEE
ATRTFKRHIAGRRVVDLS-G-PHGTDYSA----VGLGRTTPI---A--------------
-----------------------------A----P-D-D--GVQARQRLVAPLVELRVPF
TLSREE-----LDNVERGAEDADLDPVKDAAKRIAWAEDRAIFEGYPAANITGI--RASA
SNEPVAVPSDPRLVPEAVAQALSELRLAGVDGPYSV-----------------LLSADLY
TAVSETSDH-GHPIRTHIERLIP-EGE-IIWAPAIDG---------------AFVLTTRG
GDFDLQIGQDLSIGYLSHDAESVQLYFQQSLTFLVYTAEAAVALQ-A-------------
-------------
>A0A4U8W5F6
-----------------------------M---NNLHRELAP------ITSEAWSAIEEE
ATRTFKRHIAGRRVVDLS-G-PHGTDYSA----VGLGRTAPI---T--------------
-----------------------------A----P-D-D--GVQARQRLVAPLVELRVPF
TLSREE-----LDNIERGAEDADLDPVKDAAKRIAWAEDRAIFEGYPAANITGI--RASA
SNEPVAVPSDPRLVPEAVAQALSELRLAGVDGPYSV-----------------LLSADLY
TAVSETSDH-GHPIRTHIERLIP-EGE-IIWAPAIDG---------------AFVLTTRG
GDFDLQIGQDLSIGYLSHDAESVQLYFQQSLTFLVYTAEAAVALQ-A-------------
-------------
>H6R1G5
-----------------------------M---NNLHRELAP------ITSEAWSAIEEE
ATRTFKRHIAGRRVVDLS-G-PHGTAYSA----VGLGRTAPI---T--------------
-----------------------------A----P-D-D--GVQARQRLVAPLVELRVPF
TLSREE-----LDNVERGAQDADLDPVKDAAKRIAWAEDRAIFEGYPAANITGI--RASA
SNAPVAVPSDPRLVPEAVAQALSELRLAGVDGPYSV-----------------LLSADLY
TAVSETSDH-GHPIRTHIERLIP-EGE-IIWAPAIDG---------------AFVLTTRG
GDFDLQIGQDLSIGYLSHEAESVQLYFQQSLTFLVYTAEAAVALQ-A-------------
-------------
>A0A370I7A8
-----------------------------M---NNLHRELAP------ITSEAWSAIEEE
ASRTFKRHIAGRRVVDLS-G-PHGTDYSA----VGLGRTAPI---D--------------
-----------------------------A----P-D-K--GVQARQRLVAPLVELRVPF
TLSRTE-----LDNVERGAQDADLDPVKDAARKIAYAEDRAIFEGYPAANITGI--RSAS
SNQAIVLPGDPRLVPEAVAQALSALRLAGVDGPYSV-----------------LLSADLY
TQVSETSDH-GHPIRTHIERLIP-EGE-IIWAPAIDG---------------AFVLTTRG
GDFDLQLGQDLSIGYLSHDAETVQLYFQQSLTFLVYTAEAAVALR-S-------------
-------------
>A0A370H793
-----------------------------M---NNLHRELAP------ITDEAWSAIEEE
ATRTFKRHIAGRRVVDLS-G-PHGTDYSA----VGLGRTTAI---S--------------
-----------------------------A----P-D-E--GVQVRQRVVAPLVELRVPF
TLSREE-----LDNVERGAKDTDLDPVKDAARRIAFAEDRGIFEGYPAADITGI--RAAA
SNTPITLPSDPRLVPEAVAQALSELRLAGVDGPYSV-----------------LLSADLY
TQVSETSDH-GHPIRTHIERLIP-EGE-IIWAPAIDG---------------AFVLTTRG
GDFDLQLGQDLSIGYQSHNADTVQLYFQQSLTFLVYTAEAAVALR-A-------------
-------------
>A0A285L812
-----------------------------M---NNLHRELAP------ITSEAWTAIEEE
ATRTFKRHIAGRRVVDVS-G-PHGTDYSA----VGLGRTTPI---A--------------
-----------------------------A----P-D-E--GVQARQRVVAPLVELRVPF
TLSREE-----LDNVERGAKDTDLDPVKEAARRIAFAEDRAIFEGYAGASITGI--RASS
SNEPIQVPEDPRLVPEAVAQALSALRLAGVDGPYSV-----------------LLSADLY
TAVSETSDH-GHMIRTHIERLIP-EGE-IIWAPAIDG---------------AFVLTTRG
GDFDLSLGQDLSIGYLSHDADSVRLYFQQSLQFLVHTAEAAVALR-A-------------
-------------
>A0A543F9D0
-----------------------------M---NNLHRELAP------ITSEAWTAIEEE
ATRTFKRHIAGRRVVDVS-G-PHGTDYSA----VGLGRTTPI---A--------------
-----------------------------A----P-D-E--GVQARQRVVAPLVELRVPF
TLSREE-----LDNVERGAKDTDLDPVKEAARRIAFAEDRAIFEGYTGASITGI--RASS
SNEPIQVPEDPRLVPEAVAQALSALRLAGVDGPYSV-----------------LLSADLY
TAVSETSDH-GHMIRTHIERLIP-EGE-IIWAPAIDG---------------AFVLTTRG
GDFDLSLGQDLSIGYLSHDAESVRLYFQQSLQFLVYTAEAAVALR-A-------------
-------------
>A0A0H5PIF0
-----------------------------M---NNLHRELAP------ITSEAWAAIEEE
AGRTFKRHIAGRRVVDVA-G-PHGVDFSA----VGLGRTTGI---A--------------
-----------------------------A----P-D-E--GVQARQRVVAPLVELRVPF
TLSREE-----LDNVERGAKDTDLDAVKEAARRIAFAEDRAIFEGYPAAGITGI--RAAG
SNAPITVPDDARLVPEAITQALTALRLAGVDGPYSV-----------------LLSAELY
TEVSETSDH-GYPIRTHIERLIP-DGE-IIWAPAIDG---------------AFVLTTRG
GDYELTLGQDVSIGYLSHDADTVRLYFQQTMQFLVHTAEAAVALR-R-------------
-------------
>A0A2A7UHN9
-----------------------------M---NNLHRELAP------ITSEAWAAIEEE
AGRTFKRHIAGRRVVDVA-G-PHGVDFSA----VGLGRTTGI---A--------------
-----------------------------A----P-D-E--GVQARQRVVAPLVELRVPF
TLSREE-----LDNVERGAKDTDLDAVKEAARRIAFAEDRAIFEGYPAAGITGI--RAAG
SNAPITVPDDARLVPEAITQALTALRLAGVDGPYSV-----------------LLSAELY
TEVSETSDH-GYPIRTHIERLIP-DGE-IIWAPAIDG---------------AFVLTTRG
GDYELTLGQDVSIGYLSHDADTVRLYFQQTMQFLVHTAEAAVALR-R-------------
-------------
>Q5YPL3
-----------------------------M---NNLHRELAP------ITSEAWAAIEEE
AGRTFKRHIAGRRVVDVA-G-PHGVDFSA----VGLGRTTGI---A--------------
-----------------------------A----P-D-E--GVQARQRVVAPLVELRVPF
TLSREE-----LDNVERGAKDTDLDAVKEAARRIAFAEDRAIFEGYPAAGITGI--RAAG
SNAPITVPDDARLVPEAITQALTALRLAGVDGPYSV-----------------LLSAELY
TEVSETSDH-GYPIRTHIERLIP-DGE-IIWAPAIDG---------------AFVLTTRG
GDYELTLGQDVSIGYLSHDADTVRLYFQQTMQFLVHTAEAAVALR-R-------------
-------------
>A0A1W0BDD0
-----------------------------M---NNLHRELAP------ITAEAWSAIEEE
ATRTFKRHIAGRRVVDLS-G-PHGTAYSA----VGLGRTTPI---D--------------
-----------------------------A----P-D-D--GVQARQRVVAPLVELRVPF
TLSREE-----LDNVERGAQDADLDPVKDAAKKIAFAEDRAIFEGYRAAGITGV--REAA
SNTPVRLPEDPRTVPEAVAQALSELRLAGVDGPYTV-----------------LLSADLY
TTVSETSDH-GHPIRTHLERLVP-GGE-IIWAPAIHG---------------AFVLTTRG
GDFELTLGQDLSIGYLRHDAETVELYFQQSLTFHAYTAEAAVALH-V-------------
-------------
>A0A366D4Y6
-----------------------------M---NNLHRELAP------ITAEAWSAIEEE
ASRTFKRNIAGRRVVDLS-G-PHGTDYSA----VGLGRTTKI---D--------------
-----------------------------S----P-G-D--GVESRQRIVAPLVELRVPF
TLLREE-----LDDVERGAQDADLDAVKEAARRMAYAEDRAIFEGYPAAGITGI--RASS
SNAVIQLPEDPRGAPEAVAQALSALRLAGVDGPYSV-----------------LLSADLY
TAVSETSDH-GHPIRTHIERLIP-EGE-IIWAPAIDG---------------AFVVTTRG
GDFDLSIGQDLSIGYLSHGAETVELYFQQSLQFQVNTAEAAVALR-A-------------
-------------
>A0A3A4KM83
-----------------------------M---NNLHRELAP------ITAEAWALIEEE
AGRTFRRHSAGRRLVDLS-G-PHGTAYSA----VGLGYTTSI---A--------------
-----------------------------A----P-D-E--GVQARQRAVAPLVELRVPF
KLSRDE-----LDNVERGARDTDLDAVKESAKRIAFAEDRAIFEGYAAAGITGI--RAGT
TNRPVKLPTEPVLVPEAIAQALSALRLAGVDGPYSV-----------------ALSADLY
TAVSETSDH-GHPIRTLIERLIP-GGE-IVWAPAIDG---------------AFLLTTRG
GDFDLQLGQDLSIGYLSHDAESVHLYFQESLTFLTYTAEAAVALE-A-------------
-------------
>A0A5A7SC78
-----------------------------M---SNLHRELAP------ITDSAWAAIEEE
ASRTFKRHIAGRRVVDVS-G-PHGSDFDA----VGLGHTTEV---V--------------
-----------------------------P----P-A-D--GVQARRRAVAPLVELRVPF
TLSRNE-----LDNIERGAQDADLDPVKDAAKQMAFAEDRAIFEGYKAADIDGI--KAGS
SNKPVPLPSDPKLVPEAITQALSALRLAGVDGPYSV-----------------LLSAEEY
TEVSETSDH-GYPIREHIKRLI--EGD-IIWAPAITG---------------AYVLTTRG
GDFDLQLGQDLSIGYLSHDAENVQLYFQESLTFLVYTAEAAVALE-L------S------
-------------
>A0A3M2KZW2
-----------------------------M---NNLHRELAP------ITGAAWESIDSE
AARSIKRHLAGRRVVDVS-G-PHGPEYSA----HGLGRVTDI---D--------------
-----------------------------S----P-A-A--GVQARQRVVAPLVELRVPF
TLSRTE-----LDNVERGAQDTDLDPVRAAAKQIAFAEDRAIFEGYPAAGITGM--RAAS
SNTAIALPSDPTQIPQVVAQALTALRLAGVAGPYSI-----------------LLSADAY
TAVSETSDH-GYPIRTHLERLIP-DGE-IIWAPAVDG---------------AFVLTTRG
GDFCLNLGQDFSVGYLSHDADTVQLYLQESLTFQVNTAEASVPLH-S-------------
-------------
>A0A0Q7NRJ2
-----------------------------M---NNLHRELAP------ITGEAWSQIEEE
ATRTFKRNIAGRRVVDVS-G-PHGFDFSA----RNLGRVTAI---D--------------
-----------------------------S----P-D-D--GVQARQRVIQPVIELRVPF
TLQRAE-----LDDIARGADDADFDNLKDAAQKIAFAEDRAIFESYAAAAITGI--REAS
SNPPVALPSNVVDIPDAVSHALTGLRLAGVQGPYSV-----------------VLSAELY
TQVSETSDH-GHPIRTHIERLI--DGE-IIWAPAISG---------------GFALTTRG
GDFELALGQDLSIGYLSHDAETVQLYFQETFAFVVETSEAAVSLG-S-------------
-------------
>A0A2N3VCS3
-----------------------------M---NNLHRELAP------ITGEAWSQIEEE
ATRTFKRNIAGRRVVDVS-G-PHGFDFSA----RNLGRVTAI---D--------------
-----------------------------S----P-D-D--GVQARQRVTQPVIELRVPF
TLQRSE-----LDDIARGADDADFDNLKDAAQKIAFAEDRAIFESYAAAAITGI--REAS
SNPPVALPSNVVDIPDAISHALTGLRLAGVQGPYSV-----------------VLSAELY
TQVSETSDH-GHPIRTHIERLI--EGE-IIWAPAITG---------------GFALTTRG
GDFELALGQDLSIGYLSHDAETVRLYFQETFTFLVDTSEAAVSLG-S-------------
-------------
>A0A4R1G1P9
-----------------------------M---NNLHRELAP------ITSEAWSQIEEE
ATRTFKRNIAGRRVVDVS-G-PHGFDYSA----RNLGRVTSI---A--------------
-----------------------------S----P-T-D--GVQARQRVIQPVIELRVPF
SLQRSE-----LDDIERGAGDADFDSLKDAAQKIAFAEDRAIFEGYKGAGITGI--RDAA
SNSPVALPSNVVDIPDAISHALTGLRLAGVQGPYSV-----------------VLSAELY
TQISETSDH-GHPIRTHIERLI--EGE-IIWAPAISG---------------GFALTTRG
GDFELALGQDLSIGYLSHDAETVQLYFQETFTFLVETSEAAVSLG-S-------------
-------------
>A0A1J0VZ30
-----------------------------M---NNLHRELAP------ITDEAWAQIEEE
ATRTFKRNIAGRRVVDVS-G-PHGVDYSA----RNRGRLTPI---A--------------
-----------------------------S----P-D-E--GVQAHQRVVQPLIELRVPF
TLQRAE-----LDDIERGAGDADFDSLKDAAQKIAFAEDRAIFESYPAAGITGI--RAAA
SNDSVAIPSDVVDIPDAISHALTGLRLAGVQGPYSV-----------------VLSADLY
TQVSETSDH-GHPIRTHIERLI--DGE-IIWAPAITG---------------GFALTTRG
GDFEMALGQDLSIGYLSHDAETVELYFQETFTFLVETSEAAVSLG-S-------------
-------------
>U5E491
-----------------------------M---NNLHRELAP------ISDEAWAEIEEE
ATRTFKRNIAGRRVVDVS-G-PHGVAYSA----LNRGRLTSI---E--------------
-----------------------------S----P-D-T--GVQAHQRVVQPLVELRVPF
TLQRAE-----LDDIERGAGDADFDNLKDAAQKIAFAEDRAIFESYAAAGITGI--RAAA
SNDPVALPSNVVDIPDAISHALTGLRLAGVQGPYSV-----------------VLSADLY
TKVSETSDH-GHPIRTHIERLI--DGE-IIWAPAITG---------------GFALTTRG
GDFELALGQDLSIGYLSHDAETVQLYFQETFTFLVETSEAAVSLG-S-------------
-------------
>A0A317NAC2
-----------------------------M---NNLHRELAP------ISGEAWAQIEEE
ATRTFKRNIAGRRVVDLS-G-PHGVAYSA----LNRGRLTSI---S--------------
-----------------------------S----P-D-E--GVVAHQRVVQPLVELRVPF
TLKRSE-----LDDIERGAPDADLDNLKDAAQKIAFAEDRAIFESYAAAGITGI--RAAA
SNAPVELPSNVVDIPDAISHALTGLRLAGVQGPYSV-----------------VLSAELY
TQVSETSDH-GHPIRTHIERLI--DGE-IIWAPAITG---------------GFALTTRG
GDFELAVGQDLSIGYLSHDADTVKLYFQETFTFLVETSEAAVSLG-S-------------
-------------
>A0A4R6P0J3
-----------------------------M---NNLHRELAP------ITDEAWTQIEEE
ATRTFKRNIAGRRVVDVS-G-PRGVAYSA----LNRGRLTPI---D--------------
-----------------------------S----P-D-D--GVQAHQRVVQPLVELRVPF
TLQRSE-----LDDIERGAPDADLDNLKDAAQKIAFAEDRAIFEGYAAAGITGI--RAAA
SNSPVALPGNVVDIPDAISHALTELRLAGVQGPYSV-----------------LLSADLY
TKVSETSDH-GHPIRTHIERLI--DSE-IIWAPAITG---------------GFALTTRG
GDFELAIGQDLSIGYLSHDADTVQLYFQETFTFLVETSEAAVSLG-S-------------
-------------
>A0A4R6PYE7
-----------------------------M---NNLHRELAP------ITDEAWAEIEEE
ATRTFKRNIAGRRVVDVS-G-PHGVGYSA----LNRGRLTPI---D--------------
-----------------------------S----P-D-D--GVQAHQRVVQPLVELRVPF
TLQRSE-----LDDIERGAPDADLDNLKDAAQKIAFAEDRAIFEGYAAAGITGI--RAAA
SCTPITLPSNVVDIPDAISRALTGLRLAGVQGPYSV-----------------LLSADLY
TKVSETSDH-GHPIRTHIERLI--DGE-IIWAPAITG---------------GFALTTRG
GDFELAIGQDLSIGYLSHDADTVQLYFQETFTFLVETSEAAVSLG-S-------------
-------------
>A0A1M6IV29
-----------------------------M---NNLYRELAP------VTTAAWEQIEEE
ASRTFSRHIAGRRVVDVN-G-PLGPEAAA----ANTGHLSPA---A--------------
-----------------------------P----P-A-D--GIESSLRVTQPMVRLRVPF
VVNRED-----IDNCERGGQDSDWDPVKEAARKLAFAEDRAIFEGYEGAGISGI--RAGA
SNAPLSLPADAIDIPDVIAHAVTELRLAGVQGPYSV-----------------LLSADVY
TLVAETSDH-GYPILEHIQRLV--DGS-IIWAPAIDG---------------AFVLTTRG
GDYDLQLGSEVEIGYLTHDLETVTLYLQETFTFIDYTAEAAVALN---------------
-------------
>A0A1Q2CND8
-----------------------------M---NNLYRELAP------VTSSAWAQIEEE
AARTFKRHIAGRRVVDVN-G-PFGPETAS----TNTGHLNPT---D--------------
-----------------------------P----P-S-D--GIEANLRVTQPMVRLRVPF
TVTRED-----IDNCERGGQDSDWDPVKEAAKKLAFAEDRAIFEGYESAGIEGI--RASC
SNTPLKLPKEAIDIPDVIARAITELRLAGVQGPYSV-----------------LLSADVY
TLVAETSDH-GYPILEHIQRLV--DGS-IIWAPAIDG---------------AFVLTTRG
GDFDLQLGSDVEIGYITHDLASVTLYLQETFTFLDYTSEAAVSLD---------------
-------------
>A0A1Q2CV43
-----------------------------M---NNLYRDLAP------VTSEAWAQIEEE
AARTFKRHIAGRRVVDVN-G-PHGPEAAA----TNTGHLAPA---D--------------
-----------------------------P----P-G-D--GIEANLRVTQPMVRLRVPF
TVGRED-----IDNCERGGQDSDWDPVKEAAKKLAFAEDRAIFEGYAAAGIEGI--RKSA
SNTPLKLPADAIDIPDVIARAITELRLAGVQGPYSV-----------------LLSADAY
TAVAETSDH-GYPILEHIQRLV--DGK-IIWAPAIDG---------------AFVLTTRG
GDFDLQLGSDVEIGYLTHDLASVTLYLQETFTFLDYTSEAAVSLD---------------
-------------
>A0A120J017
-----------------------------M---NNLYRDLAP------VTEAAWAEIELE
AARTFKRHIAGRRVVDVS-D-PGGP-----------------------------------
-----------------------------S----P------------RRSAP--------
------------------------------------------------------------
---------------------------AG-------------------------------
------------------------------------------------------------
------------------------------------------------------------
-------------
>X5LHP8
-----------------------------M---NNLYRELAP------VTEAAWAQIEQE
AARTFKRHIAGRRVVDVT-G-PGGPTTAT----IGTGHLTEV---A--------------
-----------------------------A----P-A-D--GVVAQLRVSKPLVRLRVPF
TVTRGD-----VDDVERGAQDSNWDPVKAAAKQLA-------------------------
------------------------------------------------------------
-EISTFS-----------------------WVP-----------------------TSR-
-------------------SDT------------CPTTPTSSSCTCR------RP-----
-------------
>A0A4Q2EGM0
-----------------------------M---NNLHRSLAP------ISDAAWRDIEEE
AKRTFQRNIAARRVVDVS-G-PHGSDFSA----VALGRLEDV---A--------------
-----------------------------A----P-T-D--GVESRLYRVAPVVQLRVPF
TLSRVE-----IDSVERGSQDADWEPLKEAAQRIAYAEDRAILDGYSAAGIRGI--RPSS
SNTVVPVPQDAVDVPEAISSALSQLRLAGVEGPYSV-----------------LLGAELY
TLVSETSDH-GVPILDHLNRLV--DGE-IIWAPAIRG---------------AVVVTTRG
GDFDLQLGQDLSIGYLSHDAESVQLYFQESFAFRSNTDEASVSLT--------------R
-------------
>A0A0M8VRT1
-----------------------------M---NNLHRELAP------VSAAAWVDLEAE
ARRTFTAHVAIRRLVDIP-A-AGGAELAA----VPTGHSDPV---D--------------
-----------------------------A----L-S-G--GVHARLRRSKPLVELRAPF
TVSRRQ-----VDDVERGARDADWQPVKDAARRIAFAEDRTVFEGLPPAGIEGL--RNSS
THTALELPADPRDYPEAVGKGVSALRLAGVGGPYAL-----------------ALSADAY
EAVSETSDH-GHPVREHIARML--GGD-IVWAPAVTG---------------AFLMSTRG
GDFTLRLGQDLSIGYLSHDTEEIHLYFQETFTFLVHTAEATVHLA-S------R------
-------------
>A0A117KD37
-----------------------------M---NNLHRQLAP------MSDAAWADLEAE
ARRTFKAHVAGRRLVDVP-E-AGGVELAA----VATGHSEPV---S--------------
-----------------------------T----P-D-E--TVHARLRTSKPLVELRVPF
SLSRQQ-----IDDVERGARDADWQPVKDAARRIAFAEDHIIFEGLSGAGIEGL--RSSS
PYAPLALPVDAREYPEAVARAVSTLRLSGVEGPYAL-----------------ALSASAY
EAVSETSDH-GHPVRTHIARLL--EGD-IIWAPATAG---------------AFLVTTRG
GDFTLRLGQDLSIGYLSHDTESVQLYFQETLTFLVHTAEAAVPLA-G------K------
-------------
>A0A0H1AY68
-----------------------------M---NNLHRDLAP------VSAAAWAEIEDE
VRRTFKEHLAGRRVVDVD-G-PTGPDRAA----VTTGHLTEI---T--------------
-----------------------------S----P-G-D--GLRARLHASLPLIELRRPF
TLKRQD-----IDDVERGSRDSDWDPAKDAARAMAVAEDRAVFEGWPNASVTGI--RGGS
SHPELHLPEAVTDYPDLVSQALTALRLAGVAGPYAL-----------------LLGATAY
TAVNETSDH-GYPVLSHLARLLG-DGR-IIWAPGIEG---------------GAVVSLRG
GDFSLYLGQDLSIGYLDHDADTVRLYLQETLTFSLDSPEAGVALRPA-------------
-------------
>A0A0S1UX43
-----------------------------M---NNLHRDLAP------VSAAAWAEIEDE
VRRTFKEHLAGRRVVDVD-G-PTGPDRAA----VTTGHLTEI---T--------------
-----------------------------S----P-G-D--GLRARLHASLPLIELRRPF
TLKRQD-----IDDVERGSRDSDWDPAKDAARAVAMAEDRAVFEGWPDASVTGI--RGGS
SHPELHLPEAVTDYPDLVSQALTALRLAGVAGPYAL-----------------LLGATAY
TAVNETSDH-GYPVLSHLVRLLG-AGQ-IIWAPGIEG---------------GAVVSLRG
GDFSLYLGQDLSIGYLDHDAETVRLYLQETLTFSLDSPEAGVALRPA-------------
-------------
>A0A1C4K8P3
-----------------------------M---NNLHRDLAP------VSAAAWAEIEDE
VRRTFKEHLAGRRVVDVD-G-PTGPDRAA----VTTGHLTEI---T--------------
-----------------------------S----P-G-D--GLRARLHASLPLIELRRPF
TLKRQD-----IDDVERGSRDSDWDPAKDAARAVAMAEDRAVFEGWPDASVTGI--RGGS
SHPELHLPEAVTDYPDLVSQALTALRLAGVAGPYAL-----------------LLGATAY
TAVNETSDH-GYPVLSHLARLLG-AGQ-IIWAPGIEG---------------GAAVSLRG
GDFSLYLGQDLSIGYLDHDAETVRLYLQETLTFSLDSPEAGVALRPA-------------
-------------
>A0A2S2FJ81
-----------------------------M---NNLHRDLAP------VSAAAWAEIEDE
VRRTFKEHLAGRRVVDVD-G-PTGPDRAA----VTTGHLTEI---T--------------
-----------------------------S----P-G-D--GLRARLHASLPLIELRRPF
TLKRQD-----IDDVERGSRDSDWDPAKDAARAVAMAEDRAVFEGWPDASVTGI--RGGS
SHPELHLPEAVTDYPDLVSQALTALRLAGVAGPYAL-----------------LLGATAY
TAVNETSDH-GYPVLSHLARLLG-AGQ-IIWAPGIEG---------------GAAVSLRG
GDFSLYLGQDLSIGYLDHDAETVRLYLQETLTFSLDSPEAGVALRPA-------------
-------------
>A0A1C4QQ51
-----------------------------M---NNLHRDLAP------VSAAAWAEIEDE
VRRTFKEHLAGRRVVDVD-G-PTGPDRAA----VTTGHLTEI---T--------------
-----------------------------S----P-G-D--GLRARLHASLPLIELRRPF
TLKRQD-----IDDVERGSRDSDWDPAKDAARAVAMAEDRAVFEGWPDASVTGI--RGGS
SHPELHLPEAVTDYPDLASQALTALRLAGVAGPYAL-----------------LLGATAY
TAVNETSDH-GYPVLSHLARLLG-AGQ-IIWAPGIEG---------------GAVVSLRG
GDFSLYLGQDLSIGYLDHDAETVRLYLQETLTFSLDSPEAGVALRPA-------------
-------------
>D6B601
-----------------------------M---NNLHRDLAP------VSAAAWAEIEDE
VRRTFKEHLAGRRVVDVD-G-PTGPDRAA----VTTGHLTEI---T--------------
-----------------------------S----P-G-D--GLRARLHASLPLIELRRPF
TLKRQD-----IDDVERGSRDSDWDPAKDAARAVAMAEDRAVFEGWPDASVTGI--RGGS
SHPELHLPEAVTDYPDLASQALTALRLAGVAGPYAL-----------------LLGATAY
TAVNETSDH-GYPVLSHLARLLG-AGQ-IIWAPGIEG---------------GAVVSLRG
GDFSLYLGQDLSIGYLDHDAETVRLYLQETLTFSLDSPEAGVALRPA-------------
-------------
>A0A126YDP2
-----------------------------M---NNLHRDLAP------VSAAAWAEIEDE
VRRTFKEHLAGRRVVDVD-G-PTGPDRAA----VTTGHLTEI---T--------------
-----------------------------S----P-G-D--GLRARLHASLPLIELRRPF
TLKRQD-----IDDVERGSRDSDWDPAKDAARAVAMAEDRAVFEGWPDASVTGI--RGGS
SHPELHLPEAVTDYPDLVSQALTALRLAGVAGPYAL-----------------LLGATAY
TAVNETSDH-GYPVLSHLARLLG-EGQ-IIWAPGIEG---------------GAVVSLRG
GDFSLYLGQDLSIGYLDHDAETVRLYLQETLTFSLDSPEAGVALRPA-------------
-------------
>A0A4Q6UDJ9
-----------------------------M---NNLHRDLAP------VSAAAWAEIEDE
VRRTFKEHLAGRRVVDVD-G-PTGPDRAA----VTTGHLTEI---T--------------
-----------------------------S----P-G-D--GLRARLHASLPLIELRRPF
TLKRQD-----IDDVERGSRDSDWDPAKDAARAVAMAEDRAVFEGWPDASVTGI--RGGS
SHPELHLPEAVTDYPDLVSQALTALRLAGVAGPYAL-----------------LLGATAY
TAVNETSDH-GYPVLSHLARLLG-DGQ-IIWAPGIEG---------------GALVSLRG
GDFSLHLGQDLSIGYLDHDADTVRLYLQETLTFSLDSPEAGVALRPA-------------
-------------
>A0A2N3K1F0
-----------------------------M---NNLHRDLAP------VSAAAWAEIEDE
VRRTFKEHLAGRRVVDVD-G-PTGPDRAA----VTTGHLTEI---T--------------
-----------------------------S----P-G-D--GLRTRLHASLPLIELRRPF
TLKRQD-----IDDVERGSRDSDWDPAKDAARAVAMAEDRAVFEGWPEASVTGI--RSGS
SHPGLHLPEAVTDYPDLVSQALTALRLAGVAGPYAL-----------------LLGATAY
TAVNETSDH-GYPVLSHLARLLG-GGQ-IIWAPGIEG---------------GALVSLRG
GDFSLHLGQDLSLGYLDHDADTVRLYLQETLTFSLDSPEAGVALRPA-------------
-------------
>A0A385DL69
-----------------------------M---NNLHRDLAP------VSAAAWAEIEDE
VRRTFKEHLAGRRVVDVD-G-PTGPDRAA----VTTGHLTEI---T--------------
-----------------------------S----P-G-D--GLRTRLHASLPLIELRRPF
TLKRQD-----IDDVERGSRDSDWDPAKDAARAVAMAEDRAVFEGWPEASVTGI--RSGS
SHPGLHLPEAVTDYPDLVSQALTALRLAGVAGPYAL-----------------LLGATAY
TAVNETSDH-GYPVLSHLARLLG-GGQ-IIWAPGIEG---------------GALVSLRG
GDFSLHLGQDLSLGYLDHDADTVRLYLQETLTFSLDSPEAGVALRPA-------------
-------------
>A0A151BU37
-----------------------------M---NNLHRELAP------ISAAAWQEIDDE
ARRTFTERIAGRRVVDVP-D-PAGLEYSA----AGTGHIHPV---E--------------
-----------------------------A----P-V-A--GVVAQQRVVLPTVELRVPF
FVERSA-----VDDVDRGALDSDWQPVKDAATLIATAEDHAIFHGSQAAGIEGI--APAS
SNPTISLPGKVEDFPAAVAQALNTLRLAGVEGDYFL-----------------VLNDDLY
TEVAETTDH-GYPIRDHIARILG-DGK-IIWAPGVDD---------------ALLVTDRG
GDFTLQLGQDLSIGYLSHDAEQIQLYLQESFTFLVHTSEASVVLK---------------
---R---------
>A0A2Y8ZTG1
-----------------------------M---NNLHRELAP------ISAAAWQEIDDE
ARRTFTERIAGRRVVDVP-D-AAGLEYSA----AGTGHIRPV---E--------------
-----------------------------A----P-V-A--GVSAQQRVVLPTLELRVPF
FVDRSA-----VDDVDRGALDSDWQPVKDAATLIATAEDHAIFHGSEAAGIEGI--APAS
SNAAVALPAKVEDFPAAVAHALNALRLAGVEGDYFL-----------------VLNDDLY
TEVAETTDH-GYPIRDHIARILG-DGK-IIWAPGVED---------------ALLVTDRG
GDFTLQLGQDLSIGYLSHDAERIQLYLQESFTFLVHTSEASVVLK---------------
---R---------
>A0A0X8K3P0
-----------------------------M---NNLHRQLAP------ISEAAWGEIDQE
ARRTFIRWIAGRRVVDVV-G-PDGEDLAA----VRTGHQVRV---D--------------
-----------------------------T----P-F-E--GVQAHQRQVRQIVELRVPF
RVSREA-----VDAVDRGAQDSDWQPVKDAVAQIARAEDGIVFDGLTSAGIEGL--VPSS
SNPAVSLP-QPKDLPDAVAAALKELRLAGVEGPYAL-----------------LLSAELW
TAVAETTDD-GYPIRKHIDRLL--DGE-VLWAPAIQG---------------AVLLSTRG
GDYELHLGQDLSIGYLSHDAESIELYLQETLTFLPYTSEASVVMT---------------
---H---------
>A0A1Q8X3M3
-----------------------------M---NNLHRQLAP------ISEAAWGEIDQE
ARRTFIRWIAGRRVVDVV-G-PDGEDLAA----VRTGHQVRV---D--------------
-----------------------------T----P-F-E--GVQAHQRQVRQIVELRVPF
RVSREA-----VDAVDRGAQDSDWQPVKDAVAQIARAEDGIVFDGLASAGIEGL--VPSS
SNPAVSLP-QPKDLPDAVAAALKELRLAGVEGPYAL-----------------LLSAELW
TAVAETTDD-GYPIRKHIDRLL--EGE-VLWAPAIQG---------------AVLLSTRG
GDYELHLGQDLSIGYLSHDAESIELYLQETLTFLPYTSEASVVMT---------------
---H---------
>F2UZG0
-----------------------------M---NNLHRQLAP------ISEAAWGEIDQE
ARRTFIRWIAGRRVVDVV-G-PDGEDLAA----VRTGHQVRV---D--------------
-----------------------------T----P-F-E--GVQAHQRQVRQIVELRVPF
RVSREA-----VDAVDRGAQDSDWQPVKDAVAQIARAEDGIVFDGLASAGIEGL--VPSS
SNPAVSLP-QPKDLPDAVAAALKELRLAGVEGPYAL-----------------LLSAELW
TAVAETTDD-GYPIRKHIDRLL--DGE-VLWAPAIQG---------------AVLLSTRG
GDYELHLGQDLSIGYLSHDAESIELYLQETLTFLPYTSEASVVMT---------------
---H---------
>A0A1F1VN68
-----------------------------M---NNLHRQLAP------ISEAAWGEIDQE
ARRTFIRWIAGRRVVDVV-G-PDGEELAA----VRTGHQVCV---D--------------
-----------------------------T----P-F-E--GVQAHQRQVRQIVELRVPF
RVSREA-----VDAVDRGAQDSDWQPVKDAVAQIARAEDGIVFDGLASAGIEGL--VPSS
SNPAVSLP-QPKDLPDAVAAALKELRLAGVEGPYAL-----------------LLSAELW
TAVAETTDD-GYPIRKHIDRLL--EGE-VLWAPAIQG---------------AVLLSTRG
GDYELHLGQDLSIGYLSHDAESIELYLQETLTFLPYTSEASVVLT---------------
---H---------
>A0A1Q8WN65
-----------------------------M---NNLHRQLAP------ISEAAWGEIDQE
ARRTFIRWIAGRRVVDVV-G-PDGEELAA----VRTGHQVCV---D--------------
-----------------------------T----P-F-E--GVQAHQRQVRQIVELRVPF
RVSREA-----VDAVDRGAQDSDWQPVKDAVAQIARAEDGIVFDGLASAGIEGL--VPSS
SNPAVSLP-QPKDLPDAVAAALKELRLAGVEGPYAL-----------------LLSAELW
TAVAETTDD-GYPIRKHIDRLL--EGE-VLWAPAIQG---------------AVLLSTRG
GDYELHLGQDLSIGYLSHDAESIELYLQETLTFLPYTSEASVVLT---------------
---H---------
>A0A2I1JMA6
-----------------------------M---NNLHRQLAP------ISEAAWGEIDQE
ARRTFIRWIAGRRVVDVV-G-PDGEELAA----VRTGHQVCV---D--------------
-----------------------------T----P-F-E--GVQAHQRQVRQIVELRVPF
RVSREA-----VDAVDRGAQDSDWQPVKDAVAQIARAEDGIVFDGLASAGIEGL--VPSS
SNPAVSLP-QPKDLPDAVAAALKELRLAGVEGPYAL-----------------LLSAELW
TAVAETTDD-GYPIRKHIDRLL--EGE-VLWAPAIQG---------------AVLLSTRG
GDYELHLGQDLSIGYLSHDAESIELYLQETLTFLPYTSEASVVLT---------------
---H---------
>A0A2I1IX03
-----------------------------M---NNLHRQLAP------ISEAAWGEIDQE
ARRTFIRWIAGRRVVDVV-G-PDGEELAA----VRTGHQVCV---D--------------
-----------------------------T----P-F-E--GVQAHQRQVRQIVELRVPF
RVSREA-----VDAVDRGAQDSDWQPVKDAVAQIARAEDGIVFDGLASAGIEGL--VPSS
SNPAVSLP-QPKDLPDAVAAALKELRLAGVEGPYAL-----------------LLSAELW
TAVAETTDD-GYPIRKHIDRLL--EGE-VLWAPAIQG---------------AVLLSTRG
GDYELHLGQDLSIGYLSHDAESIELYLQETLTFLPYTSEASVVLS---------------
---H---------
>F9PK21
-----------------------------M---NNLHRQLAP------ISEAAWGEIDQE
ARRTFIRWIAGRRVVDVV-G-PDGEDLAA----VRTGHQVCV---D--------------
-----------------------------T----P-F-E--GVQAHQRQVRQIVELRVPF
RVSREA-----VDAVDRGAQDSDWQPVKDAVAQIARAEDGIVFDGLASAGIEGL--VPSS
SNPAVSLP-QPKDLPDAVAAALKELRLAGVEGPYAL-----------------LLSAELW
TAVAETTDD-GYPIRKHIDRLL--EGE-VLWAPAIQG---------------AVLLSTRG
GDYELHLGQDLSIGYLSHDAESIELYLQETLTFLPYTSEASVVMT---------------
---H---------
>A0A1Q8HVI5
-----------------------------M---NNLHRQLAP------ISEAAWGEIDQE
ARRTFIRWIAGRRVVDVV-G-PDGEDLAA----VRTGHQVRV---D--------------
-----------------------------T----P-F-E--GVQAHQRQVRQVVELKVPF
RVSREA-----VDAVDRGAQDSDWQPVKDAVAQIARAEDGIVFDGLASAGIEGL--VPST
SNRAVSLP-QPKDLPDAVAAALKELRLAGVEGPYAL-----------------LLSAELW
TAVAETTDD-GYPIRKHIDRLL--DGE-VLWAPAIQG---------------AVLLSTRG
GDYELHLGQDLSIGYLSHDAESIELYLQETLTFLPYTSEASVVMT---------------
---H---------
>A0A1Q8XA17
-----------------------------M---NNLHRQLAP------ISEAAWGEIDQE
ARRTFIRWIAGRRVVDVV-G-PDGEELAA----VRTGHQVRV---D--------------
-----------------------------T----P-F-E--GVQAHQRQVRQVVELRVPF
RVSREA-----VDAVDRGAQDSDWQPVKDAVAQIARAEDGIVFDGLASAGIEGL--VPSS
SNRAVSLP-QPKDLPDAVAAALKELRLAGVEGPYAL-----------------LLSAELW
TAVAETTDD-GYPIRKHIDRLL--DGE-VLWAPAIQG---------------AVLLSTRG
GDYELHLGQDLSIGYLSHDAESIELYLQETLTFLPYTSEASVVMT---------------
---H---------
>A0A1F1FKZ4
-----------------------------M---NNLHRQLAP------ISEAAWSEIDQE
ARRTFIRWIAGRRVVDVV-G-PDGEDLAA----VRTGHQVRV---D--------------
-----------------------------T----P-F-E--GVQAHQRQVRQIVELRVPF
RVSREA-----VDAVDRGAQDSDWQPVKDAVAQIARAEDGIVFDGLASAGIEGL--VPSS
SNPAVSLP-QPKDLPDAVAAALKELRLAGVEGPYAL-----------------LLSAELW
TAVAETTDD-GYPIRKHIDRLL--DGE-VLWAPAIQD---------------AVLLSTRG
GDYELHLGQDLSIGYLSHDAESIELYLQETLTFLPYTSEASVVLT---------------
---H---------
>A0A1Q8W044
-----------------------------M---NNLHRQLAP------ISEAAWSEIDQE
ARRTFIRWIAGRRVVDVV-G-PDGEDLAA----VRTGHQVRV---D--------------
-----------------------------T----P-F-E--GVQAHQRQVRQIVELRVPF
RVSREA-----VDAVDRGAQDSDWQPVKDAVAQIARAEDGIVFDGLASAGIEGL--VPSS
SNPAVSLP-QPKDLPDAVAAALKELRLAGVEGPYAL-----------------LLSAELW
TAVAETTDD-GYPIRKHIDRLL--DGE-VLWAPAIQD---------------AVLLSTRG
GDYELHLGQDLSIGYLSHDAESIELYLQETLTFLPYTSEASVVLT---------------
---H---------
>A0A1Q8W9L8
-----------------------------M---NNLHRQLAP------ISEAAWSEIDQE
ARRTFIRWIAGRRVVDVV-G-PDGEDLAA----VRTGHQVRV---D--------------
-----------------------------T----P-F-E--GVQAHQRQVRQVVELRVPF
RVSREA-----VDAVDRGAQDSDWQPVKDAVAQIARAEDGIVFDGLASAGIEGL--VPSS
SNPVVSLP-QPKDLPDAVAAALKELRLAGVEGPYAL-----------------LLSAELW
TAVAETTDD-GYPIRKHIDRLL--DGE-VLWAPAIQD---------------AVLLSTRG
GDYELHLGQDLSIGYLSHDAESIELYLQETLTFLPYTSEASVVLT---------------
---H---------
>A0A1Q8WDB9
-----------------------------M---NNLHRQLAP------ISEAAWNEIDQE
ARRTFIRWIAGRRVVDVV-G-PDGEDLAA----VRTGHQVRV---D--------------
-----------------------------T----P-F-E--GVQAHQRQVRQVVELRVPF
RVSREA-----VDAVDRGAQDSEWQPVKDAVAQIARAEDGIVFDGLASAGIEGL--VPSS
SNPAVSLP-QPKDLPDAVAAALKELRLAGVEGPYAL-----------------LLSAELW
TAVAETTDD-GYPIRKHIDRLL--DGE-VLWAPAIQD---------------AVLLSTRG
GDYELHLGQDLSIGYLSHDAESIELYLQETLTFLPYTSEASVVLT---------------
---H---------
>A0A1Q8XHR3
-----------------------------M---NNLHRQLAP------ISEAAWSEIDQE
ARRTFIRWIAGRRVVDVV-G-PDGEDLAA----VRTGHQVRV---D--------------
-----------------------------T----P-F-E--GVQAHQRQVRQIVELRVPF
RVSRDA-----VDAVDRGAQDSDWQPVKDAVAQIARAEDGIVFDGLASAGIEGL--VPSS
SNPAVSLP-QPKDLPDAVAAALKELRLAGVEGPYAL-----------------LLSAELW
TAVAETTDD-GYPIRKHIDRLL--DGE-VLWAPAIHG---------------AVLLSTRG
GDYELHLGQDLSIGYLSHDAESIELYLQETLTFLPYTSEASVVLT---------------
---H---------
>A0A1Q8XQQ6
-----------------------------M---NNLHRQLAP------ISEAAWGEIDQE
ARRTFIRWIAGRRVVDVV-G-PGGEDLAA----VRTGHQVRV---D--------------
-----------------------------I----P-F-E--GVQAHQRQVRQIVELRVPF
RVSREA-----VDAVDRGAQDSDWQPVKDAVAQIARAEDGIVFDGLASAGLEGL--IPSS
SNPVVSLP-QPKDLPDAVAAALKELRLAGVEGPYAL-----------------LLSAELW
TAVAETTDD-GYPIRKHIDRLL--DGE-VLWAPAIQG---------------AVLLSTRG
GDYELHLGQDLSIGYLSHDAESIELYLQETLTFLPYTSEASVVLT---------------
---H---------
>J2ZU96
-----------------------------M---NNLHRQLAP------ISEAAWGEIDQE
ARRTFIRWIAGRRVVDVV-G-PDGEDLAA----VRTGHQVRV---D--------------
-----------------------------I----P-F-E--GVQAHQRQVRQIVELRVPF
RVSREA-----VDAVDRGAQDSDWQPVKDAVAQIARAEDGIVFDGLASAGLEGL--IPSS
SNPVVSLP-QPKDLPDAVAAALKELRLAGVEGPYAL-----------------LLSAELW
TAVAETTDD-GYPIRKHIDRLL--DGE-VLWAPAIQG---------------AVLLSTRG
GDYELHLGQDLSIGYLSHDAESIELYLQETLTFLPYTSEASVVLT---------------
---H---------
>A0A2I1KHC8
-----------------------------M---NNLHRQLAP------ISEAAWGEIDQE
ARRTFIRWIAGRRVVDVV-G-PDGEDLAA----VRTGHQVRV---D--------------
-----------------------------I----P-F-E--GVQAHQRQVRRIVELRVPF
RVSREA-----VDAVDRGAQDSDWQPVKDAVAQIARAEDGIVFAGLASAGLEGL--IPSS
SNPVVSLP-QPKDLPDAVAAALKELRLAGVEGPYAL-----------------LLSAELW
TAVAETTDD-GYPIRKHIDRLL--DGE-VLWAPAIQG---------------AVLLSTRG
GDYELHLGQDLSIGYLSHDAESIELYLQETLTFLPYTSEASVVLT---------------
---H---------
>G9PKF6
-----------------------------M---NNLHRQLAP------ISEAAWGEIDQE
ARRTFIRWIAGRRVVDVV-G-PDGEDLAA----VRTGHQVCV---D--------------
-----------------------------T----P-F-A--GVQAHQRQVRQIVELRVPF
RVSREA-----VDAVDRGAQDSDWQPVKDAVAQIARAEDGIVFAGLASAGIEGL--VPSS
SNPVISLP-QPKDLPDAVAAALKELRLAGVEGPYAL-----------------LLSAELW
TAVAETTDD-GYPIRKHIDRLL--DGE-VLWAPAIHG---------------AVLLSTRG
GDYELHLGQDLSIGYLSHDAETIKLYLQETLTFLPYTSEASVVLT---------------
---H---------
>U1RVS3
-----------------------------M---NNLHRQLAP------ISEAAWGEIDQE
ARRTFIRWIAGRRVVDVV-G-PDGEDLAA----VRTGHQVRV---D--------------
-----------------------------T----P-F-E--GVQAHQRQVRQIVELRVPF
RVSREA-----VDAVDRGAQDSDWQPVKDAVAQIARAEDGIVFAGLASADIEGL--VPSS
SNPVISLP-QPKDLPDAVAAALKELRLAGVEGPYAL-----------------LLSAELW
TAVAETTDD-GYPIRKHIDRLL--DGE-VLWAPAIHG---------------AVLLSTRG
GDYELHLGQDLSIGYLSHDAGTIELYLQETLTFLPYTSEASVVLT---------------
---H---------
>A0A3S4Z7T2
-----------------------------M---NNLHRDLAP------ISEAAWSEIDQE
ARRTFIRWIAGRRVVDVV-G-PDGEDLAA----VRTGHQVRV---D--------------
-----------------------------T----P-F-E--GVQAHQRQVRQVVELRVPF
RVTREA-----VDAVDRGAQDSDCQPVKDAAAQIARAEDGIVFFGLTSAGIDGL--VPTS
SNPVVELP-QSKDLPDAVADALKELRLAGVEGPYAL-----------------LLSAELW
TVVAETTDD-GYPIRKHIDRLL--NGD-ILWAPAIQG---------------AVLLSTRG
GDYELHLGQDLSIGYLSHDAESIELYLQESFTFLPYTSEASVALT---------------
---R---------
>A0A516X7K8
-----------------------------M---SNLHRELAP------ITDGAWAEIEEE
ARRTFKRNIAGRRVVDVV-G-PAGLDLAA----VGTGHTEAI---D--------------
-----------------------------A----P-G-G--GVQARLRTARPVVELRVPF
TVTRAA-----VDDVERGSQDSDWDPVKEAAKTIALHEDRAIFEGYAAAHITGI--KQAA
SHEPMALPGDPLQAPTALAQALSILRLDGVDGPYSI-----------------LMDAEAY
TAVSETTDH-GYPIKEHLKRLI--DGD-IVWAPGLEG---------------AVVLTTRG
GDFALHIGQDLSIGYTSHDAESIELYLTESFTFAVYSDEAAVTLG-K-------------
-------------
>A0A0N9NKS5
-----------------------------M---NNLHRELAP------ISTAAWKEIEEE
ASRSFKRNVAGRRVVDVK-G-PLGLDVDS----VTRGHRTKI---D--------------
-----------------------------S----P-A-D--GIQAFLRHTQPLVELKVPF
TVTREA-----IDNVDRGASDSDWDSVVHAARELALAEDRAVFEGYQAAQITGI--NGES
GVNSIALPDDVRDYPEAISQAISKLRLASVDGPYSL-----------------VLSAEHY
TQVNETSDH-GNPIREHLQRILV-DGE-IVWAPAVDS---------------GFLVSTRG
GDFELAIGQDVSIGYDSHDADSVNLYFFESFTYLTYSPEAAVALT---------------
-------------
>F1YK54
-----------------------------M---NNLHRELAP------ISSAAWAEIEEE
ASRSFKRNIAGRRLVDVK-G-PLGLDTDS----VTRGHRTKI---D--------------
-----------------------------S----P-S-D--GIQAFLRHTQPLVELKVPF
TVTREA-----IDNVDRGASDSDWDPVVRAARELALAEDRAIFEGYQAAQITGI--ARES
GVNSIALPDDVRDYPEAISQAISKLRLASVDGPYSL-----------------ALSADHY
TQVNETSDH-GNPVRDHLRRILV-DGE-IVWAPAVSS---------------GVLLSTRG
GDFELSIGQDVSIGYDSHDADSVNLYFFESFTYLTYTPEAAVVLT---------------
-------------
>L7LKX3
-----------------------------M---NNLHRELAP------ISAAAWAEIEEE
ASRSFKRNIAGRRLVDVK-G-PLGLDVDS----VTRGHRTKI---D--------------
-----------------------------S----P-A-D--GITAFLRHTQPLVEFKVPF
TVTREA-----IDNVDRGASDSDWDPVVRAARELALAEDRAIFEGYAAAKINGI--AHES
GVNSIALPDDVRDYPEAISQAISKLRLESVDGPYSL-----------------ALSAEHY
TQVNETSDH-GNPVRDHLRRILV-DGE-IVWAPAISS---------------GFLLSTRG
GDFELSIGQDVSIGYDSHDADTVNLYFFESFTYLTYTPEAAVALT---------------
-------------
>M3UHJ7
-----------------------------M---TNLHRELAP------ISSAAWAEIEEE
ATRSFKRNVAGRRLVDVK-G-PLGLDTDS----VTIGHRTKI---D--------------
-----------------------------A----P-A-D--GIQAYLRNAQPLVELKVPF
TITREA-----IDDVERGAADSDWDPVVNAARDLAHAEDRAIFSGYSAASIAGM--A--A
GATKIALPEDVRDYPEALSQAINALRLASVDGPYSL-----------------ALSADLF
ALVNETSNH-GYPIREHLRRLLV-DGE-IVWAPAISG---------------GYLVSTRG
GDFELTIGQDVSIGYDSHDADVVNLYFTESFTYLNYTDEAAVALT---------------
-------------
>A0A1A0I3P1
-----------------------------M---NNLHRELAP------ISASAWEAIEEE
AARSFKRNIAGRRLVDVK-G-PLGLEASS----VTRGHRTKI---D--------------
-----------------------------A----P-A-D--GIQAFKRSVQPLIELKVPF
TVTREA-----IDDVDRGAEDSDWDPVVDAARELALAEDRAIFEGYAAAGISGI--RAEA
TATPIPLPEDVRDYPEAFSAALSTLKLASIDGPYSI-----------------ALSADVY
NLVNETSNH-GYPVRQHIQRLI--DGE-IVWAPAITG---------------AFVLSTRG
GDFELTIGQDVSIGYDSHDADVVNLYFQESFTYLTYTGEAAVALTSA-------------
-------------
>A0A1A0LL49
-----------------------------M---NNLHRELAP------ISASAWEAIEEE
AARSFKRNIAGRRLVDVK-G-PLGLEASS----VTRGHRTKI---D--------------
-----------------------------A----P-A-D--GIQAFKRSVQPLIELKVPF
TVTREA-----IDDVDRGAEDSDWDPVVDAARELALAEDRAIFEGYAAAGISGI--RAEA
TATPIPLPEDVRDYPEAFSAALSTLKLASIDGPYSI-----------------ALSADVY
NLVNETSNH-GYPVRQHIQRLI--DGE-IVWAPAITG---------------AFVLSTRG
GDFELTIGQDVSIGYDSHDADVVNLYFQESFTYLTYTGEAAVALTSA-------------
-------------
>H5TWY8
-----------------------------M---NNLHRELAP------ISASAWEAIEEE
AARSFKRNIAGRRLVDVK-G-PLGLEASS----VTRGHRTKI---D--------------
-----------------------------A----P-A-D--GIQAFKRSVQPLIELKVPF
TVTREA-----IDDVDRGAEDSDWDPVVDAARELALAEDRAIFEGYAAAGISGI--RAEA
TATPIPLPEDVRDYPEAFSAALSTLKLASIDGPYSI-----------------ALSADVY
NLVNETSNH-GYPVRQHIQRLI--DGE-IVWAPAITG---------------AFVLSTRG
GDFELTIGQDVSIGYDSHDADVVNLYFQESFTYLTYTGEAAVALTSA-------------
-------------
>A0A1A0XSU2
-----------------------------M---NNLHRELAP------ISASAWEAIEEE
AARSFKRNIAGRRLVDVK-G-PLGLEASS----VTRGHRTKI---D--------------
-----------------------------A----P-A-D--GIQAFKRSVQPLIELKVPF
TVTREA-----IDDVDRGAEDSDWDPVVDAARELALAEDRAIFEGYAAAGISGI--RAEA
TATPIPLPEDVRDYPEAFSAALSTLKLASIDGPYSI-----------------ALAADVY
NLVNETSNH-GYPVRQHIQRLI--DGE-IVWAPAITG---------------AFVLSTRG
GDFELTIGQDVSIGYDSHDADVVNLYFQESFTYLTYTGEAAVALTSA-------------
-------------
>H5TTU9
-----------------------------M---NNLHRELAP------ISASAWEAIEEE
AARSFKRNIAGRRLVDVK-G-PLGLEASS----VTRGHRTKI---D--------------
-----------------------------S----P-A-D--GIQAYKRSVQPLIELKVPF
TVTREA-----IDDVDRGAEDSDWDPVVDAARQLALAEDRAIFEGYSAAGITGI--RAET
TATPIPLPEDVRDYPEAFSQALSTLKLASIDGPYSI-----------------ALSAEVY
NLVNETSNH-GYPVRQHIQRLI--DGE-IVWAPAISG---------------AFVLSTRG
GDFELTIGQDVSIGYDSHDADVVNLYFQESFTYLTYTGEAAIALTTV-------------
-------------
>L7KRG7
-----------------------------M---NNLHRELAP------ISASAWDAIEEE
AARSFKRNIAGRRLVDVK-G-PLGLEASS----VTRGHRTKI---D--------------
-----------------------------S----P-A-D--GIQAYKRSVQPLIELKVPF
TVTREA-----IDDVDRGAEDSDWDPVVDAARQLALAEDRAIFEGYSAAGITGI--RAET
TATPIPLPEDVRDYPEAFSQALSTLKLASIDGPYSI-----------------ALSAEVY
NLVNETSNH-GYPVRQHIQRLI--DGE-IVWAPAISG---------------AFVLSTRG
GDFELTIGQDVSIGYDSHDADVVNLYFQESFTYLTYTGEAAIALTTV-------------
-------------
>M7AF85
-----------------------------M---NNLHRELAP------ISASAWEAIEEE
AARSFKRSIAGRRLVEVK-G-PLGLEASS----VTRGHRTKI---D--------------
-----------------------------S----P-A-D--GILAFSRNVQPLVELKVPF
TVTREA-----IDDVDRGASDSDWDPVVDAARQLALAEDRAIFEGYAAAGISGI--RSEA
TAKPIALPEDVRDYPEAFSQALSTLKLASIDGPYSI-----------------AVSAQVY
NLINETSNH-GYPVSQHIKRLI--DGE-IVWAPAISG---------------AFVLSTRG
GDFELTIGQDVSIGYDSHDADRVNLYFQESFTFLAYTGEAAVALTQA-------------
-------------
>A0A1V4PUA5
-----------------------------M---NNLHRELAP------ISTSAWEAIEEE
ATRSFKRNSAGRRIVDVK-G-PLGLEASS----VTRGHRSKI---D--------------
-----------------------------S----P-A-D--GILAFQRHVQPLVELKVPF
TVTREA-----IDDVDRGAEDSDWDPVVDAARQLALAEDQAIFEGYAAAGISGI--RSET
SSTPIALPEDVRDYPEAFSQALSTLKLASIDGPYSI-----------------AVSADVY
NLINETSNH-GYPIRQHIQRLI--DGD-IVWAPAISG---------------AFVLSTRG
GDFELTIGQDVSIGYDSHDGDTVNLYFQESFTYLTYTGEAAIALTKG-------------
-------------
>H6MU81
-----------------------------M---NNLHRELAP------ISTSAWEAIEEE
ATRSFKRNSAGRRIVDVK-G-PLGLEASS----VTRGHRSKI---D--------------
-----------------------------S----P-A-D--GILAFQRHVQPLVELKVPF
TVTREA-----IDDVDRGAEDSDWDPVVDAARQLALAEDQAIFEGYAAAGISGI--RAET
SSTPIALPEDVRDYPEAFSQALSTLKLASIDGPYSI-----------------AVSADVY
NLINETSNH-GYPIRQHIQRLI--DGD-IVWAPAISG---------------AFVLSTRG
GDFELTIGQDVSIGYDSHDGDTVNLYFQESFTYLTYTGEAAIALTKS-------------
-------------
>D0L7A7
-----------------------------M---NNLHRELAP------ISDAAWHEIEEE
AARSFKRNSAGRRLVDVK-G-PLGLDTAS----VTLGHRSKI---D--------------
-----------------------------A----P-A-D--GIQAFTRHTQSLVELKVPF
TVTREA-----IDDVDRGAQDSDWDPVVDAARDLALAEDRAIFESYAAAGISGI--RSAA
TATPIVLPEDVRDYPEAFSAALSTLKLASVDGPYSI-----------------ALAADVY
NLVNETSNH-GYPVREHIQRLI--DGD-IVWAPAITG---------------AFVLSTRG
GDFELTIGQDVSIGYDSHDADTVNLYFQESFTFLAYTGEAAVPLVPA------S------
-------------
>M0QEK6
-----------------------------M---SNLHRELAP------ISEAAWAEIEQE
ASRSFKRNVAGRRLVDVK-G-PLGDATSS----VTLGHRSKI---D--------------
-----------------------------S----P-A-D--GIQAFTRHTQPLVELKVPF
TVTREA-----IDDVDRGAQDSDWDPVVDAARELALAEDRAIFEGYQAAGIAGI--RAES
SATPIPLPEDVRDYPEALSQALSTLRLASVDGPYSI-----------------ALSAEVF
SLVNETSNH-GYPIRQHLQRLL--DGE-IVWAPAISG---------------AFVLSTRG
GDFELTIGQDVSIGYDSHDGDAVNLYFQESFTFLTYTAEAAVSLEQR------L------
-------------
>A0A1B9R5R9
-----------------------------M---NNLHRELAP------ISDAAWAEIEEE
ATRSFKRNVAGRRLVDVT-G-PLGSDTAS----VTLGHRTKI---D--------------
-----------------------------S----P-S-Q--GITAFQRRTQSLVELKVPF
TVSREA-----IDDVDRGAKDSDWDPVVEAARELALAEDRAIFEGYAAASITGI--RAEA
AATPIPLPADVRDYPEAVSQALSTLRLASVDGPYAV-----------------ALSAEAY
TQVNETSNH-GYPILEHIQRLF--TGD-IVWAPAISG---------------AFVMSTRG
GDFELTIGQDVSIGYDSHDADVVNLYFQESFTFLTHTAEAAVALTEP------PTV----
-------------
>A0A1C4FQN1
-----------------------------M---NNLHRELAP------ISDAAWAEIEEE
ATRSFKRNVAGRRLVDVT-G-PLGSDTAS----VTLGHRTKI---D--------------
-----------------------------S----P-S-Q--GITAFQRRTQSLVELKVPF
TVSREA-----IDDVDRGAKDSDWDPVVEAARELALAEDRAIFEGYAAASITGI--RAEA
AATPIPLPADVRDYPEAVSQALSTLRLASVDGPYAV-----------------ALSAEAY
TQVNETSNH-GYPILEHIQRLF--TGD-IVWAPAISG---------------AFVMSTRG
GDFELTIGQDVSIGYDSHDADVVNLYFQESFTFLTHTAEAAVALTEP------PTV----
-------------
>A0A2I1R9M1
-----------------------------M---NNLHRELAP------ISDAAWAEIEEE
ATRSFKRNVAGRRLVDVT-G-PLGSDTAS----VTLGHRTKI---D--------------
-----------------------------S----P-A-Q--GITAFQRRTQSLVELKVPF
TVSREA-----IDDVDRGAKDSDWDPVVEAARELALAEDRAIFEGYAAASISGI--RAEA
AATPIPLPADVRDYPEAVSQALSTLRLASVDGPYAV-----------------ALSAEAY
TQVNETSNH-GYPILEHIQRLF--TGD-IVWAPAISG---------------AFVMSTRG
GDFELTIGQDVSIGYDSHDADVVNLYFQESFTFLTHTAEAAVALTEP------PTV----
-------------
>A0A4V0B8K7
-----------------------------M---NNLHRELAP------ISDAAWAEIEEE
ATRSFKRNVAGRRLVDVT-G-PLGSDTAS----VTLGHRTKI---D--------------
-----------------------------S----P-A-Q--GITAFQRRTQSLVELKVPF
TVSREA-----IDDVDRGAKDSDWDPVVEAARELALAEDRAIFEGYAAASISGI--RAEA
AATPIPLPADVRDYPEAVSQALSTLRLASVDGPYAV-----------------ALSAEVY
TQVNETSNH-GYPILEHIQRLF--TGD-IVWAPAISG---------------AFVMSTRG
GDFELTIGQDVSIGYDSHDADVVNLYFQESFTFLTHTAEAAVALTEP------PTV----
-------------
>A0A243QB82
-----------------------------M---NNLHRELAP------ISDAAWAEIEEE
ATRSFKRNVAGRRLVDVT-G-PLGSDTAS----VTLGHRTKI---D--------------
-----------------------------S----P-A-Q--GITAFQRRTQSLVELKVPF
TVSREA-----IDDVDRGAKDSDWDPVVEAARELALAEDRAIFEGYAAASISGI--RAEA
AAAPIPLPTDVRDYPEAVSQALSTLRLASVDGPYAV-----------------ALSAEAY
TQVNETSNH-GYPILEHIQRLF--TGD-IVWAPAISG---------------AFVMSTRG
GDFELTIGQDVSIGYDSHDADVVNLYFQESFTFLTHTAEAAVALTEP------PTV----
-------------
>J9SQH0
-----------------------------M---NNLHRELAP------ISDAAWAEIEEE
ATRSFKRNVAGRRLVDVT-G-PLGSDTAS----VTLGHRTKI---D--------------
-----------------------------S----P-A-Q--GITAFQRRTQSLVELKVPF
TVSREA-----IDDVDRGAKDSDWDPVVDAARELALAEDRAIFEGYTAASINGI--RAEA
SASPIPLPTDVRDYPEAVSQALSTLRLASVDGPYAV-----------------ALSAEAY
TQVNETSNH-GYPILEHIQRLF--TGD-IVWAPAISG---------------AFVMSTRG
GDFELTIGQDVSIGYDSHDGDVVNLYFQESFTFLTHTAEAAVALTEP------PTV----
-------------
>R7Y8D5
-----------------------------M---NNLHRELAP------ISDAAWAEIEEE
ATRSFKRNVAGRRLVDVT-G-PLGSDTAS----VTLGHRTKI---D--------------
-----------------------------S----P-A-Q--GITAFQRRTQSLVELKVPF
TVSREA-----IDDVDRGAKDSDWDPVVDAARELALAEDRAIFEGYTAASISGI--RAEA
SASPIPLPTDVRDYPEAVSQALSTLRLASVDGPYAV-----------------ALSAEAY
TQVNETSNH-GYPILEHIQRLF--TGD-IVWAPAISG---------------AFVMSTRG
GDFELTIGQDVSIGYDSHDGDVVNLYFQESFTFLTHTAEAAVALTEP------PTV----
-------------
>A0A1H2KYU2
-----------------------------M---NNLHRELAP------ISEAAWAEIEEE
ATRSFKRNVAGRRLVDVK-G-PMGADTAA----VTLGHRSKI---D--------------
-----------------------------S----P-A-D--GIQAFIRRTQSLVELKVPF
TVSREA-----IDDVDRGAQDSDWDPVVEAARQLALAEDRAIFEGYAAASISGI--RTEA
TATPIQLPEDVRDYPEAVSQALTTLRLASVDGPYSV-----------------AMSAEVY
TQVNETSNH-GYPIRQHIQRLL--DGD-IVWAPAIRG---------------AFVMSTRG
GDFELTIGQDVSIGYDSHDADVVNLYFQESFTYLTHTGEAAVALFGG-------------
-------------
>A0A222TQU3
-----------------------------M---NNLHRELAP------ISEAAWAEIEEE
ATRSFKRNIAGRRLVDVK-G-PMGQDTAA----VTLGHRSKI---D--------------
-----------------------------S----P-A-D--GIQAFIRRTQSLVELKVPF
TVSREA-----IDDVDRGAQDSDWDPVVEAARQLALAEDRAIFEGYAAASISGI--RAEA
TATPIQLPEDVRDYPEAVSQALTTLRLASVDGPYSV-----------------AMSAEVY
TQVNETSNH-GYPIRQHIQRLL--DGD-IVWAPAIRG---------------AFVMSTRG
GDFELTIGQDVSIGYDSHDADVVNLYFQESFTYLTHTGEAAVALFGG-------------
-------------
>A0A1Q9V3I5
-----------------------------M---NNLHRELAP------ISDAAWAEIEEE
ATRSFKRNIAGRRLVDVK-G-PMGADTAA----VTLGHRSKI---D--------------
-----------------------------S----P-A-D--GIQAFIRRTQSLVELKVPF
TVSREA-----IDDVDRGAQDSDWDPVVEAARQLALAEDRAIFEGYAAASITGI--RSEA
TATPIQLPEDVRDYPEAVSQALTTLRLASVDGPYSV-----------------AMSADVY
TQVNETSNH-GYPIRQHIQRLL--DGD-IVWAPAIRG---------------AFVMSTRG
GDFELTIGQDVSIGYDSHDADVVNLYFQESFTYLTHTGEAAVALFGG-------------
-------------
>A0A3T0UX49
-----------------------------M---NNLHRELAP------ISDAAWAEIEEE
ATRSFKRNIAGRRLVDVK-G-PMGADTAA----VTLGHRSKI---D--------------
-----------------------------S----P-A-D--GIQAFIRRTQSLVELKVPF
TVSREA-----IDDVDRGAQDSDWDPVVEAARQLALAEDRAIFEGYAAASITGI--RSEA
TATPIQLPEDVRDYPEAVSQALTTLRLASVDGPYSV-----------------AMSADVY
TQVNETSNH-GYPIRQHIQRLL--DGD-IVWAPAIRG---------------AFVMSTRG
GDFELTIGQDVSIGYDSHDADVVNLYFQESFTYLTHTGEAAVALFGG-------------
-------------
>F9VTE2
-----------------------------M---NNLHRELAP------ISDAAWAEIEEE
ATRSFKRNIAGRRLVDVK-G-PMGADTAA----VTLGHRSKI---D--------------
-----------------------------S----P-A-D--GIQAFIRRTQSLVELKVPF
TVSREA-----IDDVDRGAQDSDWDPVVEAARQLALAEDRAIFEGYAAASITGI--RSEA
TATPIQLPEDVRDYPEAVSQALTTLRLASVDGPYSV-----------------AMSADVY
TQVNETSNH-GYPIRQHIQRLL--DGD-IVWAPAIRG---------------AFVMSTRG
GDFELTIGQDVSIGYDSHDADVVNLYFQESFTYLTHTGEAAVALFGG-------------
-------------
>W9DFQ2
-----------------------------M---NNLHRELAP------ISDAAWAEIEEE
ATRSFKRNIAGRRLVDVK-G-PMGADTAA----VTLGHRSKI---D--------------
-----------------------------S----P-A-D--GIQAFIRRTQSLVELKVPF
TVSREA-----IDDVDRGAQDSDWDPVVEAARQLALAEDRAIFEGYAAASITGI--RSEA
TATPIQLPEDVRDYPEAVSQALTTLRLASVDGPYSV-----------------AMSADVY
TQVNETSNH-GYPIRQHIQRLL--DGD-IVWAPAIRG---------------AFVMSTRG
GDFELTIGQDVSIGYDSHDADVVNLYFQESFTYLTHTGEAAVALFGG-------------
-------------
>A0A290XTY0
-----------------------------M---NNLHRELAP------ISEAAWAEIEEE
ATRSFKRNIAGRRLVDVK-G-PMGQDTAA----VTLGHRSKI---D--------------
-----------------------------S----P-A-D--GIQAFIRRTQSLVELKVPF
TVSREA-----IDDVDRGAQDSDWDPVVEAARQLALAEDRAIFEGYAAASIAGI--RSEA
TATPIQLPEDVRDYPEAVSQALTTLRLASVDGPYSV-----------------AMSAEVY
TQVNETSNH-GYPIRDHIKRLV--TGD-IVWAPAIRG---------------AFVMSTRG
GDFELTIGQDVSIGYDSHDADVVNLYFQESFTYLTHTGEAAVALFGG-------------
-------------
>K6X8X6
-----------------------------M---NNLHRELAP------ISEAAWAEIEEE
ATRSFKRNIAGRRLVDVK-G-PMGQDTAA----VTLGHRSKI---D--------------
-----------------------------S----P-A-D--GIQAFIRRTQSLVELKVPF
TVSREA-----IDDVDRGARDADWDPVVEAARQLALAEDRAIFEGYAAASITGI--RAEA
SATPIQLPADVRDYPEAVSQALTTLRLASVDGPYSV-----------------AMSAEVY
TQVNETSNH-GYPIRDHIKRLV--TGD-IVWAPAIRG---------------AFVMSTRG
GDFELTIGQDVSIGYDSHDADVVNLYFQESFTYLTHTGEAAVALFGS-------------
-------------
>A0A2U1ZLX8
-----------------------------M---NNLHRELAP------ISDAAWAEIEEE
AARSFKRNIAGRRLVDVK-G-PLGQDTAA----VTLGHRSKI---D--------------
-----------------------------S----P-S-Q--GIEAYIRRTQSLVELKVPF
TVSREA-----IDDVDRGAKDSDWEPVVEAARQLALAEDRAIFEGYAAASITGI--RAEA
SAAPIQLPADVRDYPEAFSQAISTLRLASIDGPYAV-----------------AMSAEVY
TQVNETSNH-GYPIRDHIKRLV--SGD-IVWAPAING---------------AFLMSTRG
GDFELTIGQDVSIGYDSHDGDVVNLYFQESFTYLTHTGEAAVALIGN-------------
-------------
>A0A449GU27
-----------------------------M---NNLHRELAP------ISDAAWAEIEEE
AARSFKRNIAGRRLVDVK-G-PLGQDTAA----VTLGHRSKI---D--------------
-----------------------------S----P-S-Q--GIEAYIRRTQSLVELKVPF
TVSREA-----IDDVDRGAKDSDWEPVVEAARQLALAEDRAIFEGYAAASITGI--RAEA
SAAPIQLPADVRDYPEAFSQAISTLRLASIDGPYAV-----------------AMSAEVY
TQVNETSNH-GYPIRDHIKRLV--SGD-IVWAPAING---------------AFLMSTRG
GDFELTIGQDVSIGYDSHDGDVVNLYFQESFTYLTHTGEAAVALIGN-------------
-------------
>M3UVQ2
-----------------------------M---NNLHRELAP------ISDAAWAEIEEE
ATRSFKRNIAGRRLVDVK-G-PLGQDTAA----VTLGHRSKI---D--------------
-----------------------------S----P-S-Q--GIEAYIRRTQSLVELKVPF
TVSREA-----IDDVDRGAKDSDWEPVVEAARQLALAEDRAIFEGYAAASITGI--RAEA
SAAPIQLPADVRDYPEAFSQAISTLRLASIDGPYAV-----------------AMSAEVY
TQVNETSNH-GYPIRDHIKRLV--SGD-IVWAPAING---------------AFLMSTRG
GDFELTIGQDVSIGYDSHDGDVVNLYFQESFTYLTHTGEAAVALIGN-------------
-------------
>H0R3E6
-----------------------------M---NNLHRELAP------ISSAAWEAIEEE
ASRSFKRNVAGRRLVDVK-G-PLGLDVAS----VTIGHRSKI---D--------------
-----------------------------S----P-G-T--GIVASLRHTQPLVELKVPF
SVTREA-----IDDVDRGAQDSNWDPVVDAARELALAEDRAIFDGYQAAGITGI--ASAD
GASSIALPSDVRDYPEAVSQALARLRLASVDGPYSL-----------------ALSADVY
SLVNETSNH-GYPILQHLQRVV--TGD-IVWAPAITG---------------AFAVSTRG
GDFELTIGQDVSIGYDSHDGDVVNLYFTESFTFLSYTGEAAVALTAQ-------------
-------------
>A0A2E1G578
-----------------------------M---NNLHRELAP------ISDAAWAEIEEE
ATRAFKRNSAARRLVDVN-G-PLGLDIAS----VTLGHRSKI---D--------------
-----------------------------P----P-A-D--GIVAHQRQAQPLVELKVPF
TVSREA-----IDDVDRGAQDSDWDPVRDAAAELARAEDRAIFEGYPAGGITGI--RPAA
SATPIPLPADVRDYAEALSQATTALRLASVEGPYSL-----------------ALSKDVY
TLVNETSNH-GVPIRDHLQRLLVGGGD-IVWAPAISG---------------AFLLSTRG
GDFEMSIGQDVSIGYDHHDADTVTLYFQESFTYLTYTPEAVVPFTYA------G------
-------------
>K6VP10
-----------------------------M---NNLHRELAP------ISAAAWAEIEEE
ATRSFKRNSAARRLVDVN-G-PLGLDVAS----VTLGHRSKI---D--------------
-----------------------------P----P-G-E--GIVAHTRLAQPLIELKVPF
TLRREA-----IDDVDRGSQDSDWDPVRDAAAQLAHAEDRAVFESYAAGGISGL--RASA
SATPIDLPAEVRDYPEALAQATTALRLASVEGPYSL-----------------ALSADVY
QLVNETSDH-GIPIRDHLQRMLVGGGD-IVWAPAITG---------------AFLLSTRG
GDFELSIGQDVSIGYDSHDSETVTLYFQESFTYLTYTPEAVVPFTFA------G------
-------------
>A0A3G8JNA3
-----------------------------M---SNLHRELAP------ISEAAWAEIEEE
ATRSFKRNSAARRLVDVK-G-PLGNDVAS----VTLGHRAKI---D--------------
-----------------------------S----P-A-D--GILAFARQSQSLVELKVPF
TVTREA-----IDDVDRGSKDSDWDPVRDAAAELARAEDRAIFEGYPAAGISGI--RATA
SATPIALPEDVRDYPEALAQATSALRLASVEGPYSL-----------------ALSADVY
TLVNETSNH-GVPIRDHLQRLLVAGGD-IVWAPAISG---------------AFLLSTRG
GDFELTIGQDVSIGYDSHDGDTVTLYFKESFTFLTYTPEAAVPFTVA------G------
-------------
>G7GRR2
-----------------------------M---NNLHRELAP------ISESAWKEIEDE
ATRSFKRNSAGRRLVDVN-G-PLGLDTAS----VTLGSRAKI---D--------------
-----------------------------S----P-A-D--GIAAFLRQTQPLVELKVPF
AVTREA-----IDNVDRGAKDSDWDPVRDAAAQLALAEDRAIFEGYAAAGITGI--RSQA
ASHATALPADVRDYPEAISQALTGLRLESVDGPYSL-----------------ALSADLY
SQVAETSNH-GYPIRQHIQRIL--DGE-IVWAPAITG---------------AYLISTRG
GDFELTIGQDVSIGYDSHTGDSVNLYFQESFTFLTYTPEAVIPLTVA-------------
-------------
>A0A2S0KBN0
-----------------------------M---NNLHRELAP------ISTAAWAEIEEE
ATRSFKRNSAGRRLVDVK-G-PLGLDVDS----VTVGRRSKI---D--------------
-----------------------------S----P-G-E--GIHAFIRHAQPLVELKVPF
TVSREA-----IDDVDRGASDADWDPVVRAASELARAEDRAIFEGFTAAGITGI--TEAA
SDEAIDLPEDVVDYPEAISNAINRLRLNSVDGPYSL-----------------ALSADLY
AAVNETVND-GYPVQQHLKRILV-DGE-IIWAPAITG---------------AVLVSTRG
GDFELAIGQDVSIGYDSHDADVVNLYFTESFTYLTYTAEAAVPLREK------N------
-------------
>L7LA84
-----------------------------M---NNLHRELAP------ISSAAWAEIEEE
ASRSFKRNSAGRRLVDVD-G-PLGLDVDA----VTVGHRGKI---D--------------
-----------------------------S----P-G-E--GIIAYLRKAQPLVELKVPF
TVSREA-----IDNVDRGASDSDWDPVVNAAAELAKAEDRAIFTGYSAADITGL--TEIA
P-TTLSVPKDAKDFPDALSDALSTLRLASVDGPYSL-----------------ALSAELY
SLVSESVND-GYPIREHLKRILG-SGE-IIWAPAIDG---------------AVLISTRG
GDFELTIGQDVSIGYDSHDADSVSLYFTESFTYRTFSPEAAVPLRQR------S------
-------------
>A0A261D2X7
-----------------------------M---NNLHRELAP------ISTAAWEAIEEE
AARSFKRNSAARRIVDVN-G-PLGLKLAA----VTTGKRTPI---D--------------
-----------------------------A----P-V-A--GIQASSRTSQSIVEFKVPF
IVSRDA-----VDNVDRGAQDSDWDPVIDAARTLAQAEDRAVFEGYQAAGITGI--RSES
PGDPIKLPDDVREYPEAISQALSRLRLSSVAGPYSL-----------------ALSAEVW
LKVNETSNH-GYPIIQHLQRVI--DGD-IIWAPAIDS---------------AFLLSTRG
GDFDLTIGQDVSIGYDSHDASTVSLYLQETFTFLVYTGEAAVSFDTT------TG-----
-------------
>A0A318RK18
-----------------------------M---NNLHRELAP------ISTAAWEAIEEE
ATRSFKRNSAARRIVDVN-G-PLGLELAA----VTTGKRNPI---A--------------
-----------------------------A----P-V-A--GIEASSRTSQSIVEFKVPF
TVSRDA-----VDNVDRGAQDSDWDPVIDAARTLAQAEDRAVFEGYQAAGITGI--RSES
PGDPIKLPDDVREYPEAISQALSRLRLSSVAGPYSL-----------------ALSAEVW
LKVNETSNH-GYPIIQHLQRVI--DGD-IIWAPAIDS---------------AFLLSTRG
GDFDLTIGQDVSIGYDSHDSSTVNLYLQETFTFLVYTGEAAVSFDTT------TG-----
-------------
>A0A3S0SU51
-----------------------------M---NNLHRELAP------ISAAAWEEIETE
ASRSFKRNVAGRRVVDVV-G-PLGLDAAS----VGTGRTHKI---D--------------
-----------------------------S----P-S-D--GIHASLRDSQSLVELRVPF
TITREA-----IDNVDRGSKSSDWDPVRDAARDLALAEDRAIFEGYAAAGIKGI--REDA
LG-PIKLPEDVVDLPETLAEALSKLKMESVDHPYSV-----------------AVSADLY
NAISETSNH-GYPVREHLQRQLV-EGD-ILWAPALTG---------------AYVISKRG
GDFELTIGQDVSIGYDSHTADVVNLYFIESFTFLVYTPEAAVALT---------------
-------------
>G7H6B4
-----------------------------M---NNLHRELAP------ISAAAWEEIETE
ASRSFKRNVAGRRIVDIV-G-PLGLDAAS----VGTGRTHKI---D--------------
-----------------------------S----P-T-D--GISASLRDSQSLVELRVPF
TVTREA-----IDNVDRGAKDSDWDPVRDAARDLALAEDRAIFEGYEAAGIAGI--RSQA
LG-PIKLPEEVVDYPEALAEALSALKLESVDHPYSL-----------------AASTTIY
NAISETSNH-GYPIRQHLQRQLV-EGD-ILWAPALDG---------------AYVVSKRG
GDFELTIGQDVSIGYDSHTADVVNLYFIESFTFLVYTGEAAVALI---------------
-------------
>A0A0B8ZXE8
-----------------------------M---NNLYRELAP------ITGPAWAEIEEE
ARRTFKRNIAGRRIVDVE-G-PSGFETSS----VTTGHIRHV---Q--------------
-----------------------------S----Y-S-S--GLHIRQRIVQEFVELRAPF
TVTREA-----IDDVARGSGDSDWQPVKDAATTIALAEDRAILHGLDSAGIGGI--VPNS
SNVAVTLPDSVEDYADAVAQALSSLRTAGVDGPYSL-----------------LLSEAEY
TKVSESTDH-GFPVRDHLSRQLG-AGE-IVWAPALEG---------------ALLVSTRG
GDYELHLGQDLSIGYRGHDGETVDLYLQETFGFLALTDESSVPLH-P-------------
-------------
>A0A144M0I1
-----------------------------M---NNLYRELAP------ITGPAWAEIEEE
ARRTFKRNIAGRRIVDVE-G-PSGFETSS----VTTGHIRHV---Q--------------
-----------------------------S----Y-S-S--GLHIRQRIVQEFVELHAPF
TVTREA-----IDDVARGSGDSDWQPVKDAATTMALAEDRVILHGLDSAGIGGI--VPNS
SNVAVTLPDSVEDYADAVAQALSSLRTAGVDGPYSL-----------------LLSEAEY
TKVSESTDH-GFPIRDHLSRQLG-AGE-IVWAPALEG---------------ALLVSTRG
GDYQLHLGQDLSIGYRGHDGETVDLYLQETFGFLALTDESSVPLH-P-------------
-------------
>A0A1H1MSD0
-----------------------------M---NNLYRELAP------ITGPAWAEIEEE
ARRTFKRNIAGRRIVDVE-G-PSGFETSS----VTTGHIRHV---Q--------------
-----------------------------S----Y-S-S--GLHIRQRIVQEFVELRAPF
TVTREA-----IDDVARGSGDSDWQPVKDAATTMALAEDRTILHGLDSAGIGGI--VPNS
SNAAVTLPDSVEDYADAVAQALSSLRTAGVDGPYSL-----------------LLSEAEY
TKVSESTDH-GFPIRDHLSRQLG-AGE-IVWAPALEG---------------ALLVSTRG
GDYELHLGQDLSIGYRGHDSETVDLYLQETFGFLALTDESSVPLH-P-------------
-------------
>A0A5C4X4B9
-----------------------------M---NNLYRELAP------ITGPAWAEIEEE
ARRTFKRNIAGRRIVDVE-G-PTGFETSS----VTTGHIKDV---Q--------------
-----------------------------S----Y-S-S--GLHIRQRIVQEFVELRAPF
TVTREA-----IDDVARGSGDSDWQPVKDAATTIALAEDRAILHGLDSAGIGGI--VPNS
SNAAVTLPDAVEDYADAVAQALSSLRTAGVDGPYSL-----------------LLSEAEY
TKVSESTDH-GFPIRDHLSRQLG-AGE-IVWAPALEG---------------ALLVSTRG
GDYELHLGQDLSIGYSGHDSETVDLYLQETFGFLALTDESSVPLH-P-------------
-------------
>A0A4Z0J4W1
-----------------------------M---NNLYRELAP------ITGPAWAEIEEE
ARRTFKRNIAGRRIVDVE-G-PSGFETSS----VTTGHIREV---Q--------------
-----------------------------S----Y-S-S--GLHIRQRIVQEFVELRAPF
TVTRQA-----IDDVARGSGDSDWQPVKDAATTIALAEDRAILHGIEHAGIGGI--VPNS
SNAAVSLPEAVEGYADAVAQALSSLRTAGVDGPYSL-----------------LLSEAEY
TKVSESTDH-GFPIRDHLSRQLG-AGE-IVWAPALEG---------------ALLVSTRG
GDYQLHLGQDLSIGYRGHDSETVDLYLQETFGFLALTDESSVPLH-P-------------
-------------
>A0A4Z0K9Z2
-----------------------------M---NNLYRDIAP------ITGPAWAEIEEE
ARRTFKRNIAGRRVVDVE-G-PTGFETSS----VTTGHIRDV---Q--------------
-----------------------------S----Y-S-S--GLHIRQRIVQEFVELRAPF
TVTRQA-----IDDVARGSGDSDWQPVKDAATTIAMAEDRVILHGLDSAGIGGI--VPNS
SNATVTLPDAVEDYADAVAQALSSLRTAGVDGPYSL-----------------LLSEAEY
TKVSESTDH-GFPIRDHLSRQLG-AGE-IIWAPALEG---------------ALLVSTRG
GDYELHLGQDLSIGYLGHDRETVDLYLQETFGFLALTDESSVPLH-S------GAQLWSN
-------------
>A0A2H1I3X5
-----------------------------M---NNLYRELAP------IPGPAWAEIEEE
ARRTFKRNIAGRRIVDVA-G-PTGFETSA----VTTGHIRDV---Q--------------
-----------------------------S----E-T-S--GLQVKQRIVQEYIELRTPF
TVTRQA-----IDDVARGSGDSDWQPVKDAATTIAMAEDRAILHGLDAAGIGGI--VPGS
SNAAVAIPDAVEDFADAVAQALSVLRTVGVDGPYSL-----------------LLSSAEY
TKVSESTDH-GYPIREHLSRQLG-AGE-IIWAPALEG---------------ALLVSTRG
GDYELHLGQDLSIGYYSHDSETVELYLQETFGFLALTDESSVPLS-L-------------
-------------
>A0A2H1JII0
-----------------------------M---NNLYRELAP------IPGPAWAEIEEE
ARRTFKRNIAGRRIVDVA-G-PTGFETSA----VTTGHIRDV---Q--------------
-----------------------------S----E-T-S--GLQVKQRIVQEYIELRTPF
TVTRQA-----IDDVARGSGDSDWQPVKDAATTIAMAEDRAILHGLDAAGIGGI--VPGS
SNAAVAIPDAVEDFADAVAQALSVLRTVGVDGPYSL-----------------LLSSAEY
TKVSESTDH-GYPIREHLSRQLG-AGE-IIWAPALEG---------------ALLVSTRG
GDYELHLGQDLSIGYYSHDSETVELYLQETFGFLALTDESSVPLS-L-------------
-------------
>A0A2H1IRS4
-----------------------------M---NNLYRELAP------IPGPAWAEIEEE
ARRTFKRNIAGRRIVDVE-G-PTGFETSA----VTTGHIRDV---Q--------------
-----------------------------S----E-T-S--GLQVKQRIVQEYIELRTPF
TVTRQA-----IDDVARGSGDSDWQPVKDAATTIAMAEDRAILHGLDAAGIGGI--VPGS
SNAAVAIPDAVEDFADAVAQALSVLRTVGVDGPYSL-----------------LLSSAEY
TKVSESTAH-GYPIREHLPRQLG-AGE-IIWVPALEG---------------ALLVSTRG
GDYELHLGQDLSIGYYSHDSETVELYLQETFGFLALTDESSVPLS-L-------------
-------------
>A0A1D7VZ58
-----------------------------M---NNLYRDLAP------VTDSAWAEIEEE
ARRTFKRNIAGRRIVDVE-G-PTGFETSS----VGTGHIRTL---G--------------
-----------------------------S----T-G-G--DISIKQRISQEFIELRVPF
TVTRQA-----IDDVERGSGDSDWQPVKDAATTIAMAEDSAILHGLDSAGIGGI--VPGS
SNTPVAIPDAVEDFADSVAQALSGLRKAGVDGPYSL-----------------LLSSEEY
TKVSESTDH-GYPVRDHLSRLLG-DGE-IIWAPALEG---------------ALLVSVRG
GDYELHLGQDLSIGYHSHNGDSVELYLQETFGFLALTDESSVPLH-R-------------
-------------
>A0A3Q8SVS0
-----------------------------M---NNLYRDLAP------VTDSAWAEIEEE
ARRTFKRNIAGRRIVDVE-G-PTGFETSS----VGTGHIRTL---G--------------
-----------------------------S----T-G-G--DISIKQRISQEFIELRVPF
TVTRQA-----IDDVERGSGDSDWQPVKDAATTIAMAEDSAILHGLDSAGIGGI--VPGN
SNTPVAIPDAVEDFADSVAQALSGLRKAGVDGPYSL-----------------LLSSEEY
TKVSESTDH-GYPVRDHLSRLLG-DGE-IIWAPALEG---------------ALLVSVRG
GDYELHLGQDLSIGYHSHNGDSVELYLQETFGFLALTDESSVPLH-R-------------
-------------
>A0A4Z0KJC4
-----------------------------M---NNLYRDLAP------VTDSAWAEIEEE
ARRTFKRNIAGRRIVDVE-G-PTGFETSS----VGTGHIRTL---G--------------
-----------------------------S----T-G-G--DISIKQRISQEFIELRVPF
TVTRQA-----IDDVERGSGDSDWQPVKDAATTIAMAEDSAILHGLDSAGIGGI--VPGS
SNTPVAIPDAVEDFADSVAQALSGLRKAGVDGPYSL-----------------LLSSEEY
TKVSESTDH-GYPVRDHLSRLLG-DGE-IIWAPALEG---------------ALLVSVRG
GDYELHLGQDLSIGYHSHDGDSVELYLQETFGFLALTDESSVPLH-R-------------
-------------
>A0A2H1JK91
-----------------------------M---NNLYRDLAP------VTDSAWAEIEEE
ARRTFKRNIAGRRIVDVE-G-PTGFETSS----VGTGHIRTL---V--------------
-----------------------------S----T-G-G--DISIKQRISQEFIELRVPF
TVTRQA-----IDDVERGSGDSDWQPVKDAATMIAMAEDSAILHGLDSAGIGGI--VPGS
SNTPVAIPDAVEDFADSVAQALSGLRKAGVDGPYSL-----------------LLSSEEY
TKVSESTDH-GYPVRDHLSRLLG-DGE-IIWAPALEG---------------ALLVSVRG
GDYELHLGQDLSIGYHSHNGDSVELYLQETFGFLALTDESSVPLH-R-------------
-------------
>A0A021XHD3
-----------------------------M---NNLHRELAP------VSEAAWAAIKEE
ATRTLKRHLAARRVVDMV-G-PSGLGLSA----VGTGHVEPV---T--------------
-----------------------------P----P-A-E--GVQSVKREVKALVELRVPF
QLSRSA-----IDDVERGALDSDWSPVKEAMRKIAHAEDRAVFDGYAAADIEGI--RAAA
SNPAEPLPTNVKRYSDAVARAVGQLRLAGVEGPYAL-----------------VLGGDAY
MAASGGSDD-GYPVFHHIERIA--DGG-VIWAPAIEG---------------GLVLSLRG
GDFELTVGQDFSIGYLNHSAITVDLYVQESFTFRTLTTEAAVVL--S------PE-----
-------------
>A0A4Q8MHR6
-----------------------------M---NNLHRELAP------VSEAAWAAIEEE
ATRTLKRHLAARRVVDMV-G-PSGLGLSA----VGTGHVEPV---T--------------
-----------------------------P----P-A-E--GVQSVKREVKALVELRVPF
QLSRSA-----IDDVERGALDSDWSPVKEAMRKIAHAEDRAVFDGYAAADIEGI--RAAA
SNPAEPLPTNVKRYSDAVARAVGQLRLAGVEGPYAL-----------------VLGGDAY
MAASGGSDD-GYPVFHHIERIA--DGG-IIWAPAIEG---------------GLILSLRG
GDFELTVGQDFSIGYLNHSAITVDLYVQESFTFRTLTTEAAVVL--S------PE-----
-------------
>A0A1A9G9R3
-----------------------------M---NNLHRELAP------VSEAAWTEIEEE
AARTLKRHLAARRVVDMV-G-PAGLGLSA----VGTGHVMPI---A--------------
-----------------------------P----P-A-E--GVQSVRRDVKALVELRVPF
QLSRNA-----VDDVERGALDSDWSPVKEAMQKIAFAEDRAVFDGYAAAGIEGI--RAAA
SNPAVPLPQGVKRYSDAVARAVGRLRLAGVEGPYAL-----------------VLGGDAY
MAASGGSDD-GYPVFHHIERIV--DGG-IIWAPAIEG---------------GLVLSLRG
GDFELTVGQDFSIGYLGHSATTVDLYVQESFTFRTLTTEAAVAL--S------PE-----
-------------
>A0A4R2D2R6
-----------------------------M---NNLHRELAP------VSEAAWTEIEEE
AARTLKRHLAARRVVDMV-G-PAGLGLSA----VGTGHVVPI---A--------------
-----------------------------P----P-A-E--GVQSVRREVKALVELRVPF
QLSRNA-----VDDVERGALDSDWSPVKEAMQKIAFAEDRAVFDGYAAAGIEGI--RAAA
SNPAVPLPQGVKRYSDAVARAVGRLRLAGVEGPYAL-----------------VLGGDAY
MAASGGSDD-GYPVFHHIERIV--DGG-IIWAPAIEG---------------GLVLSLRG
GDFELTVGQDFSIGYLGHSATTVDLYVQESFTFRTLTTEAAVAL--S------PE-----
-------------
>A0A2U2DMV9
-----------------------------M---NNLHRELAP------ISEAAWAGIEEE
AARTLKRHLAARRVVDMV-G-PSGPGLSA----VGTGHVLPI---A--------------
-----------------------------P----P-G-E--GIQSLRREVKPLVELRVPF
QLSRSA-----IDDVERGALDSDWSPVKEAMRKIAFAEDRAVFDGYAAAGIDGI--RNLA
SNPAVPLSPGVKRYPDAVARAVGELRLAGVEGPYAL-----------------ILGADAY
MAASGGSDD-GYPVFHHIERIV--DGG-IIWAPAIEG---------------GLVLSLRG
GDFELTVGEDFSIGYLSHSATTVDLYVQESFTFRMLTTEAAVAL--S------TE-----
-------------
>A0A0Q6SGF5
-----------------------------M---NNLHRKLAP------ISEAAWAEIEEE
AARTLKRHLAARRVVDMV-G-PSGLGLAA----VGTGHVAPI---T--------------
-----------------------------P----P-A-E--GIQSVTREAKPLVELRVPF
QLSRSA-----IDDVERGALDSDWSPVKEAMRKIAFAEDRAVFDGYAAAGIGGI--RVEA
SNPAVPLPASVKRYSDAVARAVGQLRLAGVEGPYAL-----------------VLGGDAY
TAASGGSDD-GYPVFHHIERIV--DGG-IIWAPAIEG---------------GLVLSLRG
GDFELTVGQDFSIGYLSHSATTVDLYVEVSVTFRTLTTEAAVVL--A------PEQPQT-
-------------
>A0A0C3RKG1
-----------------------------M---NNLHRELAP------ISGKAWAQIEEE
ASRTLRRHLAARRVVDVP-E-PKGLELSA----VGTGHLHQI---E--------------
-----------------------------A----P-G-D--GIQAAQRDIKAIVELRVPF
ELTRQA-----IDDVERGAMDSDWWPVKEAARKIAFAEDRAIFDGYAAAGIQGI--REGS
SNPGVVLPSNVRDYPDAVAQAVNQLRLAGVNGPYAL-----------------VLGADAY
TAASGGSNE-GYPVFHHIERVV--DGG-IIWAPAIEG---------------GFVLTIRS
GDFELDIGQDISIGYASHSGTVVELYFLETFTFQLLTTEAVVVL--T------RGEK---
-------------
>A0A0V8SPE9
-----------------------------M---NNLHRELAP------ISDKAWAQIDEE
ATRTLKRHLAARRVVDVP-P-PGGLGLSA----VGTGHLHAL---Q--------------
-----------------------------A----P-A-E--GIQAAQRDARAIVELRVPF
ELSRQA-----IDDVERGSDDSDWDPLKDAARKLAFAEDRAVFDGYAAAGIQGI--RQAS
SNAGVVLPANVRGYSGAVAQALSQLRLAGVNGPYAL-----------------VLGADAY
TAASGGSDE-GYPVFHHMEQQV--DGG-IIWAPALEG---------------GFVLSTRG
GDFELDIGQDISIGYASHSATSVELYFLETFTFRVLTSEASVVL--T------PGKK---
-------------
>A0A1A5D6W3
-----------------------------M---NNLHRELAP------ISDKAWAQIDEE
ATRTLKRHLAARRVVDVP-P-PGGLGLSA----VGTGHLHAL---Q--------------
-----------------------------A----P-A-E--GIQAAQRDARAIVELRVPF
ELSRQA-----IDDVERGSDDSDWDPLKDAARKLAFAEDRAVFDGYAAAGIQGI--RQAS
SNAGVVLPANVRGYSGAVAQALSQLRLAGVNGPYAL-----------------VLGADAY
TAASGGSDE-GYPVFHHMEQQV--DGG-IIWAPALEG---------------GFVLSTRG
GDFELDIGQDISIGYASHSATSVELYFLETFTFRVLTSEASVVL--T------PGKK---
-------------
>W5ILS2
-----------------------------M---NNLHRELAP------ISDKAWAQIDEE
ATRTLKRHLAARRVVDVP-Q-PGGLGLSA----VGTGHLHAL---Q--------------
-----------------------------A----P-A-E--GIQAAQRDARAIVELRVPF
ELSRQA-----IDDVERGSDDSDWDPLKDAARKLAFAEDRAVFDGYAAAGIQGI--RQAS
SNAGVVLPANVRGYSGAVAQALSQLRLAGVNGPYAL-----------------VLGADAY
TAASGGSDE-GYPVFHHMEQQV--DGG-IIWAPALEG---------------GFVLSTRG
GDFELDIGQDISIGYASHSATSVELYFLETFTFRVLTSEASVVL--T------PGKK---
-------------
>A0A127MTS8
-----------------------------M---NNLHRELAP------ISDKAWAQIDEE
ATRTLKRHLAARRVVDVP-P-PGGLGLSA----VGTGHLHAL---Q--------------
-----------------------------A----P-A-E--GIQAAQRDARAIVELRVPF
ELSRQA-----IDDVERGSDDSDWDPLKDAARKLAFAEDRAVFDGYAAAGIQGI--RQAS
SNAGVVLPANVRGYSGAVAQALSQLRLAGVNGPYAL-----------------VLGADAY
TAASGGSDE-GYPVFHHMEQQV--DGG-IIWAPALEG---------------GFVLSTRG
GDFELDIGQDISIGYASHSATSVELYFLETFTFRVLTSEASVVL--T------PGKKG--
-------------
>A0A1A9KCU5
-----------------------------M---NNLHRELAP------ISDKAWAQIDEE
ATRTLKRHLAARRVVDVP-P-PGGLGLSA----VGTGHLHAL---Q--------------
-----------------------------A----P-A-E--GIQAAQRDARTIVELRVPF
ELSRQA-----IDDVERGSDDSDWDPLKDAARKLAFAEDRAVFDGYAAAGIQGI--RQAS
SNAGVVLPANVRGYSGAVAQALSQLRLAGVNGPYAL-----------------VLGADAY
TAASGGSDE-GYPVFHHMEQQV--DGG-IIWAPALEG---------------GFVLSTRG
GDFELDIGQDISIGYASHSATSVELYFLETFTFRVLTSEASVVL--T------PGKKG--
-------------
>A0A1S1GCC2
-----------------------------M---NNLHRELAP------ISDKAWAQIDEE
ATRTLKRHLAARRVVDVP-P-PGGLGLSA----VGTGHLHAL---Q--------------
-----------------------------A----P-A-E--GIQAAQRDARAIVELRVPF
ELSRQA-----IDDVERGSDDSDWDPLKDAARKLAFAEDRAVFDGYAAAGIQGI--RQAS
SNAGVVLPTNVRGYSGAVAQALSQLRLAGVNGPYAL-----------------VLGADAY
TAASGGSDE-GYPVFHHMEQQV--DGG-IIWAPALEG---------------GFVLSTRG
GDFELDIGQDISIGYASHSATSVELYFLETFTFRVLTSEASVVL--T------PGKKG--
-------------
>A0A4Z0IJ42
-----------------------------M---NNLHRELAP------ISDKAWAQIDEE
ATRTLKRHLAARRVVDVP-P-PGGLGLSA----VGTGHLHAL---Q--------------
-----------------------------A----P-A-E--GIQAAQRDARAIVELRVPF
ELSRQA-----IDDVERGSDDSDWDPLKNAARKLAFAEDRAVFDGYAAAGIQGI--RQAS
SNAGVVLPANVRGYSGAVAQALSQLRLAGVNGPYAL-----------------VLGADAY
TAASGGSDE-GYPVFHHMEQQV--DGG-IIWAPALEG---------------GFVLSMRG
GDFELDIGQDISIGYTSHSATSVELYFLETFTFRVLTSEASVVL--T------PGKK---
-------------
>A0A1Q3W3Y7
-----------------------------M---NNLHRELAP------ISDKAWAQIEQE
ASRTLKRHLAARRVVDVP-D-PKGLDLAA----VGTGHTHPI---K--------------
-----------------------------P----P-G-D--GIQVAQHDAKALIELRVPF
ELSRQQ-----IDDVERGAADSDWSPVKEAARKIAFAEDRAVFDGYEAAGIHGI--RQGS
SNTAIALPASVRGYASAVAQAVSQLRLAGCNGPYAL-----------------VLGTDAY
TAASGGSDE-GYPVFHHLERMV--DGG-IIWAPAIAG---------------GLVLSTRG
GDFELDIGQDISIGYLSHTSTTVELYFLESFTFRLLTTEASVVL--S------PEKK---
-------------
>A0A1I3FPX6
-----------------------------M---NNLHRELAP------ISDSAWGQIEEE
ASRTLKRHLAARRVVDVI-G-PKGLELSA----VGTGHLKQI---E--------------
-----------------------------G----L-A-E--GVQSAQREVKALVELRVPF
ELTRQA-----IDAVERGAMDSDWSPVKEAARKIAFAEDRSVFDGYAAAGIQGI--REGS
SNRVVPFPSKIGGYPDAVAQAVSRLRLAGVNGPYAL-----------------VLGAEAY
TAASGGSDE-GYPLLHHIERVA--DGG-IIWAPAIEG---------------GFVLTTRG
GDFELDIGQDISIGYLSHSSTMVELYLQETFTFRMLTSEAAVVL--A------PVSP---
-------------
>A0A546ZAS2
-----------------------------M---NNLHRQLAP------ISDSAWAQIEEE
ASRTLKRHLAARRVVDVQ-D-PGGVELSA----VGTGHLKPI---P--------------
-----------------------------G----P-G-D--GVQTALREVKTLVELRVPF
KLTRQA-----IDDVERGAEDSDWSPVKDAARKIAFAEDRSVFDGYAAAGIQGI--REGS
SNPILPLPSNVRGYPDAIAKAVSQLRLAGVNGPYAL-----------------VLGTEAY
TAASGGSDD-GYPVFHHIERVV--DGG-IIWAPAIEG---------------GFVLTTRG
GDFELDIGQDISIGYLSHSSTVVELYLQETFTFRMLTAEAAVVL--A------PSET---
-------------
>B9JHD1
-----------------------------M---NNLHRQLAP------ISDSAWAQIEEE
ASRTLKRHLAARRVVDVQ-D-PGGVELSA----VGTGHLKPI---P--------------
-----------------------------G----P-G-D--GVQTALREVKTLVELRVPF
KLTRQA-----IDDVERGAEDSDWSPVKDAARKIAFAEDRSVFDGYAAAGIQGI--REGS
SNPILPLPSNVRGYPDAIAKAVSQLRLAGVNGPYAL-----------------VLGTEAY
TAASGGSDD-GYPVFHHIERVV--DGG-IIWAPAIEG---------------GFVLTTRG
GDFELDIGQDISIGYLSHSSTVVELYLQETFTFRMLTAEAAVVL--A------PSET---
-------------
>A0A5M8UMK4
-----------------------------M---NNLHRQLAP------ISDSAWAQIEEE
ASRTLKRHLAARRVVDVQ-D-PGGVELSA----VGTGHLKPI---P--------------
-----------------------------G----P-G-D--GVQTALREVKTLVELRVPF
KLTRQA-----IDDVERGAEDSDWSPVKDAARKIAFAEDRSVFDGYAAAGIQGI--REGS
SNPILPLPSNVRGYPDAVAKAVSQLRLAGVNGPYAL-----------------VLGTEAY
TAASGGSDD-GYPVFHHIERVV--DGG-IIWAPANEG---------------GFVLTTRG
GDFELDIGQDISIGYLSHSSTVVELYLQETFTFRMLTAEAAVVL--A------PSET---
-------------
>A0A1I7ECW2
-----------------------------M---NNLYRELAP------ISDSAWDQIEDE
ASRTLKRHLAARRVVDVI-G-PKGVDFSA----VGTGHIKQI---Q--------------
-----------------------------G----P-G-E--GVLSAQREVQALVELRVPF
ELTRQA-----IDDVERGAADSDWSPVKEAARKIAFAEDRSIFHGYAAAGIQGI--REGS
SNAIVPLPGNVKSYPGAIAQAVSQLRLAGVNGPYAL-----------------ILGAEAY
TAASGGSDE-GYPVFRHIEHEV--DGG-VIWAPAIEG---------------GFVITTRG
GDFELDIGQDLSIGYLSHSSTVVELYLQETFTFRMLTSEAAIIL--A------PSDKS--
-------------
>A0A3A3H3H9
-----------------------------M---NNLYRELAP------ISDSAWDQIEDE
ASRTLKRHLAARRVVDVI-G-PKGVDFSA----VGTGHIKQI---Q--------------
-----------------------------G----P-G-E--GVLSAQREVQALVELRVPF
ELTRQA-----IDDVERGAADSDWSPVKEAARKIAFAEDRSIFHGYAAAGIQGI--REGS
SNPTVPLPDNVKSFPNAVAQAVSQLRLAGVNGPYAL-----------------ILGAEAY
TAAGGGSDE-GYPVFRHIEHEV--DGA-VIWAPAIEG---------------GFVITTRG
GDFELDIGQDLSIGYLSHSSTVVELYLQETFTFRMLTSEAAIVL--A------SSGKS--
-------------
>A0A2S9JA79
-----------------------------M---NNLHRELAP------ISASAWEQIEEE
ASRTLKRHLAARRVVDVA-G-PKGVDFSA----VGTGHVKPI---Q--------------
-----------------------------G----L-G-E--GIQSVQREVKPLVEVRVPF
ELTRQA-----IDDVERGSTDSDWTPVKDAARKLAFAEDRSVFDGFAAAAIQGI--REGS
SNAPVPLPPIATGYPQAVAQAVSQLRLAGVNGPYAL-----------------VLGAEAY
TAASGGSDE-GYPVFHHIEREV--DGG-IIWAPALAG---------------GFVLTTRG
GDFELDIGQDISIGYLSHSSTAVELYLQETFTFRMLTAEAAVVL--S------AA-----
-------------
>A0A431PI52
-----------------------------M---NNLHRHLAP------ISAGAWEQIEQE
ASRTLKRHLAARRVVDVV-G-PKGVDFSA----VGTGHLKQI---S--------------
-----------------------------G----P-G-D--GIQAAQRDVKALVELRVPF
ELTRQA-----IDDVERGATDSDWSPVKDAARKIAFAEDRAVFEGYAAAAIQGI--REGS
SNAAVTLPASVKGYPDAVAQAVSELRLAGCEGPYAL-----------------VLGGNAY
TAASGGSDD-GYPVFHHIERVV--DGG-IIWAPAIEG---------------GFVLTTRG
GDFELDIGQDFSIGYLSHSSSVVELYLQETFTFRQFTAEAAVALV-I------PKK----
-------------
>K8PK35
-----------------------------M---NNLHRHLAP------ISAGAWEQIEQE
ASRTLKRHLAARRVVDVV-G-PKGVDFSA----VGTGHLKPI---S--------------
-----------------------------G----P-G-D--GIQAAQRDVKALVELRVPF
ELTRQA-----IDDVERGATDSDWSPVKDAARKIAFAEDRAVFEGYAAAAIQGI--REGS
SNAAVTLPASVKGYPDAVAQAVSELRLAGCEGPYAL-----------------VLGGNAY
TAASGGSDD-GYPVFHHIERVV--DGG-IIWAPAIEG---------------GFVLTTRG
GDFELDIGQDFSIGYLSHSSSVVELYLQETFTFRQLTAEAAVALV-T------PKK----
-------------
>F7QRG8
-----------------------------M---NNLHRHLAP------ISEAAWEQIEQE
ASRTLKRHLAARRVVDVV-G-PKGTELAA----VGTGHLHQI---Q--------------
-----------------------------S----P-D-D--GVLASQRESQPLIEIRVPF
ELTRQA-----IDDVERGASDSDWSPVKEAARKIAFAEDRAVFDGYGAAGIQGF--RTGS
SNSGVTLPASVKGYPDTIAQAVSQLRLAGCEGPYAL-----------------VLGADAY
TAASGGSDE-GYPVFHHIERIV--DGG-VIWAPALRG---------------GFLLTTRG
GDFELDIGQDFSIGYLSHSSTAVELYLQESFTFRLLTTEASVVL--A------PAG----
-------------
>K8P3A0
-----------------------------M---NNLHRHLAP------ISEAAWEQIEQE
ASRTLKRHLAARRVVDVV-G-PKGTELAA----VGTGHLHQI---Q--------------
-----------------------------S----P-D-D--GVLASQRESQPLIEIRVPF
ELTRQA-----IDDVERGASDSDWSPVKEAARKIAFAEDRAVFDGYGAAGIQGF--RTGS
SNSGVTLPASVKGYPDAIAQAVSQLRLAGCEGPYAL-----------------VLGADAY
TAASGGSDE-GYPVFHHIERIV--DGG-VIWAPALKG---------------GFLLTTRG
GDFELDIGQDFSIGYLSHSSTAVELYLQESFTFRLLTTEASVVL--T------PAG----
-------------
>A0A380W6L6
-----------------------------M---NNLHRQLAP------ISDEAWEQIEQE
ASRTLKRHLAARRVVDVV-G-PKGFDVSA----VGTGHLKQI---K--------------
-----------------------------S----P-G-D--GVETRQREVKAFVELRVPF
QLTRQA-----VDDVDRGAEDSDWSPVKEAARKIAFAEDRAVFDGFTAAGIQGI--REGA
SNAPVALPANAKGYPGAVAQAVSRLRLAGVNGPYAL-----------------VLGADAY
TAATGGSDD-GYPILHHIEREV--DGG-IIWAPAIKG---------------GFVLTTRG
GDFQLDIGQDISIGYLSHSGTVIDLYLQGTFTFQMLTSEAVVVL--G------PAGK---
-------------
>A0A1M2YUU9
-----------------------------M---NNLHRELAP------ISDAAWAEIEEE
AKRTLKRHLAARRVVDVV-G-PKGLDFSA----VGTGHVRQV---A--------------
-----------------------------A----P-G-D--GVQSVQREVKALVELRVPF
QLSRQQ-----IDDVERGAEDSDWSPVKEAAKRIAFAEDRAVFDGYAAANIHGI--REGT
SNPGVALPSKADDYPGAVARAVSQLRLAGCNGPYAL-----------------VLGADAY
TAASGGSDD-GYPILHHIERLV--DGG-IVWAPAIQG---------------AFLMTTRG
GDFELDIGQDISIGYSSHSSTAVELYFLESFTFRLLTTEAVVVL--A------PEEGKAK
-------------
>A0A4S4AA70
-----------------------------M---NNLHRELAP------ISDAAWAEIEEE
ATRTLKRHLGARRVVDVV-G-PKGLDFSA----VGTGHVRQI---A--------------
-----------------------------A----P-G-D--GIQSVQREVKALVELRVPF
QLSRQQ-----IDDVERGATDSDWSPVKEAAKTIAFAEDRAVFDGYAVAGIQGI--REGT
SNAGVALPAKADDYPAAVAQAVSQLRLAGCNGPYAL-----------------VLGADAY
TAASGGSDD-GYPILHHIERLV--DGG-IVWASAIQG---------------AFVLTTRG
GDFELDIGQDISIGYASHSGTAVDLYFQESFTFRLLTTEAVVVL--E------PQEA---
-------------
>A0A5B8B8Q0
-----------------------------M---NNLHRELAP------ISDAAWAEIEEE
ATRTLKRHLGARRVVDVV-G-PKGLDFSA----VGTGHVRQI---A--------------
-----------------------------A----T-G-D--GIQSVQREVKALVELRVPF
QLSRQQ-----IDDVERGATDSDWSPVKEAAQKIAFAEDRAVFDGYAAAGIQGI--REGT
SNAGVALPAKVDDYPAAVAQAISQLRLAGCNGPYAL-----------------VLGADAY
TAASGGSDD-GYPILHHIERLV--DGG-IVWAPAIQG---------------AFVLTTRG
GDFELDIGQDISIGYASHSGTAVELYFQESFTFRLLTTEAVVVL--E------PQEA---
-------------
>A0A330GWT3
-----------------------------M---NNLHRELAP------ISTAAWEQIEEE
ASRTLKRHLAARRVVDVV-G-PKGLDFSA----AGTGHARQI---P--------------
-----------------------------G----S-G-E--GIQTLLREAKPLVELRVPF
ELSRQA-----IDDVERGATDSDWSPVKEAARKIAFAEDRAVFDGYAAAGIQGI--RDGS
SNAHLALPSNVKSYPGAVAQAVGELKLAGCNGPYAL-----------------VLGADAY
TAASGGSDD-GYPVFHHIERVV--DGG-VIWAPAIAG---------------AFLLTTRG
GDFELDIGQDFSIGYSSHSATSVELYFFLSFTFRLLTTEASVVL--D------PEKMEK-
-------------
>A0A503JYQ3
-----------------------------M---NNLHRELAP------ISSAAWEQIEEE
ASRTLKRHLAARRVVDVV-G-PKGIDFSA----VGTGHTRQI---P--------------
-----------------------------G----L-G-E--GIQTVLREAKPLVELCVPF
ELSRQA-----IDDVERGATDSDWSPVKEAARKIAFAEDRSVFDGYAAAGIQGV--REGS
SNPHLMLPSNVKAYSSAAAQAVSELKLAGCNGPYAL-----------------VLGADAY
TAASGGSDD-GYPVFHHIERVV--DGG-VIWAPAVAG---------------AFLLTTRG
GDFELDIGQDISIGYSNHSATSVELYFFQSFTFRLLTTEASVVL--D------PEKTRK-
-------------
>A0A503ISD8
-----------------------------M---NNLHRELAP------ISDATWAQIEDE
ASRTLKRHLAARRVVDVV-G-PKGVDFSA----VGTGHLKQL---P--------------
-----------------------------V----F-D-D--GVQSAQREVKALVELRVPF
ELTRQA-----IDDVERGATDSDWSPVKEAARKIAFAEDRSVFDGYAAAGIQGI--RQGS
SNPALRLPSNVMNYAEAVGHAVSQLRLAGVNGPYAL-----------------VLGAAAY
TAASGGSDE-GYPVFHHLERVV--EGG-IVWAPAIEG---------------GFVLSTRG
GDFELDIGQDISIGYLNHSGTAVELYLQETFTFRLLTTEAVVVL--A------AEEAAQP
RGRK---------
>A0A1M3MG73
-----------------------------M---NNLHRHLAP------ISDEAWEQIEQE
ASRTLKRHLSARHVVDVV-G-PQGFDVSS----VGTGHLKPI---A--------------
-----------------------------S----P-G-E--GVQTRQREVMPFVELRVPF
QLTREA-----IDDVARGSEDSDWWPVKEAAQKIAFAEERAVYEGYAAAGIQGM--REGA
SNPPLTLPASMKAYPDVVAKAVSALKLAGCNGPYAV-----------------ILGADAY
TAASGGSDD-GYPVFHHIEREV--DGG-IFWAPAIQG---------------GFVVTTRG
GDFELDLGQDFSIGYLSHSSTTVELYLQETFTFRILTSEAAVAL--S------PLAK---
-------------
>A0A2S9QJJ7
-----------------------------M---NNLHRELAP------ISDGAWAEIEEE
AARTLKRHLAARRVVDLQ-G-PQGLAASA----VGTGHIRPL---A--------------
-----------------------------G----P-G-E--GVEAVQREVKAFVELRVPF
ELARAA-----IDDVERGAVDSDWSPVKEAARKLAFAEDRAVFDGFAAAGIEGI--RQGL
SNPALALPVQVKSYPDVVAQAVSQLRLAGVEGPYAL-----------------VLGADAY
TAAAGGSDD-GYPVFQHMERLV--DGP-IIWAPAIEG---------------GLVLTTRG
GDFELSVGQDISIGYASHSATSVQLYFQESLTFRLLTAEAAVAL--L------PGKQ---
-------------
>A0A5C1WA31
-----------------------------M---NNLHRELAP------ISEAAWAQIEEE
ATRTLKRHLAARRVVDVA-G-PQGLAASA----VGTGHILPL---A--------------
-----------------------------G----P-G-E--GVQAAQREVKALVELRVPF
ELARQA-----IDDVERGAADSDWSPVKEAARKLAFAEDRSVFDGFAAAGIAGI--RQGL
SNPALTLPAQVKAYPDVVAQAVSQLRLAGVDGPYAL-----------------VLGADAY
TAAAGGSDD-GYPVFHHIERLV--DGP-VIWAPAIEG---------------GLVLTTRG
GDFELSVGQDISIGYASHSTTSVQLYFQESLTFRLLTTEAAVAL--L------PAKK---
-------------
>A0A218PUF9
-----------------------------M---NNLHRELAP------ISDKAWAQIEEE
ASRTLKRHMAARRVVDVS-D-TKGPELAA----VGTGHLRQI---K--------------
-----------------------------A----P-G-D--GIQASQREAKPLVELRVPF
ELSRQA-----IDDVDRGAEDSDWSPVKEAARKIAYAEDRSIFDGYAAAAIQGI--REGS
SNANIPLPPNVQGYPAAVAQAVSQLKLAGVNGPYAL-----------------VLGADAY
TTASGGNEE-GYPVFHHLERIV--DGG-IFWAPAIKG---------------AFVLTKRG
GDFALDIGQDISIGYLSHSATSVELYFQESFTFRVLTTEASVVL--T------TGEKPAG
R------------
>A0A0X7A4M1
---M------------------------TM---NNLHRELAP------ISEKAWEQIEEE
AKRTLKRHLAARRVVDVD-G-PKGAEFAA----AGTGHLKKL---E--------------
-----------------------------S----P-G-E--GVQASLREVKPVVELRVPF
ELARSA-----IDDVERGSEDSDWSPVKDAARTLAFSEDRAVFEGFAAAGIQGI--REGS
SNQALPLPPSLKNYPDVVAKAVSQLRLAGVQGPYAL-----------------VLGEETY
TAASGGSDE-GYPVFHHIEKVV--DGG-IIWAPAIKG---------------GYVLTTRG
GDFEFDLGQDISIGYLSHTATTVELYFQESFTFRMLTAEAAIAL--L------SPEGSVD
KAP----------
>A0A420FVB6
-----------------------------M---NNLHRELAP------ISEKAWEQIEEE
AKRTLKRHLAARRVVDVD-G-PKGAEFAA----AGTGHLKKL---E--------------
-----------------------------S----P-G-E--GVQASLREVKPVVELRVPF
ELARSA-----IDDVERGSEDSDWSPVKDAARTLAFSEDRAVFEGFAAAGIQGI--REGS
SNQALPLPPSLKNYPDVVAKAVSQLRLAGVQGPYAL-----------------VLGEETY
TAASGGSDE-GYPVFHHIEKVV--DGG-IIWAPAIKG---------------GYVLTTRG
GDFEFDLGQDISIGYLSHTATTVELYFQESFTFRMLTAEAAIAL--L------SPEGSVD
KAP----------
>A0A1C3W0F1
-----------------------------M---DNLHRKLAP------ISNKAWEQVEEE
ARRTLKRHLAARRVVDVD-G-PKGAEFSA----AGTGHLKQV---A--------------
-----------------------------G----L-G-D--GVQASLRDVKAVVELRVPF
ELSRSA-----IDDVERGSEDSDWSPVKEAARKLAFSEDRAVFDGFAAAGIQGI--REAS
SNPALNLPSSLKNYPDVVAKAVSQLRLAGVQGPYAL-----------------VLGEEEY
TAASGGSDE-GYPVFHHIEKVV--DGR-IIWAPAIKG---------------GFVLTTRG
GDFSLDLGQDISIGYLSHSATTVELYFQESFTFRMLTAEAAIAL--L------PAQAAAD
KSA----------
>A0A1M3Q4I0
-----------------------------M---DNLHRELAP------ISHKAWEQIEEE
AKRTLKRHLAARHVVDVD-G-PKGSEFSA----TGTGHLKTV---A--------------
-----------------------------S----P-G-E--GVQASLREVRAVVELRVPF
ELSRSA-----IDDVERGSEDSDWSPVKEAARKLAFSEDRAVFEGFAAAGIQGI--REAS
SNPALTLPSSLKNYPDLVAKAVSQLRLAGVQGPYAL-----------------VLGGEAY
TAASGGSDE-GYPVFHHIEKIV--DGG-IIWAPAIKG---------------GFVLTTRG
GDFELELGQDISIGYLSHSAKTVELYFQESFTFRVLTAEAAVAL--L------PVPAEVG
KGA----------
>A0A2W5H832
-----------------------------M---NNLHRELAP------VSDQAWEQIEQE
AKRTLKRHLAARRVVDVD-G-PKGSDYSA----TGTGHLRSL---E--------------
-----------------------------S----P-V-E--GVQASQREVKAVVELRIPF
ELTRAA-----IDDVERGSEDSDWGPLKDAARKLAFAEDRAVFEGFPAAGIQGI--RQGS
SNSALTLSSSIKNYPDIVARAVGDLRLAGVEGPYAL-----------------VLGAKAY
TAASGGSDE-GYPVFHHIERIV--NGG-IIWAPAIEG---------------GFVLSTRG
GDFDMDIGQDISIGYLSHTATTVELYLQESFTFRVLTAEAAVVL--L------PS-----
-------------
>A0A2P9HEY7
-----------------------------M---NNLHRNLAP------ISASAWEQIEQE
AARTLKRHLSARRVIDVK-G-PHGFDLSA----VGTGHLKEI---A--------------
-----------------------------S----P-G-D--GIQTRQREVKPLVEVRVPF
QLSREA-----IDDVDRGAHDSDWSPVKEAAQRIAFAEERAVYTGFSGANIQGM--AQGS
SNAALTLPSDIKSYPDVIAKAVSVLRLAGCNGPYAV-----------------VLGADAY
TAASGGNDD-GYPVFHHIERIV--DGG-VFWAPAVDG---------------AFVLTTRG
GDFELDIGQDVSIGYLGHSATTVDLYLQESFTFQMFTSEAAVSIT-A------PPR----
-------------
>A0A1I5XXD4
-----------------------------M---NNLYRELAP------ISDEAWAQIEEE
ASRTLKRHLGARHVVDVV-G-PKGFDFSA----AGTGHTKQI---E--------------
-----------------------------A----P-G-D--GIQAVQREVKALAELRVPF
ELSRQA-----IDDVERGSDDSDWDPLKDAAKKIAFAEDRAIFEGYAAANIQGM--RQES
SNAALTLSSNVRNYPDIVAQAISELRLAGVNGPYRL-----------------VLGADAY
TIATGGSDE-GYPVLQHIYRLV--EGE-IIWAPAIKG---------------GFVLSTRG
GDFELDLGQDISIGYLSHTETAVKLYLQESFTFRVLTTEACVAL--N------SSVK---
-------------
>A0A4R8DFI8
-----------------------------M---NNLFRELAP------ISSAAWAEIEEE
ARRTLKRHLAARRVVDVE-G-PKGVDFSA----VGTGHTQGI---P--------------
-----------------------------S----P-G-E--GIQAIQREVKALVELRVPF
ELTRQA-----VDDVERGATDSDWSSVKEAARKIAFAEDNSVFEGYEAAGILGI--RRGN
CNPILTLPSSVRSYPDVVAQAVSQLRLAGVNGPYAL-----------------VLGSDPY
TSVSGGSDE-GYPVLQHIKRLI--DGD-VIWAPAIRG---------------GFVLSTRG
GDFELDLGQDISIGYLSHSETTVRLYLQESFTFRLLTTEAAVAL--S------AAEK---
-------------
>A0A0D7NR92
-----------------------------M---NNLHRGLAP------ISDAAWAQIEEE
ASRTLKRHLAARRVVDVD-G-PKGTDFSA----VGTGHQQKI---Q--------------
-----------------------------T----P-G-D--GVEAAQRDVKALVELRVPF
ELTRQA-----IDDVERGSNDSDWDPLKDAARKIAFAEDRAVFDGYAAAGIQGI--RQGS
SNPVLTLPTNVKGYPGVVAQAVSQLRLAGVNGPYAL-----------------LLGTDPY
TAIGGATDD-GYPVLQHIQRLV--DGK-IIWAPAIAG---------------GVVLSTRG
GDFQLSIGQDLSIGYLSHSAKSVQLYFQETITFLMLTSEASVVLA-A------PEAKKPA
-------------
>A0A0D7QBB0
-----------------------------M---NNLHRGLAP------ISDAAWTQIEGE
ASRTLKRHLAARRVVDVD-G-PKGTDFSA----VGTGHQQKI---Q--------------
-----------------------------T----P-G-D--GVEAAQRDVKALVELRVPF
ELTRQA-----IDDVERGSNDSDWDPLKDAARKIAFAEDRVVFDGYAAAGIQGI--RQGS
SNPVLTLPANVKGYPGVVAQAVSQLRLAGVNGPYAL-----------------LLGTDPY
TAIGGATDD-GYPVLQHIQRLV--DGK-IIWAPAIAG---------------GVVLTTRG
GDFQLSIGQDLSIGYLSHSATSVQLYFQETITFLMLTSEASVVLA-A------PEAKKPA
-------------
>A0A0R3C4Y2
-----------------------------M---NNLHRGLAP------ISDAAWAQIEEE
ASRTLKRHLAARRVVDVD-G-PKGTDFSA----VGTGHLKKI---A--------------
-----------------------------A----P-G-D--GVEATQRDVRALVELRVPF
ELSRQA-----IDDVERGANDSDWDPLKEAARKIAFAEDRAVFDGYAAAGIEGI--RQGT
SNPVLTLPSSVKNYPAVVAQAVSQLRLAGVNGPYTL-----------------LLGTEPY
TAIGGATDD-GYPVLQHIQRLI--DGK-IIWAPAIEG---------------GVLLTTRG
GDFQLSIGQDLSIGYLSHSAKSVQLYFQETITFLMLTSEASVVL--A------PEAKKPA
-------------
>A0A4Q4JUF0
-----------------------------M---NNLHRGLAP------ISDAAWAQIEEE
ASRTLKRHLAARRVVDVD-G-PKGTDFSA----VGTGHLKKI---A--------------
-----------------------------A----P-G-D--GVEATQRDVRALVELRVPF
ELSRQA-----IDDVERGANDSDWDPLKEAARKIAFAEDRAVFDGYAAAGIEGI--RQGT
SNPVLTLPSSVKNYPAVVAQAVSQLRLAGVNGPYTL-----------------LLGTEPY
TAIGGATDD-GYPVLQHIQRLI--DGK-IIWAPAIEG---------------GVLLTTRG
GDFQLSIGQDLSIGYLSHSAKSVQLYFQETITFLMLTSEASVVL--A------PEAKKPA
-------------
>A0A1E3EF35
-----------------------------M---NNLHRGLAP------ISDAAWAQIEEE
ASRTLKRHLAARRVVDVD-G-PKGTDFSA----VGTGHLKKI---A--------------
-----------------------------A----P-G-D--GVEATQRDVQALVELRVPF
ELSRQA-----IDDVERGANDSDWDPLKDAARKIAFAEDRAVFDGYAAAGIQGI--RQGT
SNPVLTLPSSVKNYPAVVAQAVSQLRLAGVNGPYTL-----------------LLGTEPY
TAIGGATDD-GYPVLQHIQRLI--DGK-IIWAPAIEG---------------GVLLTTRG
GDFQLSIGQDLSIGYLSHSAKSVQLYFQETITFLMLTSEASVVL--A------PEAKKPA
-------------
>A0A1G6R0W6
-----------------------------M---NNLHRGLAP------ISDAAWAQIEEE
ASRTLKRHLAARRVVDVD-G-PKGTDFSA----VGTGHLKKI---A--------------
-----------------------------A----P-G-D--GVEATQRDVQALVELRVPF
ELSRQA-----IDDVERGANDSDWDPLKDAARKIAFAEDRAVFDGYAAAGIEGI--RQGT
SNPVLTLPSSVKNYPAVVAQAVSQLRLAGVNGPYTL-----------------LLGTEPY
TAIGGATDD-GYPVLQHIQRLI--DGK-IIWAPAIEG---------------GVLLTTRG
GDFQLSIGQDLSIGYLSHSAKSVQLYFQETITFLMLTSEASVVL--A------PEAKKPA
-------------
>A0A4U6S456
-----------------------------M---NNLHRGLAP------ISDAAWAQIEEE
ASRTLKRHLAARRVVDVD-G-PKGTDFSA----VGTGHLKKI---A--------------
-----------------------------A----P-G-D--GVEATQRDVQALVELRVPF
ELSRQA-----IDDVERGANDSDWDPLKDAARKIAFAEDRAVFDGYAAAGIQGI--RQGT
SNPVLTLPSSVKNYPAVVAQAVSQLRLAGVNGPCTL-----------------LLGTEPY
TAIGGATDD-GYPVLQHIQRLI--DGK-IIWAPAIEG---------------GVLLTTRG
GDFQLSIGQDLSIGYLSHSAKSVQLYFQETITFLMLTSEASVVL--A------PEAKKPA
-------------
>A0A1R1QKM3
-----------------------------M---NNLHRALAP------ISDAAWAQIEEE
ASRTLKRHLAARRVVDVD-G-PKGTDFSA----VGTGHLKKI---A--------------
-----------------------------A----P-G-D--GVEATQRDVRALVELRVPF
ELSRQA-----IDDVERGANDSDWDPLKEAARKIAFAEDRTVFDGYAAAGIEGI--RQGT
SNPVLTLPPSVKNYPAVVAQAVSQLRLAGVNGPYTL-----------------LLGTEPY
TAIGGATDD-GYPVLQHIQRLI--DGK-IIWAPAIEG---------------GVLVTTRG
GDFQLSIGQDLSIGYLSHSAKSVQLYFQETITFLMLTSEASVVL--A------PEAKKPA
-------------
>A0A1H4WNH3
-----------------------------M---NNLHRGLAP------ISDAAWAQIEEE
ASRTLKRHLAARRVVDVD-G-PKGTDFSA----VGTGHLKKI---A--------------
-----------------------------T----P-G-D--GVEATQRDVRALVELRVPF
ELSRQA-----IDDVERGSNDSDWDPLKEAARKIAFAEDRAVFDGYTAAGIQGI--RQGT
SNPVLKLPSSIKNYPAVVAQAVSQLRLAGVNGPYTL-----------------LLGTEPY
TAIGGATDD-GYPVLQHIQRLI--DGK-IIWAPAIEG---------------GVLLTTRG
GDFQLSIGQDLSIGYLNHSATSVQLYFQETITFLMLTSEASVVL--A------PEAKKPA
-------------
>A0A2A6NP04
-----------------------------M---NNLHRGLAP------ISDAAWAQIEEE
ASRTLKRHLAARRVVDVD-G-PKGTDFSA----VGTGHLKKI---A--------------
-----------------------------T----P-G-D--GVEATQRDVRALVELRVPF
ELSRQA-----IDDVERGSNDSDWDPLKDAARKIAFAEDRAVFDGYTAAGIQGI--RQST
SNPVLKLPPSIKNYPAVVAQAVSQLRLAGVNGPYTL-----------------LLGTEPY
TAIGGATDD-GYPVLQHIQRLI--DGK-IIWAPAIAG---------------GVLLTTRG
GDFQLSIGQDLSIGYLSHSATSVQLYFQETFTFLMLTSEASVVL--A------PEAKKPA
-------------
>A0A1Q5QXN2
-----------------------------M---NNLHRGLAP------ISDAAWAQIEEE
ASRTLKRHLAARRVVDVD-G-PKGTDFSA----VGTGHLKKI---A--------------
-----------------------------T----P-G-D--GVEATQRDVRALVELRVPF
ELSRQA-----IDDVERGANDSDWDPLKQAARKIAFAEDRAVFDGYTAAGIQGI--RQGT
SNPVLTLPPSIKNYPAVVAQAVSQLRLAGVNGPYTL-----------------LLGTEPY
TAIGGATDD-GYPVLQHIQRLI--DGK-IVWAPAIEG---------------GVLLTTRG
GDFQLSIGQDLSIGYLSHSATSVQLYFQETITFLMLTSEASVVL--A------PEAKKRA
-------------
>A0A2A2VEA2
-----------------------------M---NNLHRGLAP------ISDAAWAQIEEE
ASRTLKRHLAARRVVDVD-G-PKGTDFSA----VGTGHLKKI---A--------------
-----------------------------T----P-G-D--GVEATQREVRALVELRVPF
ELSRQA-----IDDVERGANDSDWDPLKQAARKIAFAEDRAVFDGYAAAGIQGI--RQGT
SNPVLTLPPSIKNYPAVVAQAVSQLRLAGVNGPYTL-----------------LLGTEPY
TAIGGATDD-GYPVLQHIQRLI--DGK-IIWAPAIQG---------------GVLLTTRG
GDFQLSIGQDLSIGYLSHSATSVQLYFQETITFLMLTSEASVVL--A------PEAKKRA
-------------
>A0A560LZ35
-----------------------------M---NNLHRGLAP------ISDAAWAQIEEE
ASRTLKRHLAARRVVDVD-G-PKGTDFSA----VGTGHLKKI---A--------------
-----------------------------T----P-G-D--GVEATQREVRALVELRVPF
ELSRQA-----IDDVERGANDSDWDPLKQAARKIAFAEDRAVFDGYAAAGIQGI--RQGT
SNPVLNLPSSLKNYPTVVAQAVSQLRLAGVNGPYTL-----------------LLGTDPY
TAIGGATDD-GYPVLQHIQRLI--DGK-IIWAPAIAG---------------GVLLTTRG
GDFQLSIGQDLSIGYLSHSATSVQLYFQETITFLMLTSEASVVL--A------PEAKKPA
-------------
>A0A109JNZ6
-----------------------------M---NNLHRGLAP------ISDAAWAQIEEE
ASRTLKRHLAARRVVDVD-G-PKGTDFSA----VGTGHLKKI---T--------------
-----------------------------T----P-G-D--GVEATQRDVRALVELRVPF
ELTRQA-----IDDVERGSNDSDWDPLKDAARKIAFVEDRAVFDGYAAAGIQGI--RQGT
SNPVLTLPPSVKGYPGVVAQAVSQLRLAGVNGPYSL-----------------LLGTEPY
TAIGGATDD-GYPVLQHIQRLI--DGK-IIWAPAIEG---------------GVVLTTRG
GDFQLSIGQDLSIGYLSHSATAVQLYFQETVTFLMLTSEASVAL--A------PEAKKKS
G------------
>A0A2K8YN30
-----------------------------M---NNLHRGLAP------ISEAAWAQIEEE
ATRTLKRHLAARRVVDVD-G-PKGTDFSA----VGTGHLTKI---P--------------
-----------------------------T----P-G-D--GVEATQRDVRALVELRVPF
ELTRQA-----IDDVERGSNDSDWDPLKEAARKIAFAEDRAVFDGYTAAGIQGI--REGS
SNPVLTLPSSIKNYPNVVAQAVSQLRLAGVNGPYTL-----------------LLGTEPY
TAIGGATDD-GYPVLQHIQRLV--DGK-IIWAPAIEG---------------GVLLTTRG
GDFQLSIGQDLSIGYLSHSATAVQLYFQETITFLMLTSEASVVL--A------PEAKKKP
A------------
>A0A508T4Z3
-----------------------------M---NNLHRGLAP------ISDAAWAQIEEE
ASRTLKRHLAARHVVDLD-G-PKGIDYSA----VGTGHLKRI---A--------------
-----------------------------T----P-G-D--GVEANQRDVRALVELRVPF
ELTRAA-----IDDVERGANDSDWEPLKQAARKIAFAEDRAVFDGYAAAGIQGI--RQGT
SNPVLTLPSSVKNYPSVVAQAVSQLRMAGVNGPYTL-----------------LLGTEPF
TAIGGATDD-GYPVLQHIQRLV--DGK-IIWAPAIEG---------------GVVLTTRG
GDFQLSIGQDLSIGYLSHSASAVQLYFQETITFLMLTSEASVVL--A------PEAKKPA
-------------
>A0A1H5EE48
-----------------------------M---NNLHRGLAP------ISAAAWAQIEEE
ASRTIKRHLAARRVVDVE-G-PKGADFAA----VATGHQRPI---Q--------------
-----------------------------T----P-G-D--GIEAAQRETKALVEFRIPF
ELTREA-----IDDVERGANDSNWSPLKEAARKIAFAEDRAVFDGYAAAGIQGI--RQGT
SNPALTLPANVKGYPGVVAQAVSQLRLAGVNGPYTL-----------------VLGTEPY
TAIGGATDD-GYPVLQHIQRLV--DGK-IIWAPAIEG---------------GVVLTTRG
GDFDLTLGQDISIGYLSHSETTVRLYFQETIAFLMLTTEASVVL--A------PGTKKSD
-------------
>A0A0R3DPH6
-----------------------------M---NNLHRQLAP------ISDAAWAQIEEE
ASRTLKRHLAGRRVVDVP-E-AKGSGFSA----VGTGHVKQL---P--------------
-----------------------------A----P-G-E--GMMAQQREARALVELRVPF
QLSRRQ-----IDDVERGALDADWTPVKDAARRIAFAEDRAIFDGYAAAGIEGI--RQAS
SNAGCILPTNAKAYPSAVAQAVSELRLAGCNGPYAL-----------------VLGAEAY
TGASGGSDE-GYPVFHHLERIV--DGG-VAWAPAISG---------------AFVLTTRG
GDFELDIGQDLSIGYLNHTDTTVDLYFQEAFTFRVLTTEASVVL--A------AAEKQML
K------------
>A0A1R1RBE2
-----------------------------M---NNLHRQLAP------ISDAAWAQIEEE
ASRTLKRHLAGRRVVDVP-E-AKGSGFSA----VGTGHVKQL---P--------------
-----------------------------A----P-G-E--GMMAQQREARALVELRVPF
QLSRRQ-----IDDVERGALDADWTPVKDAARRIAFAEDRAIFDGYAAAGIEGI--RQAS
SNAGCILPTNAKAYPSAVAQAVSELRLAGCNGPYAL-----------------VLGAEAY
TGASGGSDE-GYPVFHHLERIV--DGG-VVWAPAISG---------------AFVLTTRG
GDFELDIGQDLSIGYLNHTDTTVDLYFQEAFTFRVLTTEASVVL--A------AAEKQML
K------------
>A0A4U6S0K9
-----------------------------M---NNLHRQLAP------ISDAAWDQIEEE
ASRTLKRHLAGRRVVDVP-E-AKGSDFSG----VGTGHVKQL---P--------------
-----------------------------A----P-G-E--GMTARQREVKALVELRVPF
QLSRQQ-----IDDVECGALDADWTPVKDAARRIAFAEDRAIFDGYAAAGIEGI--RQAS
SNSGLILPTNAKAYPRAVAQAVSELRLAGCNGPYAL-----------------VLGAEGY
TAASGGSDE-GYPVFHHVERIV--DGG-VFWAPAISG---------------AFVLTTRG
GDFELDIGQDLSIGYLNHTDTTVELYFLETFTFRVLTTEASVVL--A------AAEKQMS
K------------
>A0A0A1PHD5
-----------------------------M---NNLHRDLAP------ISESAWAEIEEE
AARTLKRHLAARRVVDVV-G-PGGSALAA----VGTGHSRRI---D--------------
-----------------------------G----P-E-E--GVGAVLREARALVELRVPF
TLTREA-----IDDVERGSSDSDWDAVKDAARRIAYAEDRAVFEGYAAAGIQGI--REGS
SNAAVALPAAPSAWPAAVARAVGDLRLAGCNGPYAL-----------------VLGADSY
TAASGGNED-GYPIFHHIERIV--DGG-VIWAPALRG---------------GFVLTTRG
GDFELAVGQDISIGYLSHSATTVELYLQESFTFRVLTSEAAVAL---------PAAPAST
-------------
>A0A1I1RAE3
-----------------------------M---NNLHRELAP------ISEAAWAQIEEE
AARTLKRYLAARRVVDVD-G-PKGVGYAA----AGTGHTRPI---T--------------
-----------------------------A----P-A-E--GIRSLLREAQPMVELRVPF
TLTRQA-----IDDVERGSDDSDWQPLKDAAKTLAFAEDRAVFDGYAAAGIGGI--RAGS
SNAAVPLPEKLDDYPEAVARALSDLKLAGCNGPYAL-----------------VLGADAY
LAASGGNEE-GYPIFHHIECIV--DGG-VIWAPAIEG---------------GFLLTTRG
GDFELDLGQDISIGYLGHTATTVELYLQESFTFRMLTSEAAVVL--A------PQGP---
-------------
>C5B5H8
-----------------------------M---NNLHRELAP------ISDAAWAQIEDE
ASRTLKRYLAARRVVDVV-G-PKGPGYAA----AGTGHTRPI---E--------------
-----------------------------A----P-G-E--GIRSLLREAQPLVELRVPF
TLTRQA-----IDDVERGSEDSDWQPLKDAARMLAFAEDRAVFEGYAAAGIGGI--GKGS
SNAAVPLPATLDDYPEAVARALNDLKLAGCNGPYVL-----------------VLGGDVY
RAASGGNEE-GYPIFHHLERIV--DGG-VIWAPAIAG---------------GFVLTTRG
GDFELDIGQDISIGYLSHSATTVELYLQESFTFRMLTSEAAVAL--A------PPDESLS
GL-----------
>A0A0D6PY42
-----------------------------M---NNLHRNLAP------ISDAAWADIEQE
ASRTLRRYLAGRRVVDVP-E-ARGVGLAA----VDTGHTARI---D--------------
-----------------------------S----P-A-D--GVQALQRKVLPLVELRVPF
SLSRDA-----IDDVERGALDSDWQPLKDAARKIAYAEDRAIFDGYAAAGIRGI--AQDT
SNAQFSLPASPRDYPAIIADGLNELRIAGVNGPYSV-----------------VLGARAF
AAVSGGSED-GYPVLRHLERMI--EGR-IICAPAIEG---------------AYILSTRG
GDFELDIGQDVSIGYSSHSATSVELYLQESFTFRVLTTEASVVIR-H------AAA----
-------------
>A0A0M0EJ30
-----------------------------M---NNLHRNLAP------ISDAAWADIEQE
ASRTLRRYLAGRRVVDVP-E-ARGVSLAA----VDTGHTARI---D--------------
-----------------------------S----P-A-D--GVQALQRKVLPLVELRVPF
SLSRDA-----IDDVERGALDSDWQPLKDAARKIAYAEDRAIFDGYAAAGIRGI--AQDT
SNAQFSLPASPRDYPAIIADGLNELRIAGVNGPYSV-----------------VLGARAF
AAVSGGSED-GYPVLRHLERMI--EGR-IICAPAIEG---------------AYILSTRG
GDFELDIGQDVSIGYSSHSATSVELYLQESFTFRVLTTEASVVIR-H------AAA----
-------------
>A0A2V4RSV4
-----------------------------M---DNLHRNLAP------ISDAAWADIEQE
ASRTLRRYLAGRRVVDVP-E-ARGVGLAA----VDTGHTARI---D--------------
-----------------------------S----P-A-D--GVRALQRKVLALVELRVPF
SLSRDA-----IDDVERGALDSDWQPLKDAARKIAYAEDRAIFDGYAAAGIRGI--GQDT
SNGQFSLPASPRDYPAIIANGLNELRIAGVNGPYSV-----------------VLGARAF
AAVSGGSED-GYPVLRHLERMI--EGR-IICAPAIEG---------------AYILSTRG
GDFELDIGQDVSIGYSSHSATSVELYLQESFTFRVLTTEASVVIR-H------AGA----
-------------
>W5Y8W7
-----------------------------M---NNLHRNLAP------ISDAAWADIEQE
ASRTLRRYLAGRRVVDVP-E-ARGVGLAA----VDTGHTARI---D--------------
-----------------------------S----P-A-D--GVRALQRKVLPLVELRVPF
SLSRDA-----IDDVERGALDSDWQPLKDAARKIAYAEDRAIFDGYAAAGIRGI--GQDT
SNGQFSLPASPRDYPAIIANGLNELRIAGVNGPYSI-----------------VLGARAF
AAVSGGSED-GYPVLRHLERMI--EGR-IICAPAIEG---------------AYILSTRG
GDFELDIGQDVSIGYSSHSATSVELYLQESFTFRVLTTEASVVIR-H------AGA----
-------------
>A0A4P5NRD3
-----------------------------M---NNLHRNLAP------ISDAAWADIEQE
ASRTLRRYLAGRRVVDVP-E-ARGVGFAA----VDTGHTARI---N--------------
-----------------------------S----P-A-D--GVQALQRKVLPLVELRVPF
SLSRDA-----IDDVERGALDSDWQPLKDAAKKIAYAEDRAIFDGYAAAGIRGI--GQDT
SNGQFSLPASARDYPAIIADGLNELRISGVNGPYSI-----------------VLGARAF
AAVSGGNEE-GYPVLRHLERMI--EGK-IICAPAIEG---------------AYILSTRG
GDFELDIGQDVSIGYSSHSATAVELYLQESFTFRVLTTEASVVIK-H------AAA----
-------------
>A0A0D6Q8D5
-----------------------------M---NNLHRNLAP------ISDAAWAEIEQE
ASRTLRRYLAGRRVVDVP-D-ARGVGFAA----VDTGHTARI---D--------------
-----------------------------S----P-A-E--GVRALQRKVLPLVELRVPF
TLDRDA-----IDDVERGALDSDWQPLKDAAKKIAYAEDRAIFDGYAAAGITGI--GQDT
SNAKFTLPASARDYPAIIADGLNELRIAGVNGPYAV-----------------VLGARAF
AAVSGGNEE-GYPVLRHIERMT--EGK-IICAPAIEG---------------AYIVSTRG
GDFELSIGQDVSIGYTSHSDTSVNLYLQESFTFRVLTTEASVVIA-Q------TGA----
-------------
>A0A318R1N0
-----------------------------M---NNLHRNLAP------ISDAAWAEIEQE
ASRTLRRYLAGRRVVDVP-D-ARGVGFAA----VDTGHTARI---D--------------
-----------------------------S----P-A-E--GVRALQRKVLPLVELRVPF
TLDRDA-----IDDVERGALDSDWQPLKDAAKKIAYAEDRAIFDGYAAAGITGI--GQDT
SNAKFTLPASARDYPAIIADGLNELRIAGVNGPYAV-----------------VLGARAF
AAVSGGNEE-GYPVLRHIERMT--EGK-IICAPAIEG---------------AYIVSTRG
GDFELSIGQDVSIGYTSHSDTSVNLYLQESFTFRVLTTEASVVIA-Q------TGA----
-------------
>A0A0N1F9L3
-----------------------------M---NNLHRNLAP------ISDAAWAEIEQE
ASRTLRRYLAGRRVVDVP-D-ARGVGFAA----VDTGHTARI---D--------------
-----------------------------S----P-A-D--GVRALQRKVLPLVELRVPF
TLDRDA-----IDDVERGALDSDWQPLKDAAKKIAYAEDRAIFDGYAAAGITGI--GQDT
SNAKFTLPASARDYPAIIADGLNELRIAGVNGPYAV-----------------VLGARAF
AAVSGGNEE-GYPVLRHIERMT--EGR-IICAPAIEG---------------AYIVSTRG
GDFELSIGQDVSIGYISHSDTSVDLYLQESFTFRVLTTEASVVIA-Q------AGA----
-------------
>A0A252C0P0
-----------------------------M---NNLHRDLAP------ISDAAWAEIGDE
ASRTLKRYLGARRVVDAP-E-PKGVGFAA----VTTGHTTKI---D--------------
-----------------------------G----P-A-E--GIRALRREVLPLVELRIPF
SLSREA-----IDDVERGSLDSDWQPLKDAAKKIAFAEDRAVFDGYAAAGIQGV--REGT
SNRKLTLPTSVMDYPRVIADALNELRLAGVNGPYAV-----------------VLGEAAS
AAVSGGNEE-GYPVLRHIERLV--ENK-IVFAPAIEG---------------VYVLSIRG
GDFELNIGQDLSIGYSSHSAESVELYLQESFTFRVLTSEASVAIL-P------AAGE---
-------------
>A0A511XEE3
-----------------------------M---NNLHRDLAP------ISDAAWAEIEDE
ASRTLKRYLGARRVVDAP-E-PKGVGFAA----VTTGHTTKI---D--------------
-----------------------------G----P-A-E--GIRALRREVLPLVELRIPF
SLSREA-----IDDVERGSLDSDWQPLKDAAKKIAFAEDRAVFDGYAAAGIQGV--REGT
SNRKLTLPTSVMDYPRVIADALNELRLAGVNGPYAV-----------------VLGEAAS
AAVSGGNEE-GYPVLRHIERLV--ENK-IVFAPAIEG---------------VYVLSIRG
GDFELNIGQDLSIGYSSHSTESVELYLQESFTFRVLTSEASVAIL-P------AAGE---
-------------
>A9H5P1
-----------------------------M---NNLHRELAP------ISEAAWAQIEEE
ASRTLKRYLAARRVVDVP-E-AKGFGFSA----VGTGHVERI---D--------------
-----------------------------A----P-G-S--DIRAVRRNVLPLVELRVPF
TLARDA-----IDDVERGAGDSDWQPLKDAAKKIAFAEDRAVFDGYAAAGILGL--REGT
SNPKLALPSSASDYPAAIAAALNQLRLAGVNGPYAV-----------------VLGAGVY
TALSGGDDE-GYPVFRHIESLI--DGK-IVWAPAIEG---------------GFVLSTRG
GDFELDIGQDFSIGYSSHSADSVELYLQESFTFQLLTTEASVALS-A------AKNEAPS
AP-----------
>A0A0Q4UM56
-----------------------------M---NNLHRELAP------ISDAAWAQIDQE
ATRTLKRYLAARRVVDVP-E-PKGATLAA----VGTGHTKPI---D--------------
-----------------------------A----P-S-D--GVQAVRRAVNAVVELRVPF
TLTRAA-----IDDVERGSEDSDWQPLKEAARTIAFAENRAIFDGYAAADIGGI--RPGA
SNEPVPLPTAVAGYPAIVAQAVDRLRLAGVEGPYRL-----------------VLGDDPF
TAISGGSEE-GYPVLQHINRLV--DGD-IIWAPGIMG---------------GVVLTTRG
GDFELDLGQDLSIGYLSHTAEAVELYLQESFTFRLLTSEAAVSLP-T------TEASAQP
A------------
>A0A0S3F5Z5
-----------------------------M---NNLHRELAP------ISDAAWAQIDQE
ATRTLKRYLAARRVVDVP-E-PKGATLAA----VGTGHTKPI---D--------------
-----------------------------A----P-S-D--GVQAVRRAVNAVVELRVPF
TLTRAA-----IDDVERGSEDSDWQPLKEAARTIAFAENRAIFDGYAAADIGGI--RPGA
SNEPVPLPTAVAGYPAIVAQAVDRLRLAGVEGPYRL-----------------VLGDDPF
TAISGGSEE-GYPVLQHINRLV--DGD-IIWAPGIMG---------------GVVLTTRG
GDFELDLGQDLSIGYLSHTAEAVELYLQESFTFRLLTSEAAVSLP-T------TEASAQP
A------------
>A0A177JMC1
-----------------------------M---NNLHRELAP------ISDAAWAQIDQE
ATRTLKRYLAARRVVDVP-E-PKGATLAA----VGTGHTKPI---D--------------
-----------------------------A----P-S-D--GVQAVRRAVNAVVELRVPF
TLTRAA-----IDDVERGSEDSDWQPLKEAARTIAFAENRAIFDGYAAADIGGI--RPGA
SNEPVPLPTAVAGYPAIVAQAVDRLRLAGVEGPYRL-----------------VLGDDPF
TAISGGSEE-GYPVLQHINRLV--DGD-IIWAPGIMG---------------GVVLTTRG
GDFELDLGQDLSIGYLSHTAEAVELYLQESFTFRLLTSEAAVSLP-T------TEASAQP
A------------
>A0A196MZA0
-----------------------------M---NNLHRELAP------ISDAAWAQIDQE
ATRTLKRYLAARRVVDVP-E-PKGATLAA----VGTGHTKPI---D--------------
-----------------------------A----P-S-D--GVQAVRRAVNAVVELRVPF
TLTRAA-----IDDVERGSEDSDWQPLKEAARTIAFAENRAIFDGYAAADIGGI--RPGA
SNEPVPLPTAVAGYPAIVAQAVDRLRLAGVEGPYRL-----------------VLGDDPF
TAISGGSEE-GYPVLQHINRLV--DGD-IIWAPGIMG---------------GVVLTTRG
GDFELDLGQDLSIGYLSHTAEAVELYLQESFTFRLLTSEAAVSLP-T------TEASAQP
A------------
>A0A1Z3LXT0
-----------------------------M---NNLHRELAP------ISDAAWAQIDQE
ATRTLKRYLAARRVVDVP-E-PKGATLAA----VGTGHTKPI---D--------------
-----------------------------A----P-S-D--GVQAVRRAVNAVVELRVPF
TLTRAA-----IDDVERGSEDSDWQPLKEAARTIAFAENRAIFDGYAAADIGGI--RPGA
SNEPVPLPTAVAGYPAIVAQAVDRLRLAGVEGPYRL-----------------VLGDDPF
TAISGGSEE-GYPVLQHINRLV--DGD-IIWAPGIMG---------------GVVLTTRG
GDFELDLGQDLSIGYLSHTAEAVELYLQESFTFRLLTSEAAVSLP-T------TEASAQP
A------------
>A0A2U9UB34
-----------------------------M---NNLHRELAP------ISDAAWAQIDQE
ATRTLKRYLAARRVVDVP-E-PKGATLAA----VGTGHTKPI---D--------------
-----------------------------A----P-S-D--GVQAVRRAVNAVVELRVPF
TLTRAA-----IDDVERGSEDSDWQPLKEAARTIAFAENRAIFDGYAAADIGGI--RPGA
SNEPVPLPTAVAGYPAIVAQAVDRLRLAGVEGPYRL-----------------VLGDDPF
TAISGGSEE-GYPVLQHINRLV--DGD-IIWAPGIMG---------------GVVLTTRG
GDFELDLGQDLSIGYLSHTAEAVELYLQESFTFRLLTSEAAVSLP-T------TEASAQP
A------------
>T0J0T5
-----------------------------M---NNLHRELAP------ISDAAWAQIDQE
ATRTLKRYLAARRVVDVP-E-PKGATLAA----VGTGHTKPI---D--------------
-----------------------------A----P-S-D--GVQAVRRAVNAVVELRVPF
TLTRAA-----IDDVERGSEDSDWQPLKEAARTIAFAENRAIFDGYAAADIGGI--RPGA
SNEPVPLPTAVAGYPAIVAQAVDRLRLAGVEGPYRL-----------------VLGDDPF
TAISGGSEE-GYPVLQHINRLV--DGD-IIWAPGIMG---------------GVVLTTRG
GDFELDLGQDLSIGYLSHTAEAVELYLQESFTFRLLTSEAAVSLP-T------TEASAQP
A------------
>A0A175Y5V1
-----------------------------M---NNLHRELAP------ISDAAWAQIEQE
ATRTLKRYLAARRVVDVP-D-PKGATLAA----VGTGHTKPI---D--------------
-----------------------------A----P-S-D--GVQAVRRAANAVVELRVPF
TLTRAA-----IDDVERGSEDSDWQPLKEAARTIAFAENRAIFDGYAAADIGGI--RPGA
SNEPVPLPTAVAGYPAIVAQAVDRLRLAGVEGPYRL-----------------VLGDDPF
TAISGGSEE-GYPVLQHINRLV--DGD-IIWAPGITG---------------GVVLTTRG
GDFELDLGQDLSIGYLSHTAEVVELYLQESFTFRLLTSEAAVSLP-T------AEASAQP
A------------
>A0A4P6XBT0
-----------------------------M---NNLHRELAP------ISDAAWAQIEQE
ATRTLKRYLAARRVVDVP-D-PKGATLAA----VGTGHTKPI---D--------------
-----------------------------A----P-S-D--GVQAVRRAANAVVELRVPF
TLTRAA-----IDDVERGSEDSDWQPLKEAARTIAFAENRAIFDGYAAADIGGI--RPGA
SNEPVPLPTAVAGYPAIVAQAVDRLRLAGVEGPYRL-----------------VLGDDPF
TAISGGSEE-GYPVLQHINRLV--DGD-IIWAPGITG---------------GVVLTTRG
GDFELDLGQDLSIGYLSHTAEVVELYLQESFTFRLLTSEAAVSLP-T------AEASAQP
A------------
>A0A1S1HH63
-----------------------------M---NNLHRELAP------ISDPAWEQIDQE
ATRTLKRYLAARRVVDVP-D-PKGTTLAA----IGTGHTKPI---E--------------
-----------------------------A----P-A-D--GVEAVRRTTNAVVELRVPF
TLTRAA-----IDDVERGSEDSDWAPLKEAARKIAYAENRAVFDGYAGADIGGI--RPGA
SNEAVTLPLDVSGYPAVVAQAVDRLRLAGVEGPYRL-----------------VLGDDPF
TAVSGGSEE-GYPVLQHIRRLV--EGE-IIWAPGIAG---------------GLVLTTRG
GDFELDLGQDLSIGYLSHTDKMVELYLQESFTFRLLTTEAAVALE-V------SQRE---
-------------
>A0A2T4HQ34
-----------------------------M---NNLHRELAP------ISDPAWEQIDQE
ATRTLKRYLAARRVVDVP-D-PKGTTLAA----IGTGHTKPI---E--------------
-----------------------------A----P-A-D--GVEAVRRTANAVVELRVPF
TLTRAA-----IDDVERGSEDSDWAPLKEAARKIAYAENRAVFDGYAGADIGGI--RPGA
SNEAVTLPPDVSGYPAVVAQAVDRLRLAGVEGPYQL-----------------VLGDDPF
TAVSGGSEE-GYPVLQHIRRLV--EGE-IIWAPGIAG---------------GLVLTTRG
GDFELDLGQDLSIGYLSHTDKMVELYLQESFTFRLLTTEAAVALE-V------SQRE---
-------------
>M4SBY0
-----------------------------M---NNLHRELAP------ISDPAWEQIDQE
ATRTLKRYLAARRVVDVP-D-PKGTTLAA----ISTGHTKAI---E--------------
-----------------------------A----P-A-D--GVEAVRRTANAVVELRVPF
TLTRAA-----IDDVERGSEDSDWAPLKEAARKIAYAENRAVFDGYAGADIGGI--RPGA
SNEAVTLPPDVSGYPAVVAQAVDRLRLAGVEGPYRL-----------------VLGDDPF
TAVSGGSEE-GYPVLQHIRRLV--EGE-IVWAPGIAG---------------GLVLTTRG
GDFELDLGQDLSIGYLSHTDKMVELYLQESFTFRLLTTEAAVALE-V------SQRE---
-------------
>A0A4Q1HH17
-----------------------------M---NNLHRELAP------ISHAAWEQIEEE
AGRTLKRYLAARRVVDVP-E-PQGLAYSA----VGTGHVEKI---D--------------
-----------------------------G----P-G-D--GVQAVRREVKPLVELRVPF
KLSRQA-----IDDVERGSDDSDWEPLKEAARKLAYAEDRAVFDGYAAAGIVGV--RPGA
SNPALKLPSAAMGYPGVIAQALNQLRLAGVQGPYRL-----------------VLGADAY
TAISGGNEE-GYPVLQHIQRLV--DDE-IIWAPAITG---------------GLVLTARG
GDFELKLGQDISIGYLSHSATAVELYLQESFTFRLLTTEAVVALA-A------PAEAASR
-------------
>A0A1H3ZHI9
-----------------------------M---NNLYQKLAP------ISEAAWAQINEE
ATRTLKRYLAGRKVVDVT-G-PAGFDLSA----VGTGHIKSI---A--------------
-----------------------------S----A-D-K--AVQAAIREVNPLVELRVPF
ELSRAA-----IDDVERGAEDSDWQPLKDAAQKIAYAEDRAIFEGYSAAGIQGI--QKGS
SNKVVSLPNSVKNYSDAVAHALSELRLAGVNGPYML-----------------VLGADAY
VAISGGSDE-GYPVLHHIRDLV--DGD-IIWAPSLKG---------------GYVLSTRG
GDFKLSLGQDMSIGYLSHTETTVKLYLQESFTFQFYTSEAVVYL--A------PPQK---
-------------
>A0A1U7PZI8
-----------------------------M---NNLHRKLAP------ISEGAWAQIEEE
AVRTLKRYLAARKVVDVD-G-PNGFDLSA----VGTGHIQPV---E--------------
-----------------------------S----P-G-E--GVQAAVRKVNPVVEFRVPF
ELTREA-----IDDVERGSADSDWQPLKDAAEKIAFAEDRAIFEGYAAAGIQGI--REGS
SNRALKLPASIKNYPDTIARALSELRFAGVNGPYVL-----------------VLGADAY
TVASGGSDE-GYPMLHHLQELI--DGE-IIWAPAIKG---------------GFVISTRG
GDFKLTLGQDISIGYLSHTDTSVKLYLQESFTFQFYTSEAVVVL--D------PAE----
-------------
>A0A357BAD8
-----------------------------M---NNLHRKLAP------ISEGAWAQIEEE
AVRTLKRYLAARKVVDVD-G-PNGFDLSA----VGTGHIQPV---E--------------
-----------------------------S----P-G-E--GVQAAVRKVNPVVEFRVPF
ELTREA-----IDDVERGSEDSDWQPLKDAAEKIAFAEDRAIFEGYAAAGIQGI--REGS
SNRALKLPASIKNYPDTIACALSELRFAGVNGPYVL-----------------VLGADAY
TAASGGSDE-GYPMLHHLQELI--DGE-IIWAPAIKG---------------GFVISTRG
GDFKLTLGQDISIGYLSHTDTSVMLYLQESFTFQFYTSEAVVVL--D------PAE----
-------------
>A0A3D9CVH0
-----------------------------M---NNLHRKLAP------ISEGAWAQIEEE
AVRTLKRYLAARKVVDVD-G-PNGFDLSA----VGTGHIQPV---E--------------
-----------------------------S----P-G-E--GVQAAVRKVNPVVEFRVPF
ELTREA-----IDDVERGSEDSDWQPLKDAAEKIAFAEDRAIFEGYAAAGIQGI--REGS
SNRTLKLPASIKNYPDTIACALSELRFAGVNGPYVL-----------------VLGADAY
PAASGGSDE-GYPMLHHLQELI--DGE-IIWAPAIKG---------------GFVISTRG
GDFKLTLGQDISIGYLSHTDTSVKLYLQESFTFQFYTSEAVVVL--D------PAE----
-------------
>A0A1I3DKN5
-----------------------------M---NNLHRELAP------ISSAAWSQIEEE
ASRTLKRYLAARRVVDVN-G-PGGLELAA----VDTGHQRPI---K--------------
-----------------------------P----L-T-D--GVQSAQREVRPLVELRATF
ELQRQA-----IDDVERGAMDSDWAPLKEAARKLAFAEDRAVFEGYGEAGIQGI--RQGT
SNPILTLPADVNSYAETVAQAVNQLRLAGVNGPYTL-----------------LLGADAY
TAVNAASDD-GYPVRKHVQSLV--DGE-IIWCPAIEG---------------GVVLSTRG
GDFDLYLGQDISIGYLSHSANAVQLYLQETFTFVMQTSEAAVVL--T------PQKK---
-------------
>A0A075JVI4
-----------------------------M---NNLHRKLAP------ISERAWDQIEQE
AARTLKRHLAARRVADVL-G-PKGSEFSA----VGTGHVAKI---H--------------
-----------------------------A----P-D-G--GIEAHLREAKPLVEFRVPF
GLSRRS-----LDSVERGANDPDLQPLKDAARKIAFAEDRAVFEGYEAGHIEGI--RKGT
SNEAIALPKDVAGYPGAVARAVSQLREMGVNGPYTL-----------------LLGEQAY
TAVSAATQH-GYPVARDMRNLV--DGE-IIWAPAIQG---------------GVVLSTRG
GDFELYLGQDISIGYLSHNEETVQLYLQESFTFLQLTAEAAVVL--T------AEK----
-------------
>A0A2N7QWY0
-----------------------------M---NNLHRKLAP------ISTGAWEQIEQE
AARTLKRHLAARRVVDVL-G-PKGTEFSS----VGTGHQEKI---K--------------
-----------------------------S----P-D-G--DIEAHLREVKPVVELRVPF
ELSRKA-----LDSVERGANDPDLQPLKDAARKIAFAEDRAVFEGYDQAHIEGI--RKGS
SNKAIPLPKDVTGYPAVVAQAVSQLREMGVNGPYTL-----------------LLGEQSY
TAVSAATQH-GYPVARDMRNLV--DGD-IIWAPAISG---------------GVVLSTRG
GDFELHLGQDISIGYLSHNENTVQLYLQVSFTFLQLTAEAAVML--S------PSK----
-------------
>A0A318DRQ9
-----------------------------M---NNLHRKLAP------ISTGAWEQIEQE
AARTLKRHLAARRVVDVI-G-PKGTEFSC----VGTGHQEKI---K--------------
-----------------------------S----P-D-N--GIEAHLREVKPVVELRVPF
ELSRKS-----LDSVERGANDPDLQPLKDAARKIAFAEDRAVLEGYEQAHIEGI--RKGS
SNPAIALPKEATGYPAVVAQAVSQLREMGVNGPYTL-----------------LLGEQSY
TAVSAATQH-GYPVARDMRNLV--DGD-IIWAPAISG---------------GVVLSTRG
GDFELHLGQDISIGYLSHNESTVQLYLQVSFTFLQLTAEAAVML--S------PSK----
-------------
>A0A1I6MEY6
-----------------------------M---NNLHRGLAP------ISAEAWEQIEQE
AARTLKRHLAARRVVDVV-G-PKGLDSAA----VGTGHQEKI---Q--------------
-----------------------------P----P-D-D--GIEASLREAKALVELRVPF
ELSRSA-----IDSVARGANDPDLQPLKDAARKIAFAEDRVVFEGYEAAGIRGI--RRGS
SNPAIALPTDVDGYPAAVAQAISQLREMGVNGPYTL-----------------LLGEQPY
TAVSGATEE-GYPVIKDIRNLV--DGD-IIWAPAIKG---------------GVVLSTRG
GDFELHLGQDISIGYLSHTESSVRLYLQETFTFLQLTAEAVVVL--A------PGGK---
-------------
>A0A4R3Z0G7
-----------------------------M---NNLHRDLAP------ISGKAWEQIEQE
AARTLKRYLAARRVVDVV-G-PKGSDFSG----VGTGHMEKI---Q--------------
-----------------------------S----P-D-N--GIEASLREVMALVELRVPF
ELSRQS-----IDSVERGANDPDLQPLKDAARKIAFAEDRAVFEGYESAGIQGI--RHGT
SNAAIALPSDVDSYPVAVAKAVSQLREVGVNGPYTL-----------------LLGEQPY
TAVSGATEE-GYPVVKDIRNLV--DGE-IIWAPAIKG---------------GVVLSTRG
GDFELHLGQDTSIGYLSHTESSIRLYLQESFTFLQLTAEAAVVL--A------PGDK---
-------------
>A0A370XCL5
-----------------------------M---NNLHRKLAP------ISEGAWAQIEQE
ASRTLKRHLAARRVVDVV-G-PKGFEFSA----VGTGHVQDI---K--------------
-----------------------------P----P-A-D--GVQAVLRDVKAVVELRVPF
ELSRHA-----VDSVERGANDPDLQPLKDAARKIAFAEDGAIFEGYEAAGIAGI--RRGT
SNKAVTLPAKVGDYPAAIAQAVSRLREAGVNGPYTL-----------------LLGEQPY
TKISGATDE-GYPVVRDIQHLV--DGD-IIWAPAIKG---------------GVVMSTRG
GDFELHLGRDFSIGYLSHSERSVHLYVQETFTFLQLTAEAAVML--T------AGGK---
-------------
>A0A0Q9PDN3
-----------------------------M---NNLHRKLAP------VSEGAWKQVEQE
ASRTLKRYLAGRRVVDVV-G-PKGFELSS----VGTGHLKRI---A--------------
-----------------------------P----P-A-D--GIESSLREVRAIVELRVPF
ELTREA-----VDSVERGANDPDLQPLKDAARKIAFAEDRVIFEGYQAAGIAGL--RAGA
SNKPIALPAKVEDYPGAVARAVNALRDAGVNGPYKL-----------------LLGEKPY
TCVTGSTGG-GYPLVRDIEEIM--ESE-IVWAPAIQG---------------GAVVSTRG
GDFELHLGQDFAIGYLSHDAQSVQLYLQETLTFLQLTAEAVVML--D------SDVK---
-------------
>A0A126NE47
-----------------------------M---NNLHRQLAP------ISAGAWEQIEEE
ASRTLKRYLASRKIIDVI-G-PAGSDLAA----VGTGHLQAL---K--------------
-----------------------------S----E-Q-D--GLTVSQHKVKALVRFRAPF
KLSREA-----IDSVERGANDPDLQPLKEAARCIAFAEDRAIIDGYALANIDGI--RPSS
SNRAVALPGDVKAYPAAVERAVATLKDAGVNGPYKL-----------------VLGRKPY
EQLGGAPAE-SYPVLKDIRGLI--DGE-IIWAPAIEG---------------GLMLTGRG
GDFELHVGEDLSIGYIGHTHEDVELYFQESFTFLNLTTEASVDL--S------SDA----
-------------
>A0A4S2D0W7
-----------------------------M---NNLHRQLAP------ISAGAWEQIEEE
ASRTLKRYLASRKIIDVI-G-PAGSDLAA----VGTGHLQAL---K--------------
-----------------------------S----E-Q-D--GLTVSQHKVKALVRFRAPF
KLSREA-----IDSVERGANDPDLQPLKEAARCIAFAEDRAIIDGYALANIDGI--RPSS
SNRAVALPGDVKAYPAAVERAVATLKDAGVNGPYKL-----------------VLGRKPY
EQLGGAPAE-SYPVLKDIRGLI--DGE-IIWAPAIEG---------------GLMLTGRG
GDFELHVGEDLSIGYIRHTHEDVELYFQESFTFLNLTTEASVDL--S------SDA----
-------------
>A0A543DSK6
-----------------------------M---NNLHRQLAP------ISSGAWEQIEEE
ASRTLKRYLAARKVVDVI-G-PAGSDLAA----VGTGHLQAL---K--------------
-----------------------------S----E-Q-E--GLTVSQYKVKPLVRFRVPF
KLSREA-----IDSVERGANDPDLQPLKDAARCIAFGEDRAIVDGYALANIDGI--RPSS
SNQSIALPAEVREYPGTVERAVATLKNAGVNGPYKL-----------------LLGRKPY
ERLSGAPAE-SYPVLKDIRGLI--DGE-IIWAPAIEG---------------GLMLTGRG
GDFELHLGEELSIGYIGHSHEDVELYFQESFTFLNLTTEASVDL--S------LGG----
-------------
>A0A354YE81
-----------------------------M---NNLHRELAP------VSAGAWRQIEQE
AARTLKRHLSARRVVDVI-G-PKGPDHAA----VGTGHLRAL---E--------------
-----------------------------A----P-S-E--GVLSMQHQVKALVQLRAPF
ELSRQA-----IDSVDRGANDPDLQPLKDAARRIAFAEDRAVFEGYEAAGIPGI--RHAS
SNPALALPADVKEYPAAVAFAVSTLRDAGVEGPYVL-----------------LLGEEAY
TRLGGAPAD-SYPVLKDVRALV--DGE-IIWAPAIKG---------------GVVLTTRG
GDFELHLGQDLSIGYLGHTDTHVQFYFEETFTSLTLTTEASVIL--A------GQG----
-------------
>A0A069PFX0
-----------------------------M---NNLHRELAP------ISSSAWSQIEAE
VARTFKRSVGGRRVVDVT-S-PGGTDLPG----VGTGHQTTI---T--------------
-----------------------------A----P-K-Q--GVGAKLYEVKSLVQLTVPF
TLERES-----IDSVERGSNDGDWQPAKDAAKALALAEDGAIFDGYKAAGIIGI--RDGS
SNPSLALPADISNYPDAIAQALEALRLAGVDGPYSV-----------------VLGADAY
TALSESSDQ-GYPIIEHIKRIV--NGD-IIWAPAIEG---------------GCVLSTRG
GDYELHIGQDVSIGYSSHTDTTVQLYLRETLTFLMLTSEASVAV--V------DR-----
-------------
>A0A149PAT9
-----------------------------M---NNLHRELAP------ISDDAWEQIEAE
VARTFKRSVAGRRVVDVK-E-GGGVALSA----IGTGHQTSI---A--------------
-----------------------------A----P-R-K--NVAAKLYDVRQLVQLTVPF
TLQRES-----IDSVERGSNDADWQPAKTAASELAIAEDSAIFDGFTAAGIVGI--RQGS
SNEPTGLPADVADYPTAISEALEKLRLAGVDGPYSV-----------------LLGADAY
TALAEASAQ-GYPVIEHIKRIV--SGD-LVWAPALRG---------------GCVLSTRG
GDYELHIGQDLSIGYTSHTDSTVQLYLRETLTFLMLTSEASVSI--A------AGE----
-------------
>A0A158ATE4
-----------------------------M---NNLHRELAP------ISGAAWSQIEAE
VARTFKRALAGRRVVDVK-N-PGGVALSG----IGTGHQTNI---A--------------
-----------------------------E----P-K-K--GVTAKLYEVRQLVQLTVPF
TLQREA-----IDSVERGSNDGDWQPAKTAANELALAEDSAIFDGFAAAGITGI--REGS
SNAPTFLPADVADYPAAISKALEKLRLAGVDGPYSV-----------------LLGADAY
TALAEASDQ-GYPVIEHIKRIV--SGD-LVWAPAIQG---------------GCVLSTRG
GDYELYLGQDLSIGYTSHTDTTVQLYLRETLRFLMLTSEASVSI--A------AGE----
-------------
>A0A158B5Y8
-----------------------------M---NNLHRELAP------ISGAAWSQIEAE
VARTFKRALAGRRVVDVK-S-PGGAALSG----IGTGHQTSV---A--------------
-----------------------------S----P-K-Q--GVAAKLYEVKQLVQLTVPF
TLQREA-----IDSVERGSNDGDWQPAKTAANELALAEDSAIFDGFAAAGITGI--REGS
SNAPTFLPTDVADYPAAISQALEKLRLAGVDGPYSV-----------------LLGADAY
TALAEASDQ-GYPVIQHIKRIV--SGD-LVWAPALQG---------------GCVLSTRG
GDFELHLGQDLSIGYTSHTDTAVQLYLRETLTFLMLTSEASVSI--A------AGE----
-------------
>A0A158CKF8
-----------------------------M---NNLHRELAP------ISGAAWSQIEAE
VARTFKRALAGRRVVDVK-S-PGGTALSG----IGTGHQTNV---A--------------
-----------------------------S----P-R-K--DVGAKLYDVKQLVQLTVPF
TLQREA-----IDSVERGSNDGDWQPAKTAANELALAEDSAIFDGFAAAGITGI--REGS
SNAPTFLPADVADYPAAISQALEKLRLAGVDGPYSV-----------------LLGADAY
TALAEASDQ-GYPVIQHIKRIV--NGD-LVWAPALQG---------------GCVLSTRG
GDYELHLGQDLSIGYTSHTDTAVQLYLRETLTFLMLTSEASVSI--A------AGE----
-------------
>A0A2U3IAC8
-----------------------------M---NNLHRELAP------ISGAAWSQIEAE
VARTFKRTLAGRRVIDVK-S-PGGVALSG----IGTGHQTSI---A--------------
-----------------------------A----P-M-K--GVQANLYDVKQLVQLTVPF
TLQREA-----IDSVERGSNDGDWQPAKTAANELALAEDSAIFDGFAAAGITGI--REGS
SNAPTLLPSDVADYPAAISQALEKLRLAGVDGPYSV-----------------LLGADAY
TALAEASDQ-GYPVIQHIKRIV--SGD-LVWAPALQG---------------GCVLSTRG
GDYELHIGQDLSIGYTSHTDSAVQLYLRETLTFLMLTSEASVSI--A------TGE----
-------------
>A0A158CGW7
-----------------------------M---NNLHRELAP------VSSAAWAQIEAE
VARTFKRALAGRRVVDVK-S-PGGTALSA----IGTGHQTNI---E--------------
-----------------------------S----P-K-K--GVSAKLYEVRQLVQLTVPF
TLQREA-----IDSVERGSNDGDWQPGKTAANELALAEDGAIFDGFAAAGIVGI--REGS
SNAPTLLPTDVADYPAAISQALEKLRLAGVDGPYSV-----------------LLGADAY
TALAEASDQ-GYPVIQHIKRIV--SGD-LIWAPALQG---------------GCVLSTRG
GDYELHIGQDLSIGYTSHTDTAVQLYLRETLTFLMLTSEASVSI--P------AGE----
-------------
>A0A158E4N8
-----------------------------M---NNLHRELAP------ISSAAWSQIEAE
VARTFKRALAGRRVVDVK-S-PGGVALSG----IGTGHQTNI---A--------------
-----------------------------S----P-N-K--GVSAKLYDVKQLVQLTVPF
TLQREA-----IDSVERGSNDADWQPAKTAANELALAEDSAIFDGFAAAGIVGI--RDGS
SNAPTFLPADVADYPTAISQALEKLRLAGVEGPYSV-----------------LLGADAY
TVLAEASDQ-GYPVIEHIKRIV--SGD-LVWAPALQG---------------GCVLSTRG
GDYELHIGQDVSIGYTSHTDATVQLYLRETLTFLMLTSEASVSI--A------AGE----
-------------
>A0A158CK34
-----------------------------M---NNLHRELAP------ISGAAWAQIEAE
VARTFKRAVAGRRVVDVK-N-PGGVALSG----IGTGHQTNI---A--------------
-----------------------------S----P-T-K--GVSAKLYDVRQLVQLTVPF
TLQREA-----IDSVERGSNDGDWQPAKAAANGLALAEDSAIFDGFAAAGIVGI--RPGS
SNAATYLPADVADYPTAISQALEKLRLAGVDGPYSV-----------------LLGADAY
TALAEASDQ-GYPVIQHIERIV--SGE-LVWAPALAG---------------GCVLSTRG
GDYELHIGQDLSIGYTSHTDTAVQLYLRETLTFLMLTSEASVSI--A------VGE----
-------------
>A0A158K5X5
-----------------------------M---NNLHRELAP------ISGAAWAQIEAE
VARTFKRAVAGRRVVDVK-N-PGGVALSG----IGTGHQTNI---A--------------
-----------------------------S----P-K-K--GVSAKLYDVKQLVQLTVPF
TLQREA-----IDSVERGSNDGDWQPAKAAANELALAEDSAIFDGFAAAGIVGI--REGS
SNDATYLPADVADYPTAISQALEKLRLAGVEGPYSV-----------------LLGADAY
TALAEASDQ-GYPVIQHIKRIV--SGD-LVWAPALAG---------------GCVLSTRG
GDYELHIGQDLSIGYTSHTDTAVQLYLRETLTFLMLTSEASVSI--A------AGE----
-------------
>A0A158IA30
-----------------------------M---NNLHRELAP------ISAAAWSQIEAE
VARTFKRSVAGRRVVDVK-D-PGGVALSG----IGTGHQKNI---A--------------
-----------------------------S----P-K-K--GVSAKLYDVRQLVQLTVPF
TLQREA-----IDSVERGSNDGDWQPAKTAASELALAEDSAIFDGFAAAGIAGI--REGS
SNSKSFLPADVADYPNAISQALEKLRLAGVDGPYSV-----------------LLGADAY
TALAEASDQ-GYPVIEHIKRIV--SGD-LVWAPALTG---------------GCVLSTRG
GDYELHIGQDVSIGYTSHTDTAVQLYLTETLTFLMLTSEASVSI--A------AGE----
-------------
>R4WNP1
-----------------------------M---NNLHRELAP------VSSAAWSQIEAE
VARTFKRSLAGRRVVDVK-E-PGGTALSG----IGTGHQSNI---A--------------
-----------------------------S----P-K-Q--GVGAKLYETKSLVQLTVPF
TLQRES-----IDSVERGSNDGDWQPAKTAANELALAEDSAIFDGYKAAGIVGI--REGS
SNAPTMLPSDVADYPAAISQALERLRLAGVDGPYSV-----------------LLGADAY
TALAEASDQ-GYPVIQHIKRIV--SGD-LVWAPALQG---------------GCVLSTRG
GDYELHIGQDLSIGYSSHTDTTVQLYLRETLTFLMLTSEASVSI--A------AGE----
-------------
>A0A158DSL5
-----------------------------M---NNLHRELAP------ISSAAWAQIEAE
VARTFKRSVAGRRVVDVK-E-PGGTALSG----IGTGHLGNV---A--------------
-----------------------------A----P-R-K--GVSAKLYEVKQLVQLTAPF
TLQREA-----VDSVERGSNDGDWQPAKTAASELALAEDSAIFDGYAAAGIVGI--RAGS
SNAPTLLPNDVVDYPAAISQALEKLRLAGVDGPYTV-----------------LLGADAY
TALAEASDQ-GYPVIQHIKRIV--SGD-LVWAPALQG---------------GCVLSTRG
GDYELHLGQDLSIGYTSHTDTTVQLYLRETLTFLMLTSEASVSI--A------AGE----
-------------
>A0A158BCK6
-----------------------------M---NNLHRELAP------ISDDAWDQIEAE
VARTFKRSVAGRRVIDVK-S-PGGVALAA----IGTGHQTNV---A--------------
-----------------------------A----P-R-K--GVSARLYDVRQLVRLSVPF
TLQREA-----VDSVERGSNDGDWQPAKIAASDLALAEDSAIFDGFAAAGIVGI--RQGS
SNAPTLLPADVADYPAAVSQALEKLRLAGVDGPYSV-----------------LLGADAY
TALAEASDQ-GYPVIQHIKRIV--SGE-VVWAPALQG---------------GCVLSTRG
GDYELHIGQDLSIGYTSHTDTTVQLYLCETLTFLMLTSEASVSI--A------AGE----
-------------
>A0A158J7S6
-----------------------------M---NNLHRELAP------ISEDAWEQIEAE
VARTFKRSVAGRRVIDVK-S-PGGVALAA----IGTGHQTNI---A--------------
-----------------------------A----P-K-K--GVAAKLYDVRQLVQLSVPF
TLQREA-----VDSVERGSNDGDWQPAKTAASELALAEDSAIFDGFGAAGIVGI--REGS
SNPPTVLPADVADYPAAVSQALEKLRLAGVEGPYSV-----------------LLGADAY
TALAEASDQ-GYPVIQHIKRIV--SGE-VIWAPALQG---------------GCVLSTRG
GDYELHIGQDLSIGYTSHTDTTVQLYLRETLTFLMLTSEASVSI--A------VGE----
-------------
>A0A158EC69
-----------------------------M---NNLHRELAP------ISEDAWEQIEAE
VARTFKRSVAGRRVVDVK-E-AGGVALSG----VGTGHQTSV---A--------------
-----------------------------S----P-K-K--GVAARLYEVKQLVQLTVPF
TLQREA-----IDSVERGSNDGDWQPAKTAANDLALAEDSAIFDGFAAAGIVGI--RQGS
SNAPTLLPAQVADYPAAISQALEKLRLAGVEGPYSV-----------------LLGADAY
TALAEASDQ-GYPVIQHIKRIV--SGE-VVWAPALQG---------------GCVLSTRG
GDYELHIGQDLSIGYTSHTDTTVQLYLRETLTFLMLTSEASVSI--A------AGE----
-------------
>A0A158DM70
-----------------------------M---NNLHRELAP------ISADAWEQIEAE
VACTFKRSVAGRRVVDVK-D-PGGAALAA----VGTGHQTNV---A--------------
-----------------------------A----L-Q-E--GVSAKLYDVRRLVQLTVPF
TLQREA-----IDSVERGSNDGDWQPAKTAASELALAEDSAIFDGYKAAEIVGI--REGG
SNAPTILPADIDDYPAAISQALEKLRLAGVDGPYSV-----------------LLGAEAY
TALSAASDQ-GYPVIQHIKRIV--SGD-LVWAPALQG---------------GCVLSTRG
GDYELHIGQDLSIGYTSHTDTTVQLYLCETLTFLLLTSEASVSI--A------AGE----
-------------
>A0A0C6P222
-----------------------------M---NNLYRDLAP------ISAAAWAQIEEE
VARTFKRSVAGRRVVDVK-D-PGGFSLAA----VGTGHLRGI---A--------------
-----------------------------A----P-Q-K--GVDAKLREVKALVELTVPF
ELQRDE-----IDAVERGANDADWQPAKDAATELAYAEDRAIFDGYKAAGIVGI--REGS
SNGRLNLPKDAADYPAAIGRALEQLRLAGVDGPYSV-----------------LLGADAY
TALSEGSDD-GYPTIDHIKRIV--SGD-IIWAPALNG---------------GCVLSTRG
GDFELHLGQDLSIGYQSHTDKVVRLYLRETLTFLMLTSEASVSV--A------SQG----
-------------
>A0A0H3LMA0
-----------------------------M---NNLYRDLAP------ISAAAWAQIEEE
VARTFKRSVAGRRVVDVK-D-PGGFGLAA----VGTGHLRGI---A--------------
-----------------------------A----P-Q-K--GVDAKLREVKALVELTVPF
ELQRDE-----IDAVERGANDADWQPAKDAATELAYAEDRAIFDGYKAAGIVGI--REGS
SNSRLELPTDAADYPAAVGRALEQLRLAGVDGPYSV-----------------LLGADAY
TALSEGSDD-GYPTIDHIKRIV--SGD-IIWAPALNG---------------GCVLSTRG
GDFELHLGQDLSIGYQSHTDKVVRLYLRETLTFLMLTSEASVPV--A------PKG----
-------------
>A0A5Q2AEV6
-----------------------------M---NNLYRDLAP------ISAAAWAQIEEE
VARTFKRSVAGRRVVDVK-D-PGGFGLAA----VGTGHLRGI---A--------------
-----------------------------A----P-Q-K--GVDAKLREVKALVELTVPF
ELQRDE-----IDAVERGANDADWQPAKDAATELAYAEDRAIFDGYKAAGIVGI--REGS
SNSRLELPTDAADYPAAVGRALEQLRLAGVDGPYSV-----------------LLGADAY
TALSEGSDD-GYPTIDHIKRIV--SGD-IIWAPALNG---------------GCVLSTRG
GDFELHLGQDLSIGYQSHTDKVVRLYLRETLTFLMLTSEASVPV--A------PKG----
-------------
>Q7WAG7
-----------------------------M---NNLYRDLAP------ISAAAWAQIEEE
VARTFKRSVAGRRVVDVK-D-PGGFGLAA----VGTGHLRGI---A--------------
-----------------------------A----P-Q-K--GVDAKLREVKALVELTVPF
ELQRDE-----IDAVERGANDADWQPAKDAATELAYAEDRAIFDGYKAAGIVGI--REGS
SNSRLELPTDAADYPAAVGRALEQLRLAGVDGPYSV-----------------LLGADAY
TALSEGSDD-GYPTIDHIKRIV--SGD-IIWAPALNG---------------GCVLSTRG
GDFELHLGQDLSIGYQSHTDKVVRLYLRETLTFLMLTSEASVPV--A------PKG----
-------------
>A0A0L8ET19
-----------------------------M---NNLHRELAP------ISSAAWSQIEDE
VARTFRRSVAGRRVVDVK-E-PGGLELAA----VGTGHLRAI---S--------------
-----------------------------P----P-Q-K--GVDARVREVRPIVELTVPF
ELSRDA-----IDDVERGANDSDWQPAKDAATQLAYAEDRAIFDGYKAAGIVGI--REGS
SNARLALPQTVADYPAAIGNALEQLRLAGVDGPYSV-----------------LLGADAY
TALTEGRDG-GYPIIEHLRNIV--SGD-IIWAPAING---------------GSVLSTRG
GDFELHLGQDLSIGYQSHTDRVVRLYLRETLTFQMLTSEASVSL--E------LTA----
-------------
>A0A4S1EGE1
-----------------------------M---NNLHRELAP------ISSAAWAQIEEE
VTRTFKRSVAARRVVDLK-G-PGGVEQSG----VGTGHLLNL---T--------------
-----------------------------S----P-H-K--GVNAKVREVKALVELTVPF
ELQRDE-----IDNVERGSNDSDWQPAKDAATKLAFAEDQAIFDGYKAAGIQGI--REGS
SNAGIALPKDITDYPAAIGKALQTLRLEGVDGPYSV-----------------LLGADAY
TALTEASDG-GYPVIEHIKRII--SGD-IIWAPALNG---------------GCVLSTRG
GDFEMHLGQELSIGYQSHTDKVVRLYLRETLTFLMLTSEASVSL--T------LKA----
-------------
>A0A0P0RDL7
-----------------------------M---NNLHRELAP------ISSEAWSQIEEE
VARTFKRSVAGRRVVDVK-G-PGGVDLSS----VGTGHQTAI---A--------------
-----------------------------A----P-H-H--GVIAKLAEVKALVQLNVPF
ELSRDA-----IDAVERGANDSDWQPAKDAAKELAYAEDRAIFDGYKAAGIVGI--REGS
SNASLTLPADVADYPDAIGGALQQLRLAGVDGPYSV-----------------LLGADAY
TALGEARDQ-GYPVLEHIKRLV--NGE-IIWAPAIEG---------------GSVLSMRG
GDYELHLGQDVSIGYQSHTDSAVRLYLRETLTFLMLTGEASVSV--V------PAE----
-------------
>A0A2I8ESA9
-----------------------------M---NNLHRELAP------ISSEAWSQIEEE
VARTFKRSVAGRRVVDVK-G-PGGVDLSS----VGTGHQTTI---A--------------
-----------------------------A----P-H-H--GVIAKLAEVKALVQLNVPF
ELSRDA-----IDAVERGANDSDWQPAKDAAKELAYAEDRAIFDGYKAAGIVGI--REGS
SNASLTLPADVADYPDAIGGALQQLRLAGVDGPYSV-----------------LLGADAY
TALGEARDQ-GYPVLEHIKRLV--NGD-IIWAPAIEG---------------GSVLSMRG
GDYELHLGQDVSIGYQSHTDSAVRLYLRETLTFLMLTGEASVSV--V------PAE----
-------------
>A0A244DZI5
-----------------------------M---NNLHRELAP------ISSEAWSQIEEE
VARTFKRSVAGRRVVDVK-G-PGGVDLSS----VGTGHQTTI---A--------------
-----------------------------A----P-H-H--GVIAKLAEVKALVQLNVPF
ELSRDA-----IDAVERGANDSDWQPAKDAAKELAYAEDRAIFDGYKAAGIIGI--REGS
SNASLTLPADVADYPDAIGAALQQLRLAGVDGPYSV-----------------LLGADAY
TALGEARDQ-GYPVLEHIKRLV--NGE-IIWAPAIEG---------------GSVLSMRG
GDYELHLGQDVSIGYQSHTDSAVRLYLRETLTFLMLTGEASVSV--V------PAE----
-------------
>I5CHJ7
-----------------------------M---NNLHRELAP------ISSEAWSQIEEE
VARTFKRSVAGRRVVDVK-G-PGGVDLSS----VGTGHQTTI---A--------------
-----------------------------A----P-H-H--GVIAKLAEVKALVQLNVPF
ELSRDA-----IDAVERGANDSDWQPAKDAAKELAYAEDRAIFDGYKAAGIIGI--REGS
SNASLTLPADVADYPDAIGAALQQLRLAGVDGPYSV-----------------LLGADAY
TALGEARDQ-GYPVLEHIKRLV--NGE-IIWAPAIEG---------------GSVLSMRG
GDYELHLGQDVSIGYQSHTDSAVRLYLRETLTFLMLTGEASVSV--V------PAE----
-------------
>A0A4V2NGQ4
-----------------------------M---NNLHRELAP------ISSEAWSQIEEE
VARTFKRSVAGRRVVDVK-G-PGGVALSS----VGTGHQTAI---A--------------
-----------------------------A----P-H-H--GVIAKLAEVKALVQLNVPF
ELSRDA-----IDAVERGANDSDWQPAKDAAKELAYAEDRAIFDGYKAAGIVGI--REGS
SNASLTLPADVADYPDAIGGALQQLRLAGVDGPYSV-----------------LLGADAY
TALGEARDQ-GYPVLEHIKRLV--NGD-IIWAPAIEG---------------GSVLSMRG
GDYELHLGQDVSIGYQSHTDSAVRLYLRETLTFLMLTGEASVSV--V------PAE----
-------------
>A0A5C6VGL7
-----------------------------M---NNLHRELAP------ISSEAWSQIEEE
VARTFRRSVAGRRVVDVK-G-PGGVDLSA----VGTGHLASI---A--------------
-----------------------------A----P-H-H--GVSAKLSEVKALVQLTVPF
ELSRDA-----IDAVERGANDSDWQPAKDAAKELAYAEDRAIFDGYKAAGIVGI--REGS
SNTSLTLPADVADYPNAIGGALQQLRLAGVDGPYSV-----------------LLGADAY
TALGEASDQ-GYPVIEHIKRIV--NGD-IIWAPALEG---------------GSVLSMRG
GDYELHLGQDVSIGYQSHTDSTVRLYLRETLTFLMLTSEASVSV--V------PAQ----
-------------
>B2JNZ6
-----------------------------M---NNLHRELAP------ISSEAWSQIEEE
VARTFKRSVAGRRVVDVK-G-PGGVDLSG----VGTGHQSTI---A--------------
-----------------------------A----P-H-H--GVIAKLSEVKALVQLTVPF
ELSRDA-----IDAVERGANDSDWQAAKDAAKELAYAEDRAIFDGYKAAGIVGI--REGS
SNTSLALPADVADYPNAIGGALQQLRLAGVDGPYSV-----------------LLGADAY
TALGEASDQ-GYPVIEHIKRIV--NGE-IIWAPALEG---------------GSVLSMRG
GDYELHLGQDVSIGYQSHTDSTVRLYLRETLTFLMLTSEASVSV--V------PTE----
-------------
>A0A1N7SS40
-----------------------------M---NNLHRELAP------ISGVAWSQIEEE
VARTFKRSVAGRRVVDVK-G-PGGTDLSG----IGTGHQTTI---A--------------
-----------------------------E----P-H-H--GVSARLAEVKALVQLTVPF
ELKREE-----IDAVERGANDADWQPAKDAAKELAYAEDRAIFDGYKAAGIVGI--REGS
SNPQVALPADVTDYPAAISRALEQLRLAGVDGPYSV-----------------LLGADAY
TALGEASDQ-GYPVIEHIKRIV--NGD-IVWAPAVEG---------------GSVLSMRG
GDYELHLGQDVSIGYQSHTDSAVRLYLRETLTFLMLTSEASVSV--M------GGESKKA
KAEE---------
>A0A158FN95
-----------------------------M---NNLHRELAP------ISRAAWSQIEEE
VARTFKRSVAGRRVVDVK-G-PGGTELSG----VGTGHQIAI---S--------------
-----------------------------A----P-Q-Q--GVAAKLSEVKALVQLTVPF
ELQRDA-----IDSVERGAKDADWQPAKEAAKELAYAEDRAIFDGYKAAGIGGI--REGS
SNPPLALPADVSDYPNTISNALEQLRLAGVDGPYSV-----------------LLGADAY
TALGEARDQ-GYPVLEHIKRIV--NGD-IIWAPALAG---------------GSVLSMRG
GDFELHLGEDLSIGYASHTDTVVRLYLCETLTFLMLTSEASVSV--T------QAE----
-------------
>A0A2C9B9P5
-----------------------------M---NNLHRELAP------ISRAAWTQIEEE
VARTFKRSVAGRRVVNVK-G-PGGTELSG----VGTGHQIAI---S--------------
-----------------------------A----P-Q-Q--GVVAKLSEVKALVQLTVPF
ELQRDA-----IDSVERGAKDADWQPAKEAAKELAYAEDRAIFDGYKAAGIGGI--REGS
SNPPLALPADVSDYPNTISNALEQLRLAGVDGPYSV-----------------LLGADAY
TALGEARDQ-GYPVLEHIKRIV--NGD-IIWAPALAG---------------GSVLSIRG
GDFELHLGEDLSIGYASHTDTVVRLYLCETLTFLMLTSEASVSV--T------QAE----
-------------
>A0A1I7DSM7
-----------------------------M---NNLHRELAP------ISRAAWSQLEDE
VARTFKRSVAGRRVVDVK-G-PGGTELSG----VGTGHQIAI---A--------------
-----------------------------A----P-Q-Q--GVVAKLAEVKSLVQLTVPF
ELQREA-----IDSVVRGAKDADWQPAKEAAKQLAYAEDRAIFDGYKAAGIGGL--REGS
SNPSLALPADVSDYPNTISNALEELRLAGVDGPYSV-----------------LLGADAY
TALGEARDQ-GYPVIEHIKRIV--NGD-IIWAPALAG---------------GSVLSTRG
GDFELHLGEELSIGYVSHTDTVVRLYLCETLTFLMLTSEASVSL--T------QAE----
-------------
>A0A2C9BYT7
-----------------------------M---NNLHRELAP------ISRAAWSQLEDE
VARTFKRSVAGRRVVDVK-G-PGGTELSA----VGTGHQIAI---T--------------
-----------------------------A----P-Q-Q--GVVAKLAEVKSLVQLTVPF
ELQREA-----IDSVVRGAKDADWQPAKEAARQLAYAEDRAIFDGYKAAGIGGL--REGS
SNPSLALPADISDYPNTISNALEELRLAGVDGPYPV-----------------LLGADAY
TALGEARDQ-GYPVIEHIKRIV--NGD-IIWAPALAG---------------GSVLSTRG
GDFELHLGEELSIGYVSHTDTVVRLYLCETLTFLMLTSEASVSL--T------QAE----
-------------
>A0A1N6LKQ7
-----------------------------M---NNLHRELAP------ISRAAWSQIEDE
VARTFKRSVAGRRVVDVK-G-PGGTELSG----VGTGHQIAI---A--------------
-----------------------------A----P-Q-E--GVVAKLAEVKSLVQLTVPF
ELQREA-----IDSVVRGAKDADWQPAKEAAKQLAYAEDRAIFDGYKAAGIGGI--REGS
SNPPLALPADVSDYPTTISNALEELRLAGVDGPYSV-----------------LLGADAY
TALGEARDQ-GYPVLEHIKRIV--NGD-IIWAPALTG---------------GSVVSMRG
GDFELHIGEELSIGYVSHTDTVVRLYLCETLTFLMLTSEASVSL--T------QAE----
-------------
>I2IC15
-----------------------------M---NNLHRELAP------ISRAAWSQIEDE
VARTFRRSVAGRRVVDVK-G-PGGTELSG----VGTGHQTAI---A--------------
-----------------------------A----P-Q-Q--GVVAKLSEVKSLVELTVPF
ELQREA-----IDSVVRGAKDADWQPAKEAAKQLAYAEDRAIFDGYQAAGIGGI--REGS
SNPSLALPADVSDYPNAISNALEQLRLAGVDGPYSV-----------------LLGADAY
TALGEARDQ-GYPVIEHIKRIV--NGD-IIWAPALAG---------------GSVLSTRG
GDFELHLGEDLSIGYTSHTDTVVRLYLRETLTFLMLTSEASVSV--T------QAE----
-------------
>Q144S5
-----------------------------M---NNLHRELAP------ISRAAWSQIEDE
VARTFRRSVAGRRVVDVK-G-PGGTELSG----VGTGHQTAI---A--------------
-----------------------------A----P-Q-Q--GVVAKLSEVKSLVELTVPF
ELQREA-----IDSVVRGAKDADWQPAKEAAKQLAYAEDRAIFDGYQAAGIGGI--REGS
SNPSLALPADVSDYPNAISNALEQLRLAGVDGPYSV-----------------LLGADAY
TALGEARDQ-GYPVIEHIKRIV--NGD-IIWAPALAG---------------GSVLSTRG
GDFELHLGEDLSIGYTSHTDTVVRLYLRETLTFLMLTSEASVSV--T------QAE----
-------------
>A0A160FT84
-----------------------------M---NNLHRELAP------ISRAAWSQIEDE
VARTFKRSVAGRRVVDVK-G-PGGTELSG----VGTGHQIAI---T--------------
-----------------------------A----P-Q-Q--GVVAKLSEVKSLVELTVPF
ELQREA-----IDSVLRGAKDADWQPAKDAAKQLAYAEDRAIFDGYEAAGIGGL--REGS
SNPPLALPADIADYPNTISNALEQLRLAGVDGPYSV-----------------LLGADTY
TALGEARDQ-GYPVLEHIKRIV--NGD-IIWAPALAG---------------GSVVSMRG
GDFELHLGEELSIGYVSHTDAVVRLYLRETLTFLMLTSEASVSL--T------QAE----
-------------
>A0A420A232
-----------------------------M---NNLHRELAP------VSHAAWSQIEDE
VARTFKRSVAGRRVVDVK-G-PGGTELSG----VGTGHQIAI---A--------------
-----------------------------A----P-Q-Q--GVVAKLSEVKSLVELTVPF
ELKREA-----IDSVLRGAKDADWQPAKEAAKELAYAEDRTIFDGYKAAGIGGI--REGS
SNPPFALPADISDYPNTISNALEQLRLAGVDGPYSV-----------------LLGADAY
TALGEARNQ-GYPVIDHIKRIV--NGD-IIWAPALAG---------------GSVVSMRG
GDFELHLGEELSIGYASHTDTVVRLYLRETLTFLMLTSEASVSL--T------QAE----
-------------
>A0A2N8QB07
-----------------------------M---NNLHRELAP------ISHAAWSQIEDE
VARTFKRSVAGRRVVDVK-G-PGGTELSG----VGTGHQIAI---A--------------
-----------------------------A----P-Q-P--GVVAKLSEVKSLVELTVPF
ELQREA-----IDSVLRGAKDADWQPAKEAAKELAYAEDRAIFDGYKAAGIGGL--REGS
SNPALALPADIAAYPNTISNALEELRLAGVDGPYSV-----------------LLGADAY
TALAEARDQ-GYPVIEHIKRIV--SGD-VIWAPALAG---------------GSVISTRG
GDFELHLGEELSIGYSSHTDTVVRLYLRETLTFLALTSEASVSL--T------QAE----
-------------
>A0A2T1A9S6
-----------------------------M---NNLHRELAP------ISHAAWSQIEDE
VARTFKRSVAGRRVVDVK-G-PGGTELSG----VGTGHQIAI---A--------------
-----------------------------A----P-Q-P--GVVAKLSEVKSLVELTVPF
ELQREA-----IDSVLRGAKDADWQPAKEAAKELAYAEDRAIFDGYKAAGIGGL--REGS
SNPALALPADVAAYPNTISNALEELRLAGVDGPYSV-----------------LLGADAY
TALAEARDQ-GYPVIEHIKRIV--SGD-VIWAPALAG---------------GSVISTRG
GDFELHLGEELSIGYSSHTDTVVRLYLRETLTFLALTSEASVSL--T------QAE----
-------------
>A0A420FI69
-----------------------------M---NNLHRELAP------ISHAAWSQIEDE
VARTFKRSVAGRRVVDVK-G-PGGTELSA----VGTGHQIAI---T--------------
-----------------------------A----P-Q-Q--GVVAKLSEVKSLVELTVPF
ELQREA-----IDSVLRGAKDADWQPAKEAAKELAYAEDRAIFDGYKAAGIGGL--REGS
SNPSLALPADIADYPNTISNALEELRLAGVDGPYSV-----------------LLGADAY
TALAEARDQ-GYPVIEHLKRIV--NGD-IIWAPALAG---------------GSVISTRG
GDFELHLGEELSIGYAGHTDTVVRLYLRETLTFLMLTSEASVSL--T------QVE----
-------------
>A0A2S8RGN1
-----------------------------M---NNLHRELAP------ISRAAWSQLEEE
VARTFKRSVAGRRVVDVK-G-PGGTELSG----VGTGHQTTI---G--------------
-----------------------------A----P-Q-E--GVVAKLAEVKSLVELTVPF
ELQREA-----IDSVLRGAKDADWQPAKEAARQLAYAEDRAIFDGYGAAGIGGL--REGS
SNPVLALPADISDYPNAISEALEQLRLAGVDGPYSV-----------------LLGADAY
TALGEARDQ-GYPILDHIKRIV--NGD-IIWAPALAG---------------GSVLSMRG
GDFELHLGEDVSIGYVSHTETTVRLYLRETLTFLMLTSEASVTL--S------QAG----
-------------
>A0A329B9I6
-----------------------------M---NNLHRELAP------ISRAAWSQLEEE
VARTFKRSVAGRRVVDVK-G-PGGTELSG----VGTGHQTTI---G--------------
-----------------------------A----P-Q-D--GVVAKLAEVKSLVELTVPF
ELQREA-----IDSVLRGAKDADWQPAKEAARQLAYAEDRAIFDGYKAAGIGGL--REGS
SNPVLALPADISDYPNAISEALEQLRLAGVDGPYSV-----------------LLGADAY
TALGEARDQ-GYPILEHIKRIV--NGE-IIWAPALAG---------------GSVLSMRG
GDFELHLGEDVSIGYVSHTETTVRLYLRESLTFLMLTSEASVTL--S------QAE----
-------------
>A0A1H4CRU1
-----------------------------M---NNLHRELAP------ISSAAWSQIEEE
VARTFKRSVAGRRVVDVK-G-PGGAELTS----VGTGHQTAV---A--------------
-----------------------------A----P-Q-Q--GVVAKLSEVKALVQLTVPF
ELRRDA-----IDSVERGAKDADWQPAKDAAKELAYVEDRAIFDGYQAAGIGGI--REGS
SNPPLALPASVSDYPGTISNALEQLRLAGVDGPYSV-----------------LLGADAY
TALGKASDQ-GYPVIEHIKRIV--NGD-IIWAPALTG---------------GCVLSMRG
GDFELHLGEDLSIGYASHTDSVVRLYLRETLTFLMLTSEASVPV--T------QAE----
-------------
>A0A1A9N7E2
-----------------------------M---NNLHRELAP------ISSAAWSQIEEE
VARTFKRCVAGRRVVDVK-G-PGGTELSG----VGTGHQIAV---T--------------
-----------------------------A----P-Q-A--GVVAKLSEVKALVQLTVPF
ELQREA-----IDSVARGAKDADWQPAKDAAKELAYVEDRAIFDGYQAAGIGGI--REGS
SNPPLALPANVSDYPAAISGALEQLRLAGVDGPYSV-----------------LLGADAF
TALGEASHQ-GYPVIEHIKRIV--NGD-IVWAPALTG---------------GCVLSTRG
GDFELHLGDDLSIGYTSHTDTVVRLYLRETLTFLMLTSEASVSV--T------EAE----
-------------
>A0A2T0KUK0
-----------------------------M---NNLHRELAP------ISSAAWSQIENE
VARTFKRSVAGRRVVDVE-G-PGGTELSG----VGTGHQTAI---A--------------
-----------------------------A----P-Q-Q--GVVARLAEVKRLVEFTVPF
ELQREA-----IDSVLRGANDADWQPAKDAAKELAYAEDRAIFDGYQAAGIGGI--REGS
SNAPLALPADIGDYPHAIGNALEELRLAGVDGPYSV-----------------LLGADAY
TALSEARDQ-GYPVIEHIKRIV--NGD-IIWAPALTG---------------GSVLSTRG
GDFELHLGEDLSIGYLSHTDSVVRLYLRETLTFLMLTSEASVSL--T------LAE----
-------------
>A0A4Y8MTF7
-----------------------------M---NNLHRELAP------ISSAAWSQIENE
VARTFKRSVAGRRVVDVE-G-PGGTELSG----VGTGHQTAI---A--------------
-----------------------------A----P-Q-Q--GVVAKLAEVKRLVEFTVLF
ELQREA-----IDSVLRGANDADWQPAKDAAKELAYAEDRAIFDGYQAAGIGGI--REGS
SNAPLALPADIGDYPHAIGNALEELRLAGVDGPYSV-----------------LLGADAY
TALSEARDQ-GYPVIEHIKRIV--NGD-IIWAPALTG---------------GSVLSTRG
GDFELHLGEDLSIGYLSHTDSVVRLYLRETLTFLMLTSEASVSL--T------LAE----
-------------
>B2T8F1
------------------------------------------------------------
MARTFKRSVAGRRVVDVE-G-PGGTELSG----VGTGHQTAI---A--------------
-----------------------------A----P-Q-Q--GVVARLAEVKRLVEFTVPF
ELQREA-----IDSVLRGANDADWQPAKDAAKELAYAEDRAIFDGYQAAGIGGI--REGS
SNAPLALPADIGDYPHAIGNALEELRLAGVDGPYSV-----------------LLGADAY
TALSEARDQ-GYPVIEHIKRIV--NGD-IIWAPALTG---------------GSVLSTRG
GDFELHLGEDLSIGYLSHTDSVVRLYLRETLTFLMLTSEASVSL--T------LAE----
-------------
>A0A2T0QJ98
-----------------------------M---NNLHRELAP------ISSAAWSQIENE
VARTFKRSVAGRRVVDVK-G-PGGTELSG----VGTGHQTAI---A--------------
-----------------------------A----P-Q-Q--GVVARLAEVKRVVEFTVPF
ELQREA-----IDSVLRGANDADWQPAKDAAKELAYAEDRAIFDGYEAAGIGGI--REGS
SNAPLALSADIGDYPHAIGNALEALRLAGVDGPYSV-----------------LLGADAY
TALSEARDQ-GYPVIEHIKRIV--NGD-IVWAPALSG---------------GSVLSTRG
GDFELHLGEDLSIGYLSHTESVVRLYLRETLTFLMLTSEASVSL--T------LAE----
-------------
>A0A4V3H8T9
-----------------------------M---NNLHRELAP------ISSAAWSQIENE
VARTFKRSVAGRRVVDVK-G-PGGTELSG----VGTGHQTAI---A--------------
-----------------------------A----P-Q-Q--GVVARLAEVKRVVEFTVPF
ELQREA-----IDSVLRGANDADWQPAKDAAKELAYAEDRAIFDGYEAAGIGGI--REGS
SNAPLALSADIGDYPHAIGNALEALRLAGVDGPYSV-----------------LLGADAY
TALSEARDQ-GYPVIEHIKRIV--NGD-IVWAPALSG---------------GSVLSTRG
GDFELHLGEDLSIGYLSHTESVVRLYLRETLTFLMLTSEASVSL--T------LAE----
-------------
>A0A495G4E4
-----------------------------M---NNLHRELAP------ISSAAWSQIENE
VARTFKRSVAGRRVVDVK-G-PGGTELSG----IGTGHQTAI---A--------------
-----------------------------A----P-Q-Q--GVVARLAEVKRVVEFTVPF
ELQREA-----IDSVLRGANDADWQPAKDAAKELAYAEDRAIFDGYEAAGIGGI--REGS
SNAPLALSADIGDYPHAIGNALEALRLAGVDGPYSV-----------------LLGADAY
TALSEARDQ-GYPVIEHIKRIV--NGD-IVWAPALSG---------------GSVLSTRG
GDFELHLGEDLSIGYLSHTESVVRLYLRETLTFLMLTSEASVSL--T------LAE----
-------------
>A0A3E0C541
-----------------------------M---NNLHRELAP------ISSAAWSQIENE
VARTFKRSVAGRRVVDVK-G-PGGTELSG----VGTGHQTAI---A--------------
-----------------------------A----P-Q-Q--GVVAKLAEVKRVVEFTVPF
ELQREA-----IDSVLRGANDADWQPAKDAAKELAYAEDRAIFDGYEAAGIGGI--REGS
SNAPLALSADIGDYPHAIGNALEALRLAGVDGPYSV-----------------LLGADAY
TALSEARDQ-GYPVIEHIKRIV--NGD-IVWAPALSG---------------GSVLSTRG
GDFELHLGEDLSIGYLSHTESVVRLYLRETLTFLMLTSEASVSL--T------LAE----
-------------
>A0A3D9N1B0
-----------------------------M---NNLHRELAP------ISSAAWSQIENE
VARTFKRSVAGRRVVDVK-G-PGGTELSG----VGTGHQTAI---A--------------
-----------------------------A----P-Q-Q--GVVARLAEVKRVVEFTVPF
ELQREA-----IDSVLRGANDADWQPAKDAAKELAYAEDRTIFDGYEAAGIGGI--REGS
SNAPLALSADIGDYPHAIGNALEALRLAGVDGPYSV-----------------LLGSDAY
TALSEARDQ-GYPVIEHIKRIV--NGD-IVWAPALSG---------------GSVLSTRG
GDFELHLGEDLSIGYLSHTESVVRLYLRETLTFLMLTSEASVSL--T------LAE----
-------------
>A0A4R1M4C9
-----------------------------M---NNLHRELAP------ISSAAWSQIENE
VARTFKRSVAGRRVVDVK-G-PGGTELSG----VGTGHQIAI---T--------------
-----------------------------A----P-Q-Q--GVAAKLAEVKSLVQFTVPF
ELQRDA-----IDSVLRGANDADWQPAKDAAKELAYAEDRAIFDGYQAAGIGGI--REGS
SNQPLALPADVGDYPDAISNALEELRLAGVDGPYSV-----------------LLGADAY
TALSEARDQ-GYPVIEHIKRIV--NGD-IIWAPALTG---------------GSVLSTRG
GDFELHLGEDLSIGYLSHTDTVVRLYLRETLTFLMLTSEASVSL--T------LAE----
-------------
>A0A225MT26
-----------------------------M---NNLHRELAP------VSSAAWQQIEEE
VARTFKRSVAGRRVVDVK-G-PAGAELAG----VGTGHRRAV---A--------------
-----------------------------A----P-Q-S--GVNAKLREFKAVVELTVPF
ELQREA-----IDDVELGANDSDWQPAKDAAKELAYAEDRAIFDGYKAAGIVGI--REGS
SNTALTLPKDVGDYPEAIGNALEQLRLAGVDGPYSV-----------------LLGADAY
TALGGGSDA-GYPVIGHIKRIL--NGE-IIWAPAING---------------GCVLSTRG
GDFELHLGQDLSIGYQSHDDKVVRLYLYETLTFLMLTSEASVSV--V------PAAA---
-------------
>A0A0B5FGH5
-----------------------------M---NNLHRELAP------ISNAAWAQIEEE
VARTFKRTVAGRRVVDVK-G-PGGLALAG----VGTGHQKAI---D--------------
-----------------------------A----P-F-D--GVGARQREVMPLVALRVPF
ELSREA-----IDDVERGANDSDWQPAKDAAIKLAYAEDRAIFDGYKAAHITGV--REGT
SNPVLPLPANIADYPTVIAKALEQLRLEGVDGPYSV-----------------LLGADAY
TAVTEANDQ-GYPILEHIGHIV--SGE-IIWAPAIDG---------------GCILSTRG
GDYEMHIGQDVSIGYLDHTATTVRLYLEETFTFLMLTAEAGVSV--G------QAKPVDG
KKKSK--------
>A0A5E4S9P8
-----------------------------M---NNLHRELAP------ISNAAWAQIEEE
VARTFKRTVAGRRVVDVK-G-PGGLALAG----VGTGHQKAI---D--------------
-----------------------------A----P-F-D--GVGARQREVMPLVALRVPF
ELSREA-----IDDVERGANDSDWQPAKDAAIKLAYAEDRAIFDGYKAAHITGV--REGT
SNPVLPLPANIADYPTVIAKALEQLRLEGVDGPYSV-----------------LLGADAY
TAVTEANDQ-GYPILEHIGHIV--SGE-IIWAPAIDG---------------GCILSTRG
GDYEMHIGQDVSIGYLDHTATTVRLYLEETFTFLMLTAEAGVSV--G------PARPVDG
KKKSK--------
>A0A5E4UR48
-----------------------------M---NNLHRELAP------ISSAAWAQIEEE
VARTFKRTVAGRRVVDVK-G-PGGLALAG----VGTGHQKAI---D--------------
-----------------------------A----P-F-D--GVGARQREVKPLVALRVPF
ELSREA-----IDDVERGANDSDWQPAKDAAIKLAYAEDRAIFDGYKAAHITGV--REGT
SNPVLPLPANIADYPTVIAKALEQLRLEGVDGPYSV-----------------LLGADAY
TAVTEANDQ-GYPILEHIGHIV--SGE-IIWAPAIDG---------------GCILSTRG
GDYEMHIGQDVSIGYLDHTATTVRLYLEETFTFLMLTAEAGVSV--G------PAKPADG
KKKSK--------
>A0A5E4XDA2
-----------------------------M---NNLHRELAP------ISSAAWAQIEEE
VARTFKRTVAGRRVVDVK-G-PGGLALAG----VGTGHQKAI---D--------------
-----------------------------A----P-F-D--GVGARQREVMPLVALRVPF
ELSREA-----IDDVERGANDSDWQPAKDAAIKLAYAEDRAIFDGYKAAHITGV--REGT
SNPVLPLPANIADYPTVIAKALEQLRLEGVDGPYSV-----------------LLGADAY
TAVTEANDQ-GYPILEHIGHIV--SGE-IIWAPAIDG---------------GCILSTRG
GDYEMHIGQDVSIGYLDHTASTVRLYLEETFTFLMLTAEAGVSV--G------PAKPADG
KKKSK--------
>A0A5E5BRW2
-----------------------------M---NNLHRELAP------ISNAAWAQIEEE
VARTFKRTVAGRRVVDVK-G-PGGLALAG----VGTGHQKAI---D--------------
-----------------------------A----P-L-D--GVGARQREVMPLVALRVPF
ELSREA-----IDDVERGANDSDWQPAKDAAIKLAYAEDRAIFDGYKAAHITGV--REGT
SNPVLPLPASIADYPAVIAKALEQLRLEGVDGPYSV-----------------LLGADAY
TAVTEANDQ-GYPILEHIGHIV--SGE-IIWAPAIDG---------------GCVLSTRG
GDYEMHIGQDVSIGYLDHTATTVRLYLEETFTFLMLTAEAGVSV--G------AAKPVDS
KKKSK--------
>A0A0H3WZX5
-----------------------------M---NNLHRELAP------ISSAAWAQIEEE
VARTFKRTVAGRRVVDVK-G-PGGLALAG----VGTGHQKAI---D--------------
-----------------------------A----P-L-D--GVSARQREVLPLVVLRVPF
ELSREA-----IDDVERGANDSDWQPAKDAAIKLAYAEDRAIFDGYEAARITGV--REGT
SNPVLPLPQNIADYPTVIAKALEQLRLEGVDGPYSV-----------------LLGADAY
TAVAEANDQ-GYPILEHIGHIV--SGE-IIWAPAIDG---------------GCIVSTRG
GDYEMHIGQDVSIGYLDHTATTVRLYLEETFTFLMLTAEAGVSV--G------SAKPVGA
KKKSK--------
>A0A239SL37
-----------------------------M---NNLHRELAP------ISSAAWAQIEEE
VARTFKRTVAGRRVVDVK-G-PGGLALSG----VGTGHQKAI---D--------------
-----------------------------A----P-L-D--GVSARQREVLSLVALRVPF
ELSREA-----VDDVERGANDSDWQPAKDAAIKLAYAEDRAIFDGYEAARITGV--RQGT
SNPVLPLPDSIADYPTVIAKALEQLRLEGVDGPYSV-----------------LLGADAY
TAVAEANDQ-GYPILEHIGHIV--SGE-IIWAPAIDG---------------GCIVSTRG
GDYEMHIGQDISIGYLDHTATTVRLYLEETFTFLMLTAEASVSV--G------NAKPAGA
KKKSK--------
>A0A5E4RFA1
-----------------------------M---NNLHRELAP------ISSAAWAQIEEE
VARTFKRTVAGRRVVDVK-G-PGGLALSG----VGTGHQKAI---D--------------
-----------------------------A----P-L-D--GVSARQREVLSLVALRVPF
ELSREA-----IDDVERGANDSDWQPAKDAAIKLAYAEDRAIFDGYEAARITGV--RQGT
SNPVLPLPDNIADYPTVIAKALEQLRLEGVDGPYSV-----------------LLGADAY
TAVAEANDQ-GYPILEHIGHIV--SGE-IIWAPAIDG---------------GCIVSTRG
GDYEMHIGQDISIGYLDHTATTVRLYLEETFTFLMLTAEASVSV--G------NAKPAGA
KKKSK--------
>A0A5E4ZMT5
-----------------------------M---NNLHRELAP------ISSAAWAQIEEE
VARTFKRTVAARRVVDVK-G-PSGLALSG----VGTGHQQAI---D--------------
-----------------------------A----P-L-D--GVSARQREVLPLVVLRVPF
ELSREA-----IDDVERGANDSDWQPAKDAAIKLAYAEDRAIFDGYEAARITGV--RQGS
SNPVLPLPDDIADYPTVIAKALEQLRLEGVDGPYSV-----------------LLGADAY
TAVAEANDQ-GYPILEHIGHIV--SGE-IIWAPAIDG---------------GCILSTRG
GDYEMHIGQDVSIGYLDHTATTVRLYLEETFTFLMLTAEAGVSV--G------NAKPVGA
RKKSK--------
>A0A1E3LE34
-----------------------------M---NNLHRELAP------ISSAAWAQIEEE
VARTFKRTVAARRVVDVK-G-PGGLALAG----VGTGHQTSI---D--------------
-----------------------------A----P-L-D--GVGARQREVKPLVALRVPF
ELSREA-----IDDVERGANDSDWQPAKDAAIKLAYAEDRAIFDGYEAARITGV--RQGT
SNPVLPLPDNIADYPTVIAKALEQLRLEGVDGPYSV-----------------LLGADAY
TAVAEANDQ-GYPILEHIGHIV--SGE-IIWAPAIDG---------------GCIVSTRG
GDYEMHIGQDVSIGYLDHTATTVRLYLEETFTFLMLTAEAGVSV--G------NAKPAGV
KKKAK--------
>A0A5E4SKD0
-----------------------------M---NNLHRELAP------ISSAAWAQIEEE
VARTFKRTVAARRVVDVK-G-PGGLALAG----VGTGHQTSI---D--------------
-----------------------------A----P-L-D--GVGARQREVKPLVALRVPF
ELSREA-----IDDVERGANDSDWQPAKDAAIKLAYAEDRAIFDGYEAARITGV--RQGT
SNPVLPLPDNIADYPTVIAKALEQLRLEGVDGPYSV-----------------LLGADAY
TAVAEANDQ-GYPILEHIGHIV--SGE-IIWAPAIDG---------------GCIVSTRG
GDYEMHIGQDVSIGYLDHTATTVRLYLEETFTFLMLTAEAGVSV--G------NARPAGV
KKKAK--------
>A0A378YBM4
-----------------------------M---NNLHRELAP------ISSAAWAQIEEE
VARTFKRTVAGRRVVDVK-G-PGGLSLAG----VGTGHQTAI---D--------------
-----------------------------A----P-L-D--GVGARQREVMPLVALRVPF
ELSREA-----IDDVERGANDSDWQPAKDAAIKLAYAEDRAIFDGYPAARITGV--REGT
SNPVLPLPDNIADYPTVIAKALEQLRLEGVDGPYSV-----------------LLGADAY
TAVAEANDQ-GYPILEHIGHIV--SGE-IIWAPAIDG---------------GCIVSTRG
GDYEMHIGQDVSIGYLDHTATTVRLYLEETFTFLMLTAEAGVSV--G------PAKPVGV
KKKAK--------
>A0A5E4RCX8
-----------------------------M---NNLHRELAP------ISSAAWAQIEEE
VARTFKRTVAGRRVVDVK-G-PGGLSLAG----VGTGHQTAI---D--------------
-----------------------------A----P-L-D--GVGARQREVMPLVALRVPF
ELSREA-----IDDVERGANDSDWQPAKDAAIKLAYAEDRAIFDGYPAARITGV--REGT
SNPVLPLPDNIADYPTVIAKALEQLRLEGVDGPYSV-----------------LLGADAY
TAVAEANDQ-GYPILEHIGHIV--SGE-IIWAPAIDG---------------GCIVSTRG
GDYEMHIGQDVSIGYLDHTATTVRLYLEETFTFLMLTAEAGVSV--G------PAKPVGV
KKTK---------
>A0A378Z094
-----------------------------M---NNLHRALAP------ISNAAWEQIEEE
VARTFKRTVAARRVVDVK-G-PGGLALAG----VGTGHQKAI---D--------------
-----------------------------A----P-L-D--GVAARQREVMPLVALRVPF
ELSREA-----IDDVERGANDSDWQPAKDAAIKLAYAEDRAIFDGYRAAGITGV--RQGT
SNPVLPLPQNIADYPTVIAKALEQLRLEGVDGPYSV-----------------LLGADAY
TAVAEANDQ-GYPILEHIGHIV--SGE-IIWAPAIDG---------------GCILSTRG
GDFEMHIGQDVSIGYLDHTASTVRLYLEETFTFLMLTAEASVPV--G------QAKPVDG
KKKAK--------
>A0A5E4SV30
-----------------------------M---NNLHRELAP------ISNAAWEQIEEE
VARTFKRTVAARRVVDVK-G-PGGLALAG----VGTGHQKAI---E--------------
-----------------------------A----P-L-E--GVGARQREVMPLVALRVPF
ELSREA-----IDDVERGANDSDWQPAKDAAIKLAYAEDRAIFDGYRAAGITGV--REGT
SNPVLPLPQNIADYPTVIAKALEQLRLEGVDGPYSV-----------------LLGADAY
TAVAEANDQ-GYPILEHIGHIV--SGE-IIWAPAIDG---------------GCIVSTRS
GDFEMHIGQDVSIGYLEHTASTVRLYLEETFTFLMLTAEASVSV--G------PAKPLDG
KKKAK--------
>A0A5E4VIA5
-----------------------------M---NNLHRELAP------ISSAAWAQIEEE
VARTFKRTVAGRRVVDVK-G-PGGLALAG----VGTGHQKAI---D--------------
-----------------------------A----P-L-A--GVDARQRQVQPLVVLRVPF
ELSREA-----IDDVERGANDSDWQPAKDAAIKLAYAEDRAIFDGYKAAHITGV--REGS
SNPVLPLPADIAEYPTVIAKALQQLRLEGVDGPYNV-----------------LLGADAY
TAVAEANDQ-GYPILEHISHIV--SGE-IIWAPALDG---------------GVVVSTRG
GDYEMHIGQDVSIGYLDHNATSVRLYLEETFTFLMLTAEAGVSV---------SARKTKG
K------------
>A0A0E3YBZ2
-----------------------------M---NNLHRELAP------VSSAAWAQIEEE
VARTFKRTVAARRVVDVK-G-PGGLALSG----VGTGHQTSI---A--------------
-----------------------------S----P-F-K--GVDARQRQVLPLVVLRVPF
ELSREA-----IDDVERGANDSDWQPAKDAAIKLAYAEDRAIFDGYKAAQITGV--REGT
SNPVLPLPKDIADYPTVIAKALEQLRLEGVDGPYSV-----------------LLGADAY
TAVAEANDQ-GYPILEHIGHIV--SGE-IIWAPAIDG---------------GAIVSTRG
GDYEMHIGQDLSIGYLDHNAETVRLYLEETFTFLMLTAEASVSV--A------PGAAAKA
AKGK---------
>A0A5E4RDE8
-----------------------------M---NNLHRELAP------ISSAAWAQIEEE
VARTFKRTVAARRVVDVK-G-PGGLALSG----VGTGHQQSI---A--------------
-----------------------------S----P-F-K--GVDARQRQVLPLVVLRVPF
ELSREA-----IDDVERGANDSDWQPAKDAAIKLAYAEDRAIFDGYKAAQITGV--REGT
SNPVLPLPKDIADYPTVIAKALEQLRLEGVDGPYSV-----------------LLGADAY
TAVAEANDQ-GYPILEHIGHIV--SGE-IIWAPAIDG---------------GAIVSTRG
GDYEMHIGQDLSIGYLDHNAETVRLYLEETFTFLMLTAEASVSV--A------PGVAAKT
SKGK---------
>A0A5E4ZVX8
-----------------------------M---NNLHRELAP------ISSAAWAQIEEE
VARTFKRTVAARRVVDVK-G-PGGLALSG----VGTGHQKSI---A--------------
-----------------------------S----P-L-K--GVDARQRQVLPLVVLRVPF
ELSREA-----IDDVERGANDSDWQPAKDAAIKLAYAEDRAIFDGYKAAQITGV--REGT
SNPVLPLPKDIADYPTVIAKALEQLRLEGVDGPYSV-----------------LLGADAY
TAVAEANDQ-GYPILEHIGHIV--SGE-IIWAPAIDG---------------GAIVSTRG
GDYEMHIGQDLSIGYLDHNAETVRLYLEETFTFLMLTAEASVSV--A------PGVAAKT
VKGK---------
>A0A5E5AVQ6
-----------------------------M---NNLHRELAP------ISSAAWAQIEEE
VARTFKRTVAARRVVDVK-G-PGGLALSG----VGTGHQKSI---A--------------
-----------------------------S----P-F-K--GVDARQRQVLPLVVLRVPF
ELSREA-----IDDVERGANDSDWQPAKDAAIKLAYAEDRAIFDGYKAAQITGV--REGT
SNPVLPLPKDIADYPTVIAKALEQLRLEGVDGPYSV-----------------LLGADAY
TAVAEANDQ-GYPILEHIGHIV--SGE-IIWAPAIDG---------------GVIVSTRG
GDYEMHIGQDLSIGYLDHNAETVRLYLEETFTFLMLTAEASVSV--A------PGVSAKT
VKGK---------
>A0A5E4SSK9
-----------------------------M---NNLHRELAP------ISNAAWEQIEEE
VARTFKRTVAARRVVDVK-G-PGGLALAG----VGTGHQKSI---A--------------
-----------------------------S----P-L-K--GVDARQRQVLPLVVLRVPF
ELSREA-----IDDVERGANDSDWQPAKDAAIKLAYAEDRAIFDGYKAAQIIGV--REGT
SNPVLPLPKDIADYPTVIAKALEQLRLEGVDGPYSV-----------------LLGADAY
TAVAEANDQ-GYPILEHIGHIV--SGE-IIWAPAIDG---------------GAIVSTRG
GDYEMHIGQDLSIGYLDHNAETVRLYLEETFTFLMLTAEASVSV--A------PGVAAKT
AKAK---------
>A0A0U2XP07
[truncated: 174,675 more chars]
