# Supplementary material for: Structural basis for peroxidase encapsulation inside the encapsulin from the Gram-negative pathogen Klebsiella pneumoniae
Source: Nat Commun. 2024 Mar 22;15:2558. doi: 10.1038/s41467-024-46880-x (PMC10960027; doi:10.1038/s41467-024-46880-x)
Supplement: Supplementary file 10 — Source Data [file 41467_2024_46880_MOESM10_ESM.xlsx]

## Sheet: Figure 1e
Figure 1e	SDS-PAGE gel of KpDyP_Enc

## Sheet: Figure 3d
Figure 3d	Heme loading of purified free KpDyP and encapsulated KpDyP_Enc
		Total Conc from BCA Assay (mg/mL)	Conc DyP (ug/mL)	Conc DyP (uM)	Conc Heme (uM)	% Heme Loading		Standard deviation
	KpDyP_Enc	1.341	0.211	5.47	4.21	76.97		0.509346
	KpDyP_Enc2	1.317	0.208	5.38	4.12	76.58
	KpDyP_Enc3	1.374	0.223	5.4	4.19	77.59
	Free DyP	0.877	0.871	21.43	21.32	99.49		0.730365
	Free DyP2	0.876	0.871	21.43	21.05	98.23
	Free DyP3	0.867	0.868	21.36	20.98	98.22

## Sheet: Figure 3e
Figure 3e	Saturation kinetics of encapsulated KpDyP_Enc and free KpDyP
Kinetics data for encapsulated KpDyP_Enc and free KpDyP vs. hydrogen peroxide (H2O2). H2O2 was varied while ABTS was kept constant.
KpDyP_Enc
[H2O2] mM		10	5	2.5	1.25	0.625	0.3125	0.15625	0.078125	10	5	2.5	1.25	0.625	0.3125	0.15625	0.078125	10	5	2.5	1.25	0.625	0.3125	0.15625	0.078125
Time	T° 420	A1	A2	A3	A4	A5	A6	A7	A8	B1	B2	B3	B4	B5	B6	B7	B8	C1	C2	C3	C4	C5	C6	C7	C8
00:00:04	30	0.239	0.202	0.185	0.178	0.173	0.184	0.213	0.166	0.16	0.147	0.166	0.151	0.146	0.153	0.152	0.163	0.135	0.143	0.163	0.192	0.144	0.138	0.139	0.151
00:00:14	30	0.264	0.26	0.246	0.242	0.224	0.226	0.234	0.203	0.19	0.179	0.219	0.188	0.17	0.188	0.173	0.181	0.17	0.186	0.212	0.246	0.169	0.167	0.169	0.175
00:00:24	30	0.319	0.319	0.321	0.305	0.267	0.252	0.258	0.239	0.227	0.217	0.276	0.227	0.218	0.24	0.211	0.22	0.217	0.229	0.262	0.294	0.215	0.203	0.207	0.203
00:00:34	30	0.371	0.38	0.399	0.385	0.345	0.308	0.304	0.289	0.262	0.265	0.341	0.316	0.304	0.306	0.268	0.271	0.254	0.275	0.303	0.341	0.272	0.256	0.244	0.234
00:00:44	30	0.424	0.448	0.477	0.475	0.422	0.379	0.357	0.33	0.311	0.327	0.407	0.385	0.362	0.365	0.313	0.305	0.297	0.34	0.374	0.404	0.331	0.318	0.295	0.274
00:00:54	30	0.475	0.514	0.561	0.561	0.501	0.452	0.415	0.38	0.358	0.404	0.472	0.451	0.425	0.429	0.369	0.344	0.346	0.405	0.446	0.472	0.393	0.376	0.348	0.311
00:01:04	30	0.529	0.586	0.642	0.647	0.577	0.522	0.464	0.421	0.409	0.45	0.546	0.524	0.499	0.497	0.425	0.389	0.399	0.462	0.512	0.548	0.472	0.435	0.399	0.352
00:01:14	30	0.584	0.654	0.723	0.736	0.654	0.591	0.521	0.469	0.454	0.506	0.624	0.604	0.586	0.563	0.477	0.43	0.451	0.531	0.588	0.626	0.542	0.496	0.447	0.392
00:01:24	30	0.64	0.729	0.802	0.823	0.727	0.657	0.575	0.508	0.502	0.575	0.694	0.686	0.656	0.624	0.528	0.469	0.503	0.59	0.666	0.707	0.626	0.564	0.506	0.437
00:01:34	30	0.697	0.798	0.881	0.908	0.797	0.725	0.619	0.552	0.552	0.639	0.769	0.764	0.727	0.687	0.576	0.507	0.555	0.652	0.743	0.78	0.694	0.632	0.561	0.477
00:01:44	30	0.751	0.871	0.96	0.989	0.867	0.789	0.664	0.586	0.603	0.703	0.849	0.841	0.8	0.744	0.625	0.544	0.608	0.72	0.809	0.858	0.77	0.701	0.615	0.516
00:01:54	30	0.804	0.939	1.034	1.074	0.932	0.853	0.716	0.63	0.653	0.768	0.919	0.917	0.875	0.802	0.671	0.578	0.655	0.781	0.884	0.932	0.848	0.767	0.666	0.55
00:02:04	30	0.853	1.005	1.109	1.151	0.993	0.91	0.755	0.658	0.704	0.833	0.99	0.986	0.94	0.855	0.713	0.61	0.704	0.839	0.953	1.011	0.927	0.83	0.719	0.586
00:02:14	30	0.9	1.06	1.18	1.229	1.059	0.971	0.8	0.705	0.751	0.89	1.06	1.054	1.009	0.918	0.752	0.64	0.752	0.902	1.025	1.085	0.997	0.889	0.768	0.618
00:02:24	30	0.944	1.124	1.253	1.305	1.137	1.035	0.848	0.728	0.793	0.946	1.135	1.129	1.067	0.976	0.796	0.67	0.796	0.959	1.096	1.162	1.071	0.951	0.821	0.65
00:02:34	30	0.99	1.189	1.327	1.383	1.215	1.099	0.898	0.777	0.839	1.002	1.208	1.206	1.144	1.045	0.84	0.705	0.845	1.018	1.168	1.235	1.144	1.013	0.867	0.681
00:02:44	30	1.038	1.251	1.409	1.463	1.305	1.169	0.952	0.801	0.882	1.062	1.277	1.293	1.222	1.135	0.893	0.738	0.893	1.083	1.241	1.315	1.218	1.072	0.914	0.712
00:02:54	30	1.089	1.315	1.486	1.544	1.403	1.238	1.011	0.854	0.929	1.122	1.358	1.388	1.3	1.223	0.956	0.771	0.946	1.143	1.323	1.405	1.302	1.139	0.965	0.749
00:03:04	30	1.142	1.384	1.567	1.629	1.523	1.313	1.079	0.867	0.975	1.184	1.445	1.491	1.392	1.325	1.027	0.811	0.998	1.212	1.408	1.497	1.383	1.215	1.025	0.789
00:03:14	30	1.191	1.448	1.65	1.719	1.647	1.406	1.15	0.919	1.025	1.256	1.544	1.612	1.496	1.436	1.1	0.854	1.054	1.285	1.498	1.59	1.462	1.298	1.083	0.828
00:03:24	30	1.246	1.517	1.745	1.804	1.773	1.506	1.217	0.964	1.079	1.327	1.645	1.727	1.604	1.524	1.181	0.898	1.103	1.361	1.593	1.697	1.568	1.394	1.159	0.868
00:03:34	30	1.294	1.591	1.842	1.907	1.875	1.611	1.279	0.978	1.129	1.402	1.738	1.838	1.726	1.602	1.244	0.936	1.146	1.435	1.687	1.803	1.679	1.49	1.224	0.908
00:03:44	30	1.342	1.663	1.94	2.015	1.964	1.708	1.329	1.014	1.175	1.473	1.825	1.937	1.828	1.671	1.304	0.967	1.191	1.505	1.768	1.896	1.786	1.576	1.28	0.936
00:03:54	30	1.39	1.725	2.038	2.114	2.043	1.789	1.374	1.043	1.222	1.538	1.903	2.023	1.916	1.737	1.348	0.99	1.232	1.561	1.842	1.981	1.875	1.652	1.323	0.965
00:04:04	30	1.435	1.799	2.118	2.214	2.12	1.853	1.419	1.062	1.261	1.597	1.976	2.103	1.995	1.804	1.391	1.011	1.272	1.618	1.914	2.058	1.951	1.719	1.369	0.986
00:04:14	30	1.478	1.859	2.198	2.301	2.193	1.921	1.461	1.08	1.305	1.656	2.041	2.179	2.072	1.871	1.432	1.031	1.311	1.673	1.982	2.135	2.024	1.785	1.414	1.005
00:04:24	30	1.518	1.922	2.259	2.379	2.265	1.98	1.5	1.091	1.343	1.711	2.111	2.255	2.149	1.931	1.471	1.048	1.351	1.727	2.048	2.208	2.096	1.844	1.454	1.024
00:04:34	30	1.559	1.971	2.328	2.45	2.338	2.042	1.537	1.102	1.384	1.762	2.174	2.328	2.215	1.992	1.51	1.063	1.387	1.781	2.11	2.281	2.164	1.906	1.494	1.04
00:04:44	30	1.598	2.027	2.404	2.526	2.415	2.103	1.576	1.108	1.418	1.816	2.246	2.406	2.291	2.057	1.548	1.073	1.425	1.829	2.178	2.356	2.233	1.968	1.533	1.055
00:04:54	30	1.642	2.082	2.464	2.599	2.486	2.16	1.613	1.114	1.459	1.866	2.303	2.47	2.369	2.112	1.587	1.08	1.461	1.885	2.241	2.42	2.3	2.023	1.573	1.068
00:05:04	30	1.679	2.138	2.53	2.68	2.55	2.222	1.647	1.115	1.498	1.914	2.368	2.541	2.436	2.165	1.625	1.088	1.496	1.933	2.303	2.493	2.385	2.08	1.61	1.077
00:05:14	30	1.719	2.182	2.595	2.737	2.628	2.28	1.683	1.116	1.532	1.969	2.431	2.612	2.506	2.229	1.653	1.091	1.531	1.977	2.359	2.553	2.436	2.14	1.65	1.078
00:05:24	30	1.753	2.237	2.653	2.811	2.687	2.335	1.713	1.114	1.566	2.014	2.49	2.676	2.574	2.281	1.689	1.093	1.565	2.029	2.427	2.619	2.514	2.199	1.676	1.085
00:05:34	30	1.783	2.279	2.716	2.865	2.753	2.388	1.744	1.115	1.601	2.061	2.548	2.747	2.641	2.331	1.719	1.094	1.6	2.072	2.489	2.688	2.577	2.249	1.712	1.086
00:05:44	30	1.822	2.329	2.771	2.941	2.816	2.446	1.771	1.112	1.63	2.104	2.613	2.812	2.703	2.382	1.747	1.093	1.631	2.119	2.544	2.754	2.649	2.302	1.746	1.082
00:05:54	30	1.857	2.371	2.832	3.008	2.889	2.498	1.801	1.111	1.664	2.15	2.662	2.873	2.769	2.434	1.776	1.092	1.663	2.163	2.595	2.821	2.715	2.349	1.771	1.087
00:06:04	30	1.893	2.415	2.88	3.07	2.954	2.547	1.828	1.109	1.699	2.196	2.718	2.939	2.826	2.489	1.798	1.091	1.695	2.211	2.649	2.878	2.772	2.415	1.796	1.082
00:06:14	30	1.925	2.463	2.951	3.139	3.019	2.595	1.854	1.109	1.731	2.243	2.782	3.006	2.895	2.541	1.828	1.09	1.727	2.248	2.706	2.942	2.836	2.462	1.821	1.084
00:06:24	30	1.959	2.513	3.006	3.201	3.072	2.648	1.874	1.106	1.758	2.281	2.835	3.081	2.951	2.593	1.845	1.089	1.756	2.29	2.758	3.007	2.898	2.52	1.852	1.08
00:06:34	30	1.992	2.553	3.051	3.262	3.126	2.695	1.901	1.107	1.796	2.325	2.875	3.148	3.022	2.643	1.875	1.087	1.786	2.338	2.804	3.064	2.955	2.556	1.876	1.08
00:06:44	30	2.023	2.588	3.105	3.322	3.189	2.745	1.919	1.103	1.82	2.368	2.936	3.2	3.083	2.685	1.895	1.087	1.817	2.373	2.861	3.125	3.021	2.612	1.892	1.081
00:06:54	30	2.053	2.636	3.164	3.361	3.244	2.791	1.936	1.107	1.852	2.411	2.992	3.249	3.143	2.725	1.916	1.088	1.845	2.415	2.922	3.187	3.072	2.647	1.91	1.083
00:07:04	30	2.08	2.676	3.221	3.443	3.316	2.837	1.957	1.105	1.879	2.451	3.034	3.303	3.197	2.777	1.931	1.087	1.87	2.452	2.955	3.227	3.124	2.7	1.935	1.079
00:07:14	30	2.115	2.721	3.253	3.482	3.35	2.883	1.972	1.103	1.913	2.495	3.081	3.361	3.275	2.817	1.943	1.086	1.901	2.492	3.02	3.287	3.195	2.757	1.944	1.079
00:07:24	30	2.143	2.747	3.301	OVRFLW	3.423	2.915	1.982	1.101	1.939	2.535	3.139	3.441	3.32	2.865	1.954	1.084	1.927	2.526	3.039	3.319	3.273	2.786	1.957	1.076
00:07:34	30	2.172	2.797	3.351	OVRFLW	3.497	2.963	1.998	1.101	1.968	2.571	3.183	3.473	3.349	2.914	1.971	1.083	1.954	2.561	3.113	3.385	3.325	2.836	1.979	1.073
00:07:44	30	2.196	2.824	3.422	OVRFLW	OVRFLW	3.013	2.005	1.099	1.993	2.61	3.243	OVRFLW	3.422	2.945	1.978	1.081	1.979	2.594	3.155	3.452	3.352	2.881	1.987	1.073
00:07:54	30	2.222	2.875	3.46	OVRFLW	OVRFLW	3.047	2.011	1.099	2.022	2.645	3.286	OVRFLW	3.463	2.992	1.985	1.078	2.008	2.638	3.199	OVRFLW	3.431	2.926	1.997	1.074
00:08:04	30	2.258	2.904	OVRFLW	OVRFLW	OVRFLW	3.086	2.022	1.1	2.044	2.678	3.336	OVRFLW	OVRFLW	3.038	1.981	1.076	2.034	2.682	3.236	OVRFLW	3.469	2.973	2.012	1.073
00:08:14	30	2.282	2.939	OVRFLW	OVRFLW	OVRFLW	3.139	2.019	1.096	2.075	2.717	3.376	OVRFLW	OVRFLW	3.079	1.992	1.08	2.058	2.712	3.306	OVRFLW	OVRFLW	3.02	2.01	1.07
00:08:24	30	2.308	2.983	OVRFLW	OVRFLW	OVRFLW	3.153	2.019	1.095	2.099	2.752	3.441	OVRFLW	OVRFLW	3.124	1.99	1.078	2.084	2.745	3.346	OVRFLW	OVRFLW	3.06	2.013	1.07
00:08:34	30	2.333	3.02	OVRFLW	OVRFLW	OVRFLW	3.22	2.026	1.093	2.129	2.788	3.458	OVRFLW	OVRFLW	3.145	1.993	1.076	2.109	2.778	3.388	OVRFLW	OVRFLW	3.081	2.015	1.066
00:08:44	30	2.361	3.048	OVRFLW	OVRFLW	OVRFLW	3.26	2.021	1.092	2.152	2.819	OVRFLW	OVRFLW	OVRFLW	3.189	1.994	1.077	2.136	2.813	3.418	OVRFLW	OVRFLW	3.104	2.017	1.065
00:08:54	30	2.39	3.053	OVRFLW	OVRFLW	OVRFLW	3.269	2.019	1.089	2.174	2.855	OVRFLW	OVRFLW	OVRFLW	3.213	1.989	1.078	2.155	2.845	3.495	OVRFLW	OVRFLW	3.171	2.011	1.07
00:09:04	30	2.405	3.115	OVRFLW	OVRFLW	OVRFLW	3.308	2.02	1.09	2.201	2.891	OVRFLW	OVRFLW	OVRFLW	3.248	1.991	1.076	2.183	2.873	OVRFLW	OVRFLW	OVRFLW	3.207	2.012	1.068
00:09:14	30	2.433	3.131	OVRFLW	OVRFLW	OVRFLW	3.353	2.017	1.09	2.222	2.916	OVRFLW	OVRFLW	OVRFLW	3.303	1.989	1.078	2.2	2.902	OVRFLW	OVRFLW	OVRFLW	3.237	2.018	1.063
00:09:24	30	2.462	3.163	OVRFLW	OVRFLW	OVRFLW	3.376	2.013	1.087	2.248	2.952	OVRFLW	OVRFLW	OVRFLW	3.345	1.997	1.076	2.225	2.927	OVRFLW	OVRFLW	OVRFLW	3.275	2.02	1.067
00:09:34	30	2.492	3.19	OVRFLW	OVRFLW	OVRFLW	3.411	2.015	1.087	2.277	2.99	OVRFLW	OVRFLW	OVRFLW	3.371	1.989	1.075	2.248	2.986	OVRFLW	OVRFLW	OVRFLW	3.312	2.006	1.067
00:09:44	30	2.518	3.221	OVRFLW	OVRFLW	OVRFLW	3.439	2.015	1.086	2.296	3.019	OVRFLW	OVRFLW	OVRFLW	3.368	1.99	1.076	2.272	2.999	OVRFLW	OVRFLW	OVRFLW	3.33	2.009	1.07
00:09:54	30	2.534	3.267	OVRFLW	OVRFLW	OVRFLW	3.461	2.017	1.084	2.311	3.039	OVRFLW	OVRFLW	OVRFLW	3.423	1.978	1.076	2.296	3.026	OVRFLW	OVRFLW	OVRFLW	3.366	2.005	1.067
00:10:04	30	2.558	3.308	OVRFLW	OVRFLW	OVRFLW	3.494	2.007	1.087	2.339	3.085	OVRFLW	OVRFLW	OVRFLW	3.439	1.988	1.072	2.318	3.056	OVRFLW	OVRFLW	OVRFLW	3.422	2.015	1.062
00:10:14	30	2.583	3.316	OVRFLW	OVRFLW	OVRFLW	OVRFLW	2.013	1.085	2.368	3.107	OVRFLW	OVRFLW	OVRFLW	OVRFLW	1.985	1.073	2.338	3.096	OVRFLW	OVRFLW	OVRFLW	3.451	2.007	1.063
00:10:24	30	2.6	3.344	OVRFLW	OVRFLW	OVRFLW	OVRFLW	2.005	1.083	2.384	3.141	OVRFLW	OVRFLW	OVRFLW	3.495	1.982	1.073	2.362	3.125	OVRFLW	OVRFLW	OVRFLW	3.461	2.013	1.065
00:10:34	30	2.632	3.392	OVRFLW	OVRFLW	OVRFLW	OVRFLW	2.014	1.082	2.408	3.172	OVRFLW	OVRFLW	OVRFLW	OVRFLW	1.978	1.07	2.382	3.15	OVRFLW	OVRFLW	OVRFLW	OVRFLW	2.009	1.063
00:10:44	30	2.647	3.402	OVRFLW	OVRFLW	OVRFLW	OVRFLW	2.005	1.081	2.432	3.191	OVRFLW	OVRFLW	OVRFLW	OVRFLW	1.982	1.071	2.4	3.187	OVRFLW	OVRFLW	OVRFLW	OVRFLW	2.003	1.063
00:10:54	30	2.662	3.432	OVRFLW	OVRFLW	OVRFLW	OVRFLW	2.004	1.081	2.446	3.212	OVRFLW	OVRFLW	OVRFLW	OVRFLW	1.979	1.07	2.42	3.208	OVRFLW	OVRFLW	OVRFLW	OVRFLW	2.007	1.063
00:11:04	30	2.691	3.442	OVRFLW	OVRFLW	OVRFLW	OVRFLW	1.999	1.082	2.469	3.255	OVRFLW	OVRFLW	OVRFLW	OVRFLW	1.987	1.07	2.442	3.234	OVRFLW	OVRFLW	OVRFLW	OVRFLW	2.001	1.061
00:11:14	30	2.704	OVRFLW	OVRFLW	OVRFLW	OVRFLW	OVRFLW	2.002	1.079	2.489	3.284	OVRFLW	OVRFLW	OVRFLW	OVRFLW	1.985	1.07	2.46	3.254	OVRFLW	OVRFLW	OVRFLW	OVRFLW	2.002	1.067
00:11:24	30	2.726	OVRFLW	OVRFLW	OVRFLW	OVRFLW	OVRFLW	1.998	1.079	2.511	3.337	OVRFLW	OVRFLW	OVRFLW	OVRFLW	1.987	1.069	2.482	3.293	OVRFLW	OVRFLW	OVRFLW	OVRFLW	2.006	1.063
00:11:34	30	2.751	OVRFLW	OVRFLW	OVRFLW	OVRFLW	OVRFLW	2	1.077	2.528	3.352	OVRFLW	OVRFLW	OVRFLW	OVRFLW	1.981	1.067	2.501	3.316	OVRFLW	OVRFLW	OVRFLW	OVRFLW	2.004	1.062
00:11:44	30	2.769	OVRFLW	OVRFLW	OVRFLW	OVRFLW	OVRFLW	1.992	1.077	2.554	3.37	OVRFLW	OVRFLW	OVRFLW	OVRFLW	1.986	1.067	2.521	3.347	OVRFLW	OVRFLW	OVRFLW	OVRFLW	2	1.067
00:11:54	30	2.796	OVRFLW	OVRFLW	OVRFLW	OVRFLW	OVRFLW	1.997	1.077	2.574	3.387	OVRFLW	OVRFLW	OVRFLW	OVRFLW	1.995	1.069	2.537	3.373	OVRFLW	OVRFLW	OVRFLW	OVRFLW	2	1.061
00:12:04	30	2.811	OVRFLW	OVRFLW	OVRFLW	OVRFLW	OVRFLW	1.994	1.075	2.591	3.42	OVRFLW	OVRFLW	OVRFLW	OVRFLW	1.978	1.07	2.56	3.384	OVRFLW	OVRFLW	OVRFLW	OVRFLW	2.006	1.059
00:12:14	30	2.833	OVRFLW	OVRFLW	OVRFLW	OVRFLW	OVRFLW	1.991	1.077	2.609	3.451	OVRFLW	OVRFLW	OVRFLW	OVRFLW	1.979	1.067	2.58	3.419	OVRFLW	OVRFLW	OVRFLW	OVRFLW	1.997	1.061
00:12:24	30	2.842	OVRFLW	OVRFLW	OVRFLW	OVRFLW	OVRFLW	1.992	1.073	2.629	3.456	OVRFLW	OVRFLW	OVRFLW	OVRFLW	1.989	1.071	2.594	3.45	OVRFLW	OVRFLW	OVRFLW	OVRFLW	2.002	1.06
00:12:34	30	2.868	OVRFLW	OVRFLW	OVRFLW	OVRFLW	OVRFLW	1.992	1.073	2.649	OVRFLW	OVRFLW	OVRFLW	OVRFLW	OVRFLW	1.983	1.069	2.616	3.485	OVRFLW	OVRFLW	OVRFLW	OVRFLW	1.997	1.06
00:12:44	30	2.882	OVRFLW	OVRFLW	OVRFLW	OVRFLW	OVRFLW	1.992	1.074	2.664	OVRFLW	OVRFLW	OVRFLW	OVRFLW	OVRFLW	1.987	1.069	2.632	OVRFLW	OVRFLW	OVRFLW	OVRFLW	OVRFLW	1.998	1.059
00:12:54	30	2.914	OVRFLW	OVRFLW	OVRFLW	OVRFLW	OVRFLW	1.988	1.074	2.692	OVRFLW	OVRFLW	OVRFLW	OVRFLW	OVRFLW	1.977	1.065	2.651	OVRFLW	OVRFLW	OVRFLW	OVRFLW	OVRFLW	2.002	1.057
00:13:04	30	2.93	OVRFLW	OVRFLW	OVRFLW	OVRFLW	OVRFLW	1.987	1.075	2.7	OVRFLW	OVRFLW	OVRFLW	OVRFLW	OVRFLW	1.986	1.067	2.667	OVRFLW	OVRFLW	OVRFLW	OVRFLW	OVRFLW	2.002	1.056
00:13:14	30	2.936	OVRFLW	OVRFLW	OVRFLW	OVRFLW	OVRFLW	1.99	1.073	2.721	OVRFLW	OVRFLW	OVRFLW	OVRFLW	OVRFLW	1.982	1.069	2.681	OVRFLW	OVRFLW	OVRFLW	OVRFLW	OVRFLW	1.999	1.059
00:13:24	30	2.956	OVRFLW	OVRFLW	OVRFLW	OVRFLW	OVRFLW	1.99	1.073	2.731	OVRFLW	OVRFLW	OVRFLW	OVRFLW	OVRFLW	1.982	1.065	2.702	OVRFLW	OVRFLW	OVRFLW	OVRFLW	OVRFLW	1.997	1.059
00:13:34	30	2.978	OVRFLW	OVRFLW	OVRFLW	OVRFLW	OVRFLW	1.989	1.072	2.758	OVRFLW	OVRFLW	OVRFLW	OVRFLW	OVRFLW	1.979	1.065	2.72	OVRFLW	OVRFLW	OVRFLW	OVRFLW	OVRFLW	1.994	1.062
00:13:44	30	2.993	OVRFLW	OVRFLW	OVRFLW	OVRFLW	OVRFLW	1.985	1.072	2.779	OVRFLW	OVRFLW	OVRFLW	OVRFLW	OVRFLW	1.982	1.067	2.736	OVRFLW	OVRFLW	OVRFLW	OVRFLW	OVRFLW	2.002	1.058
00:13:54	30	3.017	OVRFLW	OVRFLW	OVRFLW	OVRFLW	OVRFLW	1.989	1.072	2.79	OVRFLW	OVRFLW	OVRFLW	OVRFLW	OVRFLW	1.978	1.065	2.753	OVRFLW	OVRFLW	OVRFLW	OVRFLW	OVRFLW	1.995	1.057
00:14:04	30	3.032	OVRFLW	OVRFLW	OVRFLW	OVRFLW	OVRFLW	1.983	1.07	2.805	OVRFLW	OVRFLW	OVRFLW	OVRFLW	OVRFLW	1.982	1.068	2.767	OVRFLW	OVRFLW	OVRFLW	OVRFLW	OVRFLW	1.992	1.058
00:14:14	30	3.043	OVRFLW	OVRFLW	OVRFLW	OVRFLW	OVRFLW	1.987	1.07	2.825	OVRFLW	OVRFLW	OVRFLW	OVRFLW	OVRFLW	1.984	1.066	2.788	OVRFLW	OVRFLW	OVRFLW	OVRFLW	OVRFLW	1.995	1.059
00:14:24	30	3.066	OVRFLW	OVRFLW	OVRFLW	OVRFLW	OVRFLW	1.985	1.07	2.839	OVRFLW	OVRFLW	OVRFLW	OVRFLW	OVRFLW	1.976	1.065	2.797	OVRFLW	OVRFLW	OVRFLW	OVRFLW	OVRFLW	1.991	1.058
00:14:34	30	3.081	OVRFLW	OVRFLW	OVRFLW	OVRFLW	OVRFLW	1.983	1.066	2.856	OVRFLW	OVRFLW	OVRFLW	OVRFLW	OVRFLW	1.978	1.064	2.817	OVRFLW	OVRFLW	OVRFLW	OVRFLW	OVRFLW	1.995	1.056
00:14:44	30	3.096	OVRFLW	OVRFLW	OVRFLW	OVRFLW	OVRFLW	1.981	1.07	2.871	OVRFLW	OVRFLW	OVRFLW	OVRFLW	OVRFLW	1.973	1.063	2.827	OVRFLW	OVRFLW	OVRFLW	OVRFLW	OVRFLW	1.998	1.054
00:14:54	30	3.113	OVRFLW	OVRFLW	OVRFLW	OVRFLW	OVRFLW	1.984	1.065	2.893	OVRFLW	OVRFLW	OVRFLW	OVRFLW	OVRFLW	1.968	1.057	2.841	OVRFLW	OVRFLW	OVRFLW	OVRFLW	OVRFLW	1.997	1.062
00:15:04	30	3.121	OVRFLW	OVRFLW	OVRFLW	OVRFLW	OVRFLW	1.985	1.067	2.903	OVRFLW	OVRFLW	OVRFLW	OVRFLW	OVRFLW	1.963	1.056	2.868	OVRFLW	OVRFLW	OVRFLW	OVRFLW	OVRFLW	2	1.054
Time\[H2O2] mM	10	5	2.5	1.25	0.625	0.3125	0.15625	0.078125	0.0390625	0.0195312	0.00976562	0.00488281	0.00244141	0.0012207	0.000610352	0	10	5	2.5	1.25	0.625	0.3125	0.15625	0.078125	0.0390625	0.0195312	0.00976562	0.00488281	0.00244141	0.0012207	0.000610352	10	5	2.5	1.25	0.625	0.3125	0.15625	0.078125	0.0390625	0.0195312	0.00976562	0.00488281	0.00244141	0.0012207	0.000610352
0	0.239	0.202	0.185	0.178	0.173	0.184	0.213	0.166	0.186	0.17	0.176	0.151	0.148	0.148	0.153	0.157	0.16	0.147	0.166	0.151	0.146	0.153	0.152	0.163	0.161	0.146	0.153	0.14	0.14	0.147	0.147	0.135	0.143	0.163	0.192	0.144	0.138	0.139	0.151	0.162	0.145	0.154	0.149	0.15	0.145	0.148	0.053
10	0.264	0.26	0.246	0.242	0.224	0.226	0.234	0.203	0.211	0.198	0.194	0.164	0.157	0.154	0.161	0.161	0.19	0.179	0.219	0.188	0.17	0.188	0.173	0.181	0.194	0.156	0.166	0.145	0.147	0.151	0.15	0.17	0.186	0.212	0.246	0.169	0.167	0.169	0.175	0.193	0.165	0.162	0.156	0.154	0.148	0.151	0.053
20	0.319	0.319	0.321	0.305	0.267	0.252	0.258	0.239	0.224	0.219	0.203	0.179	0.169	0.167	0.17	0.167	0.227	0.217	0.276	0.227	0.218	0.24	0.211	0.22	0.213	0.181	0.184	0.159	0.159	0.158	0.16	0.217	0.229	0.262	0.294	0.215	0.203	0.207	0.203	0.224	0.192	0.175	0.168	0.159	0.153	0.153	0.053
30	0.371	0.38	0.399	0.385	0.345	0.308	0.304	0.289	0.253	0.244	0.218	0.194	0.177	0.177	0.177	0.171	0.262	0.265	0.341	0.316	0.304	0.306	0.268	0.271	0.238	0.208	0.201	0.171	0.17	0.166	0.165	0.254	0.275	0.303	0.341	0.272	0.256	0.244	0.234	0.249	0.215	0.194	0.18	0.168	0.16	0.157	0.053
40	0.424	0.448	0.477	0.475	0.422	0.379	0.357	0.33	0.284	0.258	0.234	0.208	0.186	0.185	0.181	0.175	0.311	0.327	0.407	0.385	0.362	0.365	0.313	0.305	0.268	0.236	0.221	0.181	0.177	0.173	0.17	0.297	0.34	0.374	0.404	0.331	0.318	0.295	0.274	0.276	0.242	0.213	0.191	0.175	0.166	0.161	0.053
50	0.475	0.514	0.561	0.561	0.501	0.452	0.415	0.38	0.322	0.284	0.251	0.216	0.191	0.19	0.187	0.178	0.358	0.404	0.472	0.451	0.425	0.429	0.369	0.344	0.301	0.256	0.233	0.193	0.184	0.177	0.175	0.346	0.405	0.446	0.472	0.393	0.376	0.348	0.311	0.309	0.265	0.231	0.201	0.181	0.17	0.163	0.053
60	0.529	0.586	0.642	0.647	0.577	0.522	0.464	0.421	0.353	0.304	0.264	0.223	0.193	0.193	0.184	0.179	0.409	0.45	0.546	0.524	0.499	0.497	0.425	0.389	0.335	0.278	0.246	0.202	0.189	0.18	0.178	0.399	0.462	0.512	0.548	0.472	0.435	0.399	0.352	0.342	0.286	0.245	0.207	0.185	0.173	0.166	0.053
70	0.584	0.654	0.723	0.736	0.654	0.591	0.521	0.469	0.381	0.321	0.272	0.225	0.194	0.196	0.185	0.177	0.454	0.506	0.624	0.604	0.586	0.563	0.477	0.43	0.36	0.293	0.253	0.208	0.191	0.181	0.176	0.451	0.531	0.588	0.626	0.542	0.496	0.447	0.392	0.378	0.304	0.254	0.211	0.187	0.173	0.167	0.053
80	0.64	0.729	0.802	0.823	0.727	0.657	0.575	0.508	0.408	0.338	0.281	0.228	0.194	0.197	0.192	0.177	0.502	0.575	0.694	0.686	0.656	0.624	0.528	0.469	0.39	0.31	0.263	0.211	0.191	0.19	0.179	0.503	0.59	0.666	0.707	0.626	0.564	0.506	0.437	0.398	0.32	0.261	0.215	0.188	0.175	0.167	0.053
90	0.697	0.798	0.881	0.908	0.797	0.725	0.619	0.552	0.434	0.356	0.291	0.229	0.196	0.198	0.194	0.179	0.552	0.639	0.769	0.764	0.727	0.687	0.576	0.507	0.416	0.329	0.268	0.214	0.192	0.191	0.181	0.555	0.652	0.743	0.78	0.694	0.632	0.561	0.477	0.421	0.336	0.268	0.218	0.19	0.175	0.168	0.053
100	0.751	0.871	0.96	0.989	0.867	0.789	0.664	0.586	0.457	0.371	0.297	0.233	0.199	0.203	0.201	0.181	0.603	0.703	0.849	0.841	0.8	0.744	0.625	0.544	0.441	0.342	0.273	0.218	0.193	0.2	0.186	0.608	0.72	0.809	0.858	0.77	0.701	0.615	0.516	0.454	0.35	0.273	0.219	0.191	0.177	0.169	0.053
110	0.804	0.939	1.034	1.074	0.932	0.853	0.716	0.63	0.48	0.378	0.301	0.234	0.199	0.201	0.2	0.18	0.653	0.768	0.919	0.917	0.875	0.802	0.671	0.578	0.467	0.358	0.278	0.22	0.194	0.209	0.184	0.655	0.781	0.884	0.932	0.848	0.767	0.666	0.55	0.469	0.364	0.277	0.22	0.192	0.176	0.169	0.053
120	0.853	1.005	1.109	1.151	0.993	0.91	0.755	0.658	0.501	0.387	0.302	0.237	0.201	0.207	0.202	0.182	0.704	0.833	0.99	0.986	0.94	0.855	0.713	0.61	0.489	0.369	0.28	0.223	0.196	0.189	0.183	0.704	0.839	0.953	1.011	0.927	0.83	0.719	0.586	0.494	0.375	0.279	0.223	0.193	0.177	0.17	0.053
130	0.9	1.06	1.18	1.229	1.059	0.971	0.8	0.705	0.521	0.392	0.301	0.239	0.202	0.208	0.195	0.182	0.751	0.89	1.06	1.054	1.009	0.918	0.752	0.64	0.507	0.378	0.28	0.224	0.198	0.19	0.178	0.752	0.902	1.025	1.085	0.997	0.889	0.768	0.618	0.515	0.381	0.28	0.224	0.194	0.179	0.17	0.053
140	0.944	1.124	1.253	1.305	1.137	1.035	0.848	0.728	0.541	0.396	0.298	0.237	0.2	0.204	0.197	0.174	0.793	0.946	1.135	1.129	1.067	0.976	0.796	0.67	0.526	0.39	0.282	0.223	0.203	0.19	0.175	0.796	0.959	1.096	1.162	1.071	0.951	0.821	0.65	0.531	0.388	0.28	0.225	0.194	0.178	0.17	0.053
150	0.99	1.189	1.327	1.383	1.215	1.099	0.898	0.777	0.558	0.399	0.292	0.24	0.201	0.206	0.187	0.172	0.839	1.002	1.208	1.206	1.144	1.045	0.84	0.705	0.543	0.392	0.282	0.225	0.2	0.193	0.174	0.845	1.018	1.168	1.235	1.144	1.013	0.867	0.681	0.55	0.394	0.283	0.229	0.196	0.182	0.173	0.053
160	1.038	1.251	1.409	1.463	1.305	1.169	0.952	0.801	0.575	0.408	0.287	0.232	0.19	0.197	0.182	0.162	0.882	1.062	1.277	1.293	1.222	1.135	0.893	0.738	0.56	0.396	0.28	0.223	0.201	0.189	0.164	0.893	1.083	1.241	1.315	1.218	1.072	0.914	0.712	0.566	0.394	0.28	0.225	0.193	0.179	0.169	0.053
170	1.089	1.315	1.486	1.544	1.403	1.238	1.011	0.854	0.59	0.397	0.28	0.226	0.186	0.191	0.172	0.153	0.929	1.122	1.358	1.388	1.3	1.223	0.956	0.771	0.572	0.394	0.278	0.223	0.193	0.187	0.153	0.946	1.143	1.323	1.405	1.302	1.139	0.965	0.749	0.585	0.394	0.278	0.218	0.19	0.175	0.163	0.053
180	1.142	1.384	1.567	1.629	1.523	1.313	1.079	0.867	0.605	0.397	0.273	0.215	0.178	0.184	0.164	0.147	0.975	1.184	1.445	1.491	1.392	1.325	1.027	0.811	0.585	0.396	0.277	0.223	0.198	0.184	0.149	0.998	1.212	1.408	1.497	1.383	1.215	1.025	0.789	0.595	0.392	0.276	0.216	0.184	0.169	0.155	0.053
190	1.191	1.448	1.65	1.719	1.647	1.406	1.15	0.919	0.614	0.386	0.268	0.209	0.175	0.173	0.157	0.143	1.025	1.256	1.544	1.612	1.496	1.436	1.1	0.854	0.6	0.395	0.275	0.219	0.195	0.177	0.148	1.054	1.285	1.498	1.59	1.462	1.298	1.083	0.828	0.607	0.39	0.272	0.214	0.176	0.163	0.148	0.053
200	1.246	1.517	1.745	1.804	1.773	1.506	1.217	0.964	0.622	0.382	0.267	0.202	0.17	0.165	0.156	0.141	1.079	1.327	1.645	1.727	1.604	1.524	1.181	0.898	0.61	0.394	0.27	0.215	0.205	0.17	0.148	1.103	1.361	1.593	1.697	1.568	1.394	1.159	0.868	0.619	0.386	0.266	0.202	0.17	0.157	0.145	0.053
210	1.294	1.591	1.842	1.907	1.875	1.611	1.279	0.978	0.625	0.381	0.263	0.199	0.167	0.163	0.155	0.141	1.129	1.402	1.738	1.838	1.726	1.602	1.244	0.936	0.62	0.39	0.265	0.209	0.206	0.164	0.152	1.146	1.435	1.687	1.803	1.679	1.49	1.224	0.908	0.622	0.382	0.261	0.197	0.167	0.153	0.142	0.053
220	1.342	1.663	1.94	2.015	1.964	1.708	1.329	1.014	0.628	0.381	0.258	0.197	0.165	0.16	0.155	0.141	1.175	1.473	1.825	1.937	1.828	1.671	1.304	0.967	0.628	0.386	0.26	0.202	0.203	0.158	0.153	1.191	1.505	1.768	1.896	1.786	1.576	1.28	0.936	0.625	0.38	0.258	0.194	0.167	0.15	0.141	0.053
230	1.39	1.725	2.038	2.114	2.043	1.789	1.374	1.043	0.629	0.38	0.256	0.197	0.165	0.157	0.154	0.141	1.222	1.538	1.903	2.023	1.916	1.737	1.348	0.99	0.629	0.385	0.258	0.198	0.196	0.156	0.146	1.232	1.561	1.842	1.981	1.875	1.652	1.323	0.965	0.631	0.378	0.256	0.193	0.165	0.149	0.141	0.053
240	1.435	1.799	2.118	2.214	2.12	1.853	1.419	1.062	0.628	0.378	0.258	0.196	0.166	0.153	0.153	0.14	1.261	1.597	1.976	2.103	1.995	1.804	1.391	1.011	0.63	0.383	0.256	0.195	0.195	0.155	0.148	1.272	1.618	1.914	2.058	1.951	1.719	1.369	0.986	0.624	0.377	0.255	0.192	0.166	0.15	0.141	0.053
250	1.478	1.859	2.198	2.301	2.193	1.921	1.461	1.08	0.629	0.381	0.255	0.193	0.165	0.154	0.153	0.14	1.305	1.656	2.041	2.179	2.072	1.871	1.432	1.031	0.628	0.383	0.255	0.193	0.2	0.154	0.148	1.311	1.673	1.982	2.135	2.024	1.785	1.414	1.005	0.625	0.376	0.254	0.192	0.161	0.149	0.14	0.053
260	1.518	1.922	2.259	2.379	2.265	1.98	1.5	1.091	0.625	0.376	0.256	0.193	0.163	0.158	0.151	0.14	1.343	1.711	2.111	2.255	2.149	1.931	1.471	1.048	0.623	0.381	0.254	0.193	0.198	0.153	0.148	1.351	1.727	2.048	2.208	2.096	1.844	1.454	1.024	0.625	0.376	0.253	0.192	0.164	0.148	0.14	0.053
270	1.559	1.971	2.328	2.45	2.338	2.042	1.537	1.102	0.626	0.374	0.257	0.196	0.163	0.156	0.143	0.139	1.384	1.762	2.174	2.328	2.215	1.992	1.51	1.063	0.622	0.379	0.254	0.193	0.197	0.153	0.151	1.387	1.781	2.11	2.281	2.164	1.906	1.494	1.04	0.622	0.374	0.253	0.192	0.164	0.149	0.141	0.053
280	1.598	2.027	2.404	2.526	2.415	2.103	1.576	1.108	0.624	0.375	0.254	0.196	0.164	0.156	0.143	0.139	1.418	1.816	2.246	2.406	2.291	2.057	1.548	1.073	0.625	0.38	0.254	0.192	0.199	0.153	0.152	1.425	1.829	2.178	2.356	2.233	1.968	1.533	1.055	0.622	0.374	0.252	0.191	0.162	0.148	0.14	0.053
290	1.642	2.082	2.464	2.599	2.486	2.16	1.613	1.114	0.624	0.375	0.254	0.192	0.168	0.158	0.144	0.139	1.459	1.866	2.303	2.47	2.369	2.112	1.587	1.08	0.62	0.379	0.253	0.192	0.199	0.154	0.149	1.461	1.885	2.241	2.42	2.3	2.023	1.573	1.068	0.621	0.373	0.252	0.191	0.162	0.148	0.139	0.053
300	1.679	2.138	2.53	2.68	2.55	2.222	1.647	1.115	0.623	0.374	0.254	0.193	0.163	0.152	0.143	0.139	1.498	1.914	2.368	2.541	2.436	2.165	1.625	1.088	0.618	0.377	0.253	0.192	0.199	0.152	0.148	1.496	1.933	2.303	2.493	2.385	2.08	1.61	1.077	0.621	0.372	0.251	0.19	0.16	0.148	0.14	0.053
310	1.719	2.182	2.595	2.737	2.628	2.28	1.683	1.116	0.623	0.384	0.253	0.194	0.163	0.152	0.15	0.139	1.532	1.969	2.431	2.612	2.506	2.229	1.653	1.091	0.616	0.378	0.253	0.191	0.198	0.151	0.15	1.531	1.977	2.359	2.553	2.436	2.14	1.65	1.078	0.619	0.372	0.251	0.19	0.161	0.148	0.14	0.053
320	1.753	2.237	2.653	2.811	2.687	2.335	1.713	1.114	0.623	0.374	0.252	0.191	0.163	0.154	0.151	0.138	1.566	2.014	2.49	2.676	2.574	2.281	1.689	1.093	0.616	0.377	0.252	0.191	0.199	0.151	0.146	1.565	2.029	2.427	2.619	2.514	2.199	1.676	1.085	0.617	0.371	0.251	0.19	0.163	0.147	0.14	0.053
330	1.783	2.279	2.716	2.865	2.753	2.388	1.744	1.115	0.623	0.373	0.252	0.193	0.165	0.156	0.151	0.139	1.601	2.061	2.548	2.747	2.641	2.331	1.719	1.094	0.62	0.377	0.252	0.19	0.198	0.152	0.152	1.6	2.072	2.489	2.688	2.577	2.249	1.712	1.086	0.616	0.37	0.25	0.189	0.162	0.147	0.139	0.053
340	1.822	2.329	2.771	2.941	2.816	2.446	1.771	1.112	0.621	0.371	0.252	0.193	0.159	0.154	0.149	0.138	1.63	2.104	2.613	2.812	2.703	2.382	1.747	1.093	0.619	0.374	0.251	0.19	0.198	0.151	0.147	1.631	2.119	2.544	2.754	2.649	2.302	1.746	1.082	0.615	0.37	0.25	0.19	0.161	0.147	0.139	0.053
350	1.857	2.371	2.832	3.008	2.889	2.498	1.801	1.111	0.621	0.373	0.251	0.194	0.161	0.153	0.142	0.138	1.664	2.15	2.662	2.873	2.769	2.434	1.776	1.092	0.613	0.374	0.252	0.19	0.198	0.15	0.145	1.663	2.163	2.595	2.821	2.715	2.349	1.771	1.087	0.613	0.369	0.25	0.189	0.158	0.147	0.139	0.053
360	1.893	2.415	2.88	3.07	2.954	2.547	1.828	1.109	0.62	0.371	0.252	0.19	0.161	0.154	0.143	0.138	1.699	2.196	2.718	2.939	2.826	2.489	1.798	1.091	0.614	0.374	0.251	0.19	0.197	0.151	0.145	1.695	2.211	2.649	2.878	2.772	2.415	1.796	1.082	0.616	0.369	0.249	0.189	0.161	0.147	0.139	0.053
370	1.925	2.463	2.951	3.139	3.019	2.595	1.854	1.109	0.62	0.376	0.252	0.19	0.158	0.153	0.142	0.137	1.731	2.243	2.782	3.006	2.895	2.541	1.828	1.09	0.612	0.374	0.25	0.19	0.198	0.149	0.146	1.727	2.248	2.706	2.942	2.836	2.462	1.821	1.084	0.612	0.368	0.249	0.189	0.161	0.146	0.139	0.053
380	1.959	2.513	3.006	3.201	3.072	2.648	1.874	1.106	0.619	0.373	0.251	0.191	0.158	0.15	0.143	0.137	1.758	2.281	2.835	3.081	2.951	2.593	1.845	1.089	0.611	0.375	0.25	0.19	0.197	0.15	0.148	1.756	2.29	2.758	3.007	2.898	2.52	1.852	1.08	0.614	0.367	0.249	0.189	0.161	0.147	0.138	0.053
390	1.992	2.553	3.051	3.262	3.126	2.695	1.901	1.107	0.618	0.377	0.25	0.19	0.162	0.149	0.142	0.137	1.796	2.325	2.875	3.148	3.022	2.643	1.875	1.087	0.612	0.372	0.25	0.189	0.199	0.15	0.151	1.786	2.338	2.804	3.064	2.955	2.556	1.876	1.08	0.611	0.367	0.248	0.189	0.161	0.147	0.138	0.053
400	2.023	2.588	3.105	3.322	3.189	2.745	1.919	1.103	0.618	0.37	0.255	0.192	0.162	0.15	0.143	0.137	1.82	2.368	2.936	3.2	3.083	2.685	1.895	1.087	0.611	0.372	0.25	0.19	0.199	0.15	0.143	1.817	2.373	2.861	3.125	3.021	2.612	1.892	1.081	0.61	0.367	0.248	0.188	0.16	0.147	0.139	0.053
410	2.053	2.636	3.164	3.361	3.244	2.791	1.936	1.107	0.617	0.37	0.256	0.191	0.161	0.152	0.145	0.138	1.852	2.411	2.992	3.249	3.143	2.725	1.916	1.088	0.61	0.373	0.249	0.19	0.199	0.15	0.148	1.845	2.415	2.922	3.187	3.072	2.647	1.91	1.083	0.612	0.367	0.248	0.188	0.162	0.146	0.139	0.053
420	2.08	2.676	3.221	3.443	3.316	2.837	1.957	1.105	0.616	0.37	0.255	0.191	0.166	0.153	0.149	0.137	1.879	2.451	3.034	3.303	3.197	2.777	1.931	1.087	0.608	0.371	0.249	0.189	0.199	0.151	0.15	1.87	2.452	2.955	3.227	3.124	2.7	1.935	1.079	0.612	0.366	0.247	0.188	0.162	0.146	0.139	0.053
430	2.115	2.721	3.253	3.482	3.35	2.883	1.972	1.103	0.615	0.371	0.249	0.19	0.165	0.152	0.141	0.137	1.913	2.495	3.081	3.361	3.275	2.817	1.943	1.086	0.613	0.371	0.249	0.189	0.2	0.15	0.147	1.901	2.492	3.02	3.287	3.195	2.757	1.944	1.079	0.609	0.366	0.248	0.188	0.161	0.145	0.138	0.053
440	2.143	2.747	3.301	OVRFLW	3.423	2.915	1.982	1.101	0.616	0.37	0.25	0.192	0.16	0.154	0.142	0.137	1.939	2.535	3.139	3.441	3.32	2.865	1.954	1.084	0.613	0.37	0.249	0.188	0.199	0.149	0.15	1.927	2.526	3.039	3.319	3.273	2.786	1.957	1.076	0.609	0.366	0.248	0.188	0.157	0.146	0.138	0.053
450	2.172	2.797	3.351	OVRFLW	3.497	2.963	1.998	1.101	0.615	0.368	0.25	0.192	0.164	0.154	0.141	0.137	1.968	2.571	3.183	3.473	3.349	2.914	1.971	1.083	0.609	0.369	0.249	0.189	0.2	0.149	0.151	1.954	2.561	3.113	3.385	3.325	2.836	1.979	1.073	0.606	0.364	0.247	0.188	0.161	0.145	0.138	0.053
460	2.196	2.824	3.422	OVRFLW	OVRFLW	3.013	2.005	1.099	0.614	0.369	0.254	0.191	0.161	0.154	0.147	0.137	1.993	2.61	3.243	OVRFLW	3.422	2.945	1.978	1.081	0.607	0.371	0.248	0.189	0.199	0.149	0.15	1.979	2.594	3.155	3.452	3.352	2.881	1.987	1.073	0.61	0.365	0.247	0.188	0.16	0.146	0.138	0.053
470	2.222	2.875	3.46	OVRFLW	OVRFLW	3.047	2.011	1.099	0.614	0.368	0.254	0.191	0.158	0.152	0.147	0.137	2.022	2.645	3.286	OVRFLW	3.463	2.992	1.985	1.078	0.607	0.37	0.248	0.189	0.199	0.15	0.149	2.008	2.638	3.199	OVRFLW	3.431	2.926	1.997	1.074	0.609	0.364	0.247	0.188	0.157	0.145	0.138	0.053
480	2.258	2.904	OVRFLW	OVRFLW	OVRFLW	3.086	2.022	1.1	0.615	0.375	0.252	0.189	0.163	0.151	0.147	0.136	2.044	2.678	3.336	OVRFLW	OVRFLW	3.038	1.981	1.076	0.605	0.371	0.248	0.188	0.198	0.151	0.144	2.034	2.682	3.236	OVRFLW	3.469	2.973	2.012	1.073	0.606	0.364	0.246	0.187	0.158	0.145	0.138	0.053
490	2.282	2.939	OVRFLW	OVRFLW	OVRFLW	3.139	2.019	1.096	0.614	0.368	0.254	0.189	0.165	0.149	0.146	0.137	2.075	2.717	3.376	OVRFLW	OVRFLW	3.079	1.992	1.08	0.607	0.37	0.247	0.189	0.198	0.149	0.147	2.058	2.712	3.306	OVRFLW	OVRFLW	3.02	2.01	1.07	0.611	0.365	0.246	0.187	0.161	0.145	0.137	0.053
500	2.308	2.983	OVRFLW	OVRFLW	OVRFLW	3.153	2.019	1.095	0.613	0.375	0.252	0.189	0.161	0.151	0.148	0.137	2.099	2.752	3.441	OVRFLW	OVRFLW	3.124	1.99	1.078	0.604	0.369	0.247	0.188	0.198	0.15	0.151	2.084	2.745	3.346	OVRFLW	OVRFLW	3.06	2.013	1.07	0.604	0.364	0.246	0.187	0.156	0.146	0.138	0.053
510	2.333	3.02	OVRFLW	OVRFLW	OVRFLW	3.22	2.026	1.093	0.613	0.371	0.25	0.189	0.157	0.151	0.149	0.136	2.129	2.788	3.458	OVRFLW	OVRFLW	3.145	1.993	1.076	0.606	0.369	0.247	0.188	0.198	0.147	0.153	2.109	2.778	3.388	OVRFLW	OVRFLW	3.081	2.015	1.066	0.606	0.363	0.246	0.187	0.159	0.145	0.138	0.053
520	2.361	3.048	OVRFLW	OVRFLW	OVRFLW	3.26	2.021	1.092	0.612	0.37	0.249	0.188	0.158	0.153	0.15	0.136	2.152	2.819	OVRFLW	OVRFLW	OVRFLW	3.189	1.994	1.077	0.608	0.369	0.247	0.188	0.197	0.148	0.143	2.136	2.813	3.418	OVRFLW	OVRFLW	3.104	2.017	1.065	0.606	0.363	0.246	0.186	0.16	0.145	0.137	0.053
530	2.39	3.053	OVRFLW	OVRFLW	OVRFLW	3.269	2.019	1.089	0.611	0.367	0.257	0.188	0.165	0.152	0.149	0.136	2.174	2.855	OVRFLW	OVRFLW	OVRFLW	3.213	1.989	1.078	0.603	0.37	0.247	0.188	0.196	0.149	0.141	2.155	2.845	3.495	OVRFLW	OVRFLW	3.171	2.011	1.07	0.604	0.362	0.246	0.186	0.16	0.144	0.138	0.053
540	2.405	3.115	OVRFLW	OVRFLW	OVRFLW	3.308	2.02	1.09	0.61	0.366	0.251	0.188	0.168	0.15	0.143	0.136	2.201	2.891	OVRFLW	OVRFLW	OVRFLW	3.248	1.991	1.076	0.605	0.368	0.247	0.188	0.196	0.148	0.15	2.183	2.873	OVRFLW	OVRFLW	OVRFLW	3.207	2.012	1.068	0.606	0.363	0.245	0.187	0.16	0.144	0.137	0.053
550	2.433	3.131	OVRFLW	OVRFLW	OVRFLW	3.353	2.017	1.09	0.611	0.366	0.251	0.187	0.158	0.152	0.144	0.136	2.222	2.916	OVRFLW	OVRFLW	OVRFLW	3.303	1.989	1.078	0.602	0.368	0.247	0.188	0.196	0.149	0.142	2.2	2.902	OVRFLW	OVRFLW	OVRFLW	3.237	2.018	1.063	0.604	0.362	0.245	0.187	0.156	0.145	0.137	0.053
560	2.462	3.163	OVRFLW	OVRFLW	OVRFLW	3.376	2.013	1.087	0.611	0.365	0.251	0.19	0.156	0.153	0.148	0.136	2.248	2.952	OVRFLW	OVRFLW	OVRFLW	3.345	1.997	1.076	0.602	0.367	0.247	0.187	0.196	0.148	0.146	2.225	2.927	OVRFLW	OVRFLW	OVRFLW	3.275	2.02	1.067	0.605	0.361	0.245	0.186	0.158	0.144	0.137	0.053
570	2.492	3.19	OVRFLW	OVRFLW	OVRFLW	3.411	2.015	1.087	0.61	0.367	0.249	0.189	0.156	0.152	0.15	0.136	2.277	2.99	OVRFLW	OVRFLW	OVRFLW	3.371	1.989	1.075	0.603	0.368	0.247	0.187	0.196	0.148	0.146	2.248	2.986	OVRFLW	OVRFLW	OVRFLW	3.312	2.006	1.067	0.603	0.36	0.245	0.186	0.16	0.144	0.136	0.053
580	2.518	3.221	OVRFLW	OVRFLW	OVRFLW	3.439	2.015	1.086	0.611	0.364	0.251	0.188	0.159	0.152	0.149	0.135	2.296	3.019	OVRFLW	OVRFLW	OVRFLW	3.368	1.99	1.076	0.601	0.368	0.246	0.187	0.196	0.147	0.149	2.272	2.999	OVRFLW	OVRFLW	OVRFLW	3.33	2.009	1.07	0.601	0.361	0.245	0.186	0.16	0.145	0.137	0.053
590	2.534	3.267	OVRFLW	OVRFLW	OVRFLW	3.461	2.017	1.084	0.609	0.363	0.251	0.187	0.155	0.151	0.149	0.136	2.311	3.039	OVRFLW	OVRFLW	OVRFLW	3.423	1.978	1.076	0.601	0.37	0.246	0.188	0.196	0.15	0.144	2.296	3.026	OVRFLW	OVRFLW	OVRFLW	3.366	2.005	1.067	0.605	0.361	0.245	0.186	0.155	0.144	0.136	0.053
600	2.558	3.308	OVRFLW	OVRFLW	OVRFLW	3.494	2.007	1.087	0.609	0.367	0.248	0.187	0.157	0.153	0.148	0.135	2.339	3.085	OVRFLW	OVRFLW	OVRFLW	3.439	1.988	1.072	0.601	0.368	0.246	0.187	0.195	0.149	0.147	2.318	3.056	OVRFLW	OVRFLW	OVRFLW	3.422	2.015	1.062	0.601	0.361	0.244	0.185	0.157	0.144	0.137	0.053
610	2.583	3.316	OVRFLW	OVRFLW	OVRFLW	OVRFLW	2.013	1.085	0.608	0.367	0.247	0.186	0.156	0.15	0.141	0.135	2.368	3.107	OVRFLW	OVRFLW	OVRFLW	OVRFLW	1.985	1.073	0.603	0.366	0.246	0.187	0.196	0.149	0.15	2.338	3.096	OVRFLW	OVRFLW	OVRFLW	3.451	2.007	1.063	0.604	0.36	0.244	0.185	0.159	0.144	0.136	0.053
620	2.6	3.344	OVRFLW	OVRFLW	OVRFLW	OVRFLW	2.005	1.083	0.607	0.363	0.248	0.186	0.155	0.152	0.148	0.135	2.384	3.141	OVRFLW	OVRFLW	OVRFLW	3.495	1.982	1.073	0.601	0.366	0.245	0.187	0.196	0.148	0.146	2.362	3.125	OVRFLW	OVRFLW	OVRFLW	3.461	2.013	1.065	0.603	0.36	0.245	0.185	0.158	0.144	0.136	0.053
630	2.632	3.392	OVRFLW	OVRFLW	OVRFLW	OVRFLW	2.014	1.082	0.606	0.363	0.248	0.186	0.158	0.151	0.149	0.135	2.408	3.172	OVRFLW	OVRFLW	OVRFLW	OVRFLW	1.978	1.07	0.599	0.366	0.245	0.187	0.195	0.147	0.15	2.382	3.15	OVRFLW	OVRFLW	OVRFLW	OVRFLW	2.009	1.063	0.6	0.361	0.244	0.186	0.155	0.144	0.136	0.053
640	2.647	3.402	OVRFLW	OVRFLW	OVRFLW	OVRFLW	2.005	1.081	0.607	0.362	0.246	0.186	0.161	0.149	0.148	0.134	2.432	3.191	OVRFLW	OVRFLW	OVRFLW	OVRFLW	1.982	1.071	0.599	0.365	0.245	0.187	0.195	0.148	0.146	2.4	3.187	OVRFLW	OVRFLW	OVRFLW	OVRFLW	2.003	1.063	0.602	0.361	0.244	0.185	0.158	0.144	0.136	0.053
650	2.662	3.432	OVRFLW	OVRFLW	OVRFLW	OVRFLW	2.004	1.081	0.607	0.365	0.249	0.187	0.157	0.146	0.149	0.134	2.446	3.212	OVRFLW	OVRFLW	OVRFLW	OVRFLW	1.979	1.07	0.599	0.365	0.244	0.187	0.195	0.147	0.143	2.42	3.208	OVRFLW	OVRFLW	OVRFLW	OVRFLW	2.007	1.063	0.597	0.359	0.244	0.185	0.16	0.144	0.136	0.053
660	2.691	3.442	OVRFLW	OVRFLW	OVRFLW	OVRFLW	1.999	1.082	0.608	0.366	0.251	0.186	0.155	0.148	0.148	0.134	2.469	3.255	OVRFLW	OVRFLW	OVRFLW	OVRFLW	1.987	1.07	0.598	0.366	0.244	0.186	0.195	0.147	0.147	2.442	3.234	OVRFLW	OVRFLW	OVRFLW	OVRFLW	2.001	1.061	0.601	0.36	0.243	0.185	0.16	0.144	0.136	0.053
670	2.704	OVRFLW	OVRFLW	OVRFLW	OVRFLW	OVRFLW	2.002	1.079	0.607	0.364	0.25	0.187	0.158	0.15	0.149	0.134	2.489	3.284	OVRFLW	OVRFLW	OVRFLW	OVRFLW	1.985	1.07	0.602	0.365	0.245	0.187	0.195	0.146	0.143	2.46	3.254	OVRFLW	OVRFLW	OVRFLW	OVRFLW	2.002	1.067	0.6	0.359	0.243	0.185	0.155	0.143	0.136	0.053
680	2.726	OVRFLW	OVRFLW	OVRFLW	OVRFLW	OVRFLW	1.998	1.079	0.607	0.362	0.249	0.186	0.162	0.152	0.146	0.134	2.511	3.337	OVRFLW	OVRFLW	OVRFLW	OVRFLW	1.987	1.069	0.602	0.365	0.244	0.186	0.194	0.148	0.147	2.482	3.293	OVRFLW	OVRFLW	OVRFLW	OVRFLW	2.006	1.063	0.598	0.359	0.243	0.185	0.156	0.144	0.136	0.053
690	2.751	OVRFLW	OVRFLW	OVRFLW	OVRFLW	OVRFLW	2	1.077	0.606	0.362	0.248	0.187	0.154	0.151	0.14	0.134	2.528	3.352	OVRFLW	OVRFLW	OVRFLW	OVRFLW	1.981	1.067	0.599	0.362	0.245	0.186	0.195	0.146	0.144	2.501	3.316	OVRFLW	OVRFLW	OVRFLW	OVRFLW	2.004	1.062	0.6	0.359	0.243	0.185	0.159	0.143	0.136	0.053
700	2.769	OVRFLW	OVRFLW	OVRFLW	OVRFLW	OVRFLW	1.992	1.077	0.604	0.361	0.245	0.187	0.159	0.15	0.139	0.134	2.554	3.37	OVRFLW	OVRFLW	OVRFLW	OVRFLW	1.986	1.067	0.598	0.364	0.244	0.186	0.195	0.146	0.142	2.521	3.347	OVRFLW	OVRFLW	OVRFLW	OVRFLW	2	1.067	0.595	0.358	0.243	0.184	0.159	0.144	0.136	0.053
710	2.796	OVRFLW	OVRFLW	OVRFLW	OVRFLW	OVRFLW	1.997	1.077	0.606	0.364	0.25	0.189	0.157	0.151	0.141	0.134	2.574	3.387	OVRFLW	OVRFLW	OVRFLW	OVRFLW	1.995	1.069	0.597	0.365	0.244	0.186	0.195	0.148	0.149	2.537	3.373	OVRFLW	OVRFLW	OVRFLW	OVRFLW	2	1.061	0.601	0.359	0.242	0.184	0.155	0.144	0.135	0.053
720	2.811	OVRFLW	OVRFLW	OVRFLW	OVRFLW	OVRFLW	1.994	1.075	0.606	0.361	0.249	0.188	0.158	0.152	0.143	0.133	2.591	3.42	OVRFLW	OVRFLW	OVRFLW	OVRFLW	1.978	1.07	0.598	0.366	0.245	0.186	0.195	0.145	0.147	2.56	3.384	OVRFLW	OVRFLW	OVRFLW	OVRFLW	2.006	1.059	0.597	0.358	0.242	0.184	0.158	0.143	0.135	0.053
730	2.833	OVRFLW	OVRFLW	OVRFLW	OVRFLW	OVRFLW	1.991	1.077	0.604	0.362	0.244	0.188	0.156	0.15	0.148	0.133	2.609	3.451	OVRFLW	OVRFLW	OVRFLW	OVRFLW	1.979	1.067	0.6	0.366	0.244	0.186	0.194	0.147	0.148	2.58	3.419	OVRFLW	OVRFLW	OVRFLW	OVRFLW	1.997	1.061	0.598	0.358	0.242	0.184	0.158	0.143	0.135	0.053
740	2.842	OVRFLW	OVRFLW	OVRFLW	OVRFLW	OVRFLW	1.992	1.073	0.605	0.36	0.248	0.188	0.158	0.152	0.148	0.133	2.629	3.456	OVRFLW	OVRFLW	OVRFLW	OVRFLW	1.989	1.071	0.602	0.365	0.244	0.186	0.195	0.149	0.145	2.594	3.45	OVRFLW	OVRFLW	OVRFLW	OVRFLW	2.002	1.06	0.597	0.357	0.242	0.184	0.159	0.143	0.135	0.053
750	2.868	OVRFLW	OVRFLW	OVRFLW	OVRFLW	OVRFLW	1.992	1.073	0.604	0.367	0.248	0.187	0.164	0.151	0.148	0.133	2.649	OVRFLW	OVRFLW	OVRFLW	OVRFLW	OVRFLW	1.983	1.069	0.596	0.366	0.244	0.185	0.194	0.148	0.148	2.616	3.485	OVRFLW	OVRFLW	OVRFLW	OVRFLW	1.997	1.06	0.595	0.359	0.242	0.184	0.158	0.143	0.136	0.053
760	2.882	OVRFLW	OVRFLW	OVRFLW	OVRFLW	OVRFLW	1.992	1.074	0.605	0.366	0.248	0.187	0.155	0.152	0.15	0.133	2.664	OVRFLW	OVRFLW	OVRFLW	OVRFLW	OVRFLW	1.987	1.069	0.595	0.365	0.244	0.185	0.194	0.147	0.143	2.632	OVRFLW	OVRFLW	OVRFLW	OVRFLW	OVRFLW	1.998	1.059	0.6	0.358	0.242	0.184	0.154	0.143	0.135	0.053
770	2.914	OVRFLW	OVRFLW	OVRFLW	OVRFLW	OVRFLW	1.988	1.074	0.604	0.36	0.245	0.186	0.155	0.147	0.154	0.133	2.692	OVRFLW	OVRFLW	OVRFLW	OVRFLW	OVRFLW	1.977	1.065	0.597	0.365	0.243	0.185	0.195	0.145	0.145	2.651	OVRFLW	OVRFLW	OVRFLW	OVRFLW	OVRFLW	2.002	1.057	0.598	0.358	0.242	0.184	0.157	0.143	0.135	0.053
780	2.93	OVRFLW	OVRFLW	OVRFLW	OVRFLW	OVRFLW	1.987	1.075	0.602	0.36	0.247	0.186	0.159	0.147	0.146	0.133	2.7	OVRFLW	OVRFLW	OVRFLW	OVRFLW	OVRFLW	1.986	1.067	0.596	0.365	0.242	0.186	0.194	0.146	0.149	2.667	OVRFLW	OVRFLW	OVRFLW	OVRFLW	OVRFLW	2.002	1.056	0.6	0.357	0.242	0.184	0.155	0.143	0.136	0.053
790	2.936	OVRFLW	OVRFLW	OVRFLW	OVRFLW	OVRFLW	1.99	1.073	0.603	0.36	0.247	0.187	0.159	0.15	0.146	0.132	2.721	OVRFLW	OVRFLW	OVRFLW	OVRFLW	OVRFLW	1.982	1.069	0.598	0.365	0.243	0.185	0.194	0.147	0.145	2.681	OVRFLW	OVRFLW	OVRFLW	OVRFLW	OVRFLW	1.999	1.059	0.593	0.356	0.241	0.183	0.158	0.142	0.136	0.053
800	2.956	OVRFLW	OVRFLW	OVRFLW	OVRFLW	OVRFLW	1.99	1.073	0.604	0.36	0.247	0.187	0.157	0.148	0.145	0.133	2.731	OVRFLW	OVRFLW	OVRFLW	OVRFLW	OVRFLW	1.982	1.065	0.594	0.366	0.243	0.185	0.194	0.146	0.145	2.702	OVRFLW	OVRFLW	OVRFLW	OVRFLW	OVRFLW	1.997	1.059	0.595	0.357	0.242	0.184	0.158	0.143	0.136	0.053
810	2.978	OVRFLW	OVRFLW	OVRFLW	OVRFLW	OVRFLW	1.989	1.072	0.604	0.359	0.244	0.187	0.155	0.146	0.147	0.132	2.758	OVRFLW	OVRFLW	OVRFLW	OVRFLW	OVRFLW	1.979	1.065	0.596	0.365	0.243	0.185	0.193	0.146	0.15	2.72	OVRFLW	OVRFLW	OVRFLW	OVRFLW	OVRFLW	1.994	1.062	0.597	0.357	0.241	0.183	0.155	0.143	0.135	0.053
820	2.993	OVRFLW	OVRFLW	OVRFLW	OVRFLW	OVRFLW	1.985	1.072	0.606	0.357	0.246	0.184	0.154	0.152	0.148	0.133	2.779	OVRFLW	OVRFLW	OVRFLW	OVRFLW	OVRFLW	1.982	1.067	0.6	0.366	0.242	0.185	0.193	0.146	0.145	2.736	OVRFLW	OVRFLW	OVRFLW	OVRFLW	OVRFLW	2.002	1.058	0.595	0.357	0.241	0.184	0.157	0.143	0.135	0.053
830	3.017	OVRFLW	OVRFLW	OVRFLW	OVRFLW	OVRFLW	1.989	1.072	0.603	0.359	0.249	0.183	0.154	0.15	0.147	0.132	2.79	OVRFLW	OVRFLW	OVRFLW	OVRFLW	OVRFLW	1.978	1.065	0.596	0.366	0.242	0.185	0.193	0.146	0.139	2.753	OVRFLW	OVRFLW	OVRFLW	OVRFLW	OVRFLW	1.995	1.057	0.599	0.357	0.241	0.184	0.158	0.142	0.135	0.053
840	3.032	OVRFLW	OVRFLW	OVRFLW	OVRFLW	OVRFLW	1.983	1.07	0.603	0.361	0.251	0.186	0.156	0.153	0.147	0.132	2.805	OVRFLW	OVRFLW	OVRFLW	OVRFLW	OVRFLW	1.982	1.068	0.601	0.365	0.242	0.185	0.193	0.147	0.144	2.767	OVRFLW	OVRFLW	OVRFLW	OVRFLW	OVRFLW	1.992	1.058	0.593	0.357	0.241	0.183	0.157	0.143	0.135	0.053
850	3.043	OVRFLW	OVRFLW	OVRFLW	OVRFLW	OVRFLW	1.987	1.07	0.603	0.364	0.241	0.187	0.154	0.15	0.149	0.132	2.825	OVRFLW	OVRFLW	OVRFLW	OVRFLW	OVRFLW	1.984	1.066	0.599	0.364	0.242	0.184	0.194	0.147	0.142	2.788	OVRFLW	OVRFLW	OVRFLW	OVRFLW	OVRFLW	1.995	1.059	0.594	0.355	0.241	0.183	0.154	0.143	0.135	0.053
860	3.066	OVRFLW	OVRFLW	OVRFLW	OVRFLW	OVRFLW	1.985	1.07	0.602	0.359	0.247	0.185	0.154	0.15	0.155	0.132	2.839	OVRFLW	OVRFLW	OVRFLW	OVRFLW	OVRFLW	1.976	1.065	0.594	0.363	0.242	0.185	0.193	0.147	0.144	2.797	OVRFLW	OVRFLW	OVRFLW	OVRFLW	OVRFLW	1.991	1.058	0.597	0.357	0.241	0.183	0.157	0.143	0.135	0.053
870	3.081	OVRFLW	OVRFLW	OVRFLW	OVRFLW	OVRFLW	1.983	1.066	0.603	0.356	0.246	0.183	0.153	0.148	0.158	0.133	2.856	OVRFLW	OVRFLW	OVRFLW	OVRFLW	OVRFLW	1.978	1.064	0.594	0.367	0.242	0.184	0.192	0.148	0.146	2.817	OVRFLW	OVRFLW	OVRFLW	OVRFLW	OVRFLW	1.995	1.056	0.594	0.356	0.241	0.183	0.159	0.143	0.134	0.053
880	3.096	OVRFLW	OVRFLW	OVRFLW	OVRFLW	OVRFLW	1.981	1.07	0.603	0.356	0.244	0.184	0.156	0.148	0.142	0.133	2.871	OVRFLW	OVRFLW	OVRFLW	OVRFLW	OVRFLW	1.973	1.063	0.598	0.365	0.242	0.185	0.193	0.147	0.144	2.827	OVRFLW	OVRFLW	OVRFLW	OVRFLW	OVRFLW	1.998	1.054	0.596	0.356	0.241	0.183	0.158	0.143	0.135	0.053
890	3.113	OVRFLW	OVRFLW	OVRFLW	OVRFLW	OVRFLW	1.984	1.065	0.603	0.357	0.245	0.185	0.156	0.152	0.141	0.133	2.893	OVRFLW	OVRFLW	OVRFLW	OVRFLW	OVRFLW	1.968	1.057	0.592	0.363	0.242	0.184	0.193	0.146	0.139	2.841	OVRFLW	OVRFLW	OVRFLW	OVRFLW	OVRFLW	1.997	1.062	0.592	0.355	0.241	0.183	0.154	0.143	0.135	0.053
900	3.121	OVRFLW	OVRFLW	OVRFLW	OVRFLW	OVRFLW	1.985	1.067	0.6	0.358	0.244	0.187	0.155	0.148	0.139	0.132	2.903	OVRFLW	OVRFLW	OVRFLW	OVRFLW	OVRFLW	1.963	1.056	0.594	0.365	0.242	0.184	0.193	0.147	0.14	2.868	OVRFLW	OVRFLW	OVRFLW	OVRFLW	OVRFLW	2	1.054	0.597	0.356	0.241	0.184	0.157	0.142	0.136	0.053
Time	10	5	2.5	1.25	0.625	0.3125	0.15625	0.078125	0.0390625	0.0195312	0.00976562	0.00488281	0.00244141	0.0012207	0.000610352	0	10	5	2.5	1.25	0.625	0.3125	0.15625	0.078125	0.0390625	0.0195312	0.00976562	0.00488281	0.00244141	0.0012207	0.000610352	10	5	2.5	1.25	0.625	0.3125	0.15625	0.078125	0.0390625	0.0195312	0.00976562	0.00488281	0.00244141	0.0012207	0.000610352
slope (dAbs over 120)	0.00511667	0.00669167	0.0077	0.00810833	0.00683333	0.00605	0.00451667	0.0041	0.002625	0.00180833	0.00105	0.000716667	0.000441667	0.000491667	0.000408333	0.000208333	0.00453333	0.00571667	0.00686667	0.00695833	0.00661667	0.00585	0.004675	0.003725	0.00273333	0.00185833	0.00105833	0.000691667	0.000466667	0.00035	0.0003	0.00474167	0.0058	0.00658333	0.006825	0.006525	0.00576667	0.00483333	0.003625	0.00276667	0.00191667	0.00104167	0.000616667	0.000358333	0.000266667	0.000183333
conc change (M)/s	4.58483e-07	5.99612e-07	6.89964e-07	7.26553e-07	6.12306e-07	5.42115e-07	4.04719e-07	3.67384e-07	2.35215e-07	1.62037e-07	9.4086e-08	6.42174e-08	3.95759e-08	4.40562e-08	3.6589e-08	1.86679e-08	4.06213e-07	5.12246e-07	6.15293e-07	6.23507e-07	5.92891e-07	5.24194e-07	4.18907e-07	3.33781e-07	2.44922e-07	1.66517e-07	9.48327e-08	6.19773e-08	4.1816e-08	3.1362e-08	2.68817e-08	4.24881e-07	5.19713e-07	5.89904e-07	6.11559e-07	5.84677e-07	5.16726e-07	4.33094e-07	3.24821e-07	2.47909e-07	1.71744e-07	9.33393e-08	5.52569e-08	3.21087e-08	2.38949e-08	1.64277e-08
slope - 0 ctrl	4.39815e-07	5.80944e-07	6.71296e-07	7.07885e-07	5.93638e-07	5.23447e-07	3.86051e-07	3.48716e-07	2.16547e-07	1.43369e-07	7.54182e-08	4.55496e-08	2.0908e-08	2.53883e-08	1.79211e-08	0	3.87545e-07	4.93578e-07	5.96625e-07	6.04839e-07	5.74223e-07	5.05526e-07	4.00239e-07	3.15114e-07	2.26254e-07	1.47849e-07	7.61649e-08	4.33094e-08	2.31481e-08	1.26941e-08	8.21386e-09	4.06213e-07	5.01045e-07	5.71237e-07	5.92891e-07	5.6601e-07	4.98059e-07	4.14427e-07	3.06153e-07	2.29241e-07	1.53076e-07	7.46714e-08	3.6589e-08	1.34409e-08	5.227e-09	-2.24014e-09
conc change (uM/sec)	0.458483	0.599612	0.689964	0.726553	0.612306	0.542115	0.404719	0.367384	0.235215	0.162037	0.094086	0.0642174	0.0395759	0.0440562	0.036589	0.0186679	0.406213	0.512246	0.615293	0.623507	0.592891	0.524194	0.418907	0.333781	0.244922	0.166517	0.0948327	0.0619773	0.041816	0.031362	0.0268817	0.424881	0.519713	0.589904	0.611559	0.584677	0.516726	0.433094	0.324821	0.247909	0.171744	0.0933393	0.0552569	0.0321087	0.0238949	0.0164277
ABTS ε420 = 36000 M-1 cm-1
KpDyP
[mM H2O2]		10	5	2.5	1.25	0.625	0.3125	0.15625	0.078125	10	5	2.5	1.25	0.625	0.3125	0.15625	0.078125	10	5	2.5	1.25	0.625	0.3125	0.15625	0.078125	0.0390625	0.0195312	0.00976562	0.00488281	0.00244141	0.0012207	0.000610352	0.078125	0.0390625	0.0195312	0.00976562	0.00488281	0.00244141	0.0012207	0.000610352	0.078125	0.0390625	0.0195312	0.00976562	0.00488281	0.00244141	0.0012207	0.000610352
Time	T° 420	F1	F2	F3	F4	F5	F6	F7	F8	G1	G2	G3	G4	G5	G6	G7	G8	H1	H2	H3	H4	H5	H6	H7	A1	A2	A3	A4	A5	A6	A7	A8	B1	B2	B3	B4	B5	B6	B7	B8	C1	C2	C3	C4	C5	C6	C7	C8
00:00:04	30	0.182	0.185	0.194	0.199	0.157	0.169	0.175	0.169	0.154	0.151	0.175	0.162	0.151	0.156	0.161	0.156	0.15	0.161	0.15	0.152	0.156	0.144	0.144	0.173	0.174	0.167	0.178	0.169	0.17	0.165	0.171	0.234	0.173	0.167	0.164	0.152	0.155	0.157	0.157	0.146	0.147	0.151	0.149	0.146	0.146	0.147	0.144
00:00:14	30	0.209	0.207	0.223	0.225	0.19	0.195	0.2	0.201	0.171	0.175	0.203	0.192	0.167	0.17	0.178	0.169	0.163	0.181	0.179	0.169	0.177	0.163	0.163	0.199	0.197	0.193	0.193	0.181	0.178	0.17	0.173	0.256	0.198	0.186	0.188	0.168	0.164	0.163	0.163	0.185	0.168	0.178	0.168	0.158	0.155	0.156	0.149
00:00:24	30	0.227	0.226	0.244	0.251	0.224	0.222	0.23	0.213	0.189	0.192	0.218	0.223	0.193	0.19	0.199	0.186	0.187	0.222	0.204	0.191	0.2	0.182	0.176	0.23	0.227	0.214	0.217	0.198	0.187	0.175	0.171	0.278	0.222	0.199	0.205	0.171	0.167	0.165	0.167	0.222	0.195	0.197	0.184	0.168	0.165	0.161	0.154
00:00:34	30	0.244	0.252	0.266	0.281	0.266	0.256	0.247	0.23	0.206	0.21	0.25	0.251	0.229	0.214	0.218	0.208	0.216	0.255	0.237	0.218	0.229	0.202	0.196	0.266	0.254	0.228	0.227	0.204	0.176	0.169	0.171	0.326	0.244	0.226	0.218	0.185	0.174	0.168	0.165	0.243	0.215	0.226	0.194	0.177	0.169	0.163	0.154
00:00:44	30	0.265	0.273	0.3	0.316	0.304	0.29	0.272	0.253	0.233	0.245	0.282	0.286	0.27	0.249	0.243	0.23	0.246	0.31	0.279	0.253	0.27	0.232	0.222	0.294	0.281	0.244	0.228	0.204	0.171	0.162	0.171	0.352	0.274	0.246	0.24	0.195	0.183	0.17	0.167	0.265	0.244	0.249	0.211	0.189	0.174	0.165	0.156
00:00:54	30	0.289	0.302	0.337	0.347	0.345	0.333	0.316	0.284	0.262	0.29	0.32	0.326	0.316	0.285	0.275	0.257	0.286	0.347	0.331	0.296	0.314	0.275	0.257	0.324	0.302	0.261	0.239	0.203	0.174	0.162	0.171	0.377	0.31	0.269	0.253	0.204	0.186	0.172	0.167	0.315	0.274	0.277	0.233	0.204	0.18	0.166	0.157
00:01:04	30	0.321	0.335	0.386	0.399	0.404	0.385	0.364	0.322	0.296	0.332	0.364	0.367	0.363	0.322	0.307	0.289	0.33	0.391	0.379	0.344	0.358	0.319	0.29	0.357	0.327	0.286	0.251	0.202	0.179	0.166	0.17	0.411	0.339	0.291	0.258	0.213	0.19	0.173	0.168	0.347	0.309	0.308	0.248	0.21	0.183	0.169	0.16
00:01:14	30	0.357	0.378	0.436	0.459	0.46	0.433	0.395	0.362	0.333	0.374	0.412	0.42	0.405	0.36	0.343	0.32	0.372	0.418	0.423	0.39	0.4	0.361	0.323	0.395	0.353	0.312	0.257	0.198	0.179	0.166	0.168	0.451	0.355	0.313	0.265	0.215	0.19	0.172	0.168	0.383	0.337	0.332	0.261	0.214	0.185	0.17	0.162
00:01:24	30	0.395	0.428	0.482	0.502	0.491	0.464	0.42	0.383	0.373	0.419	0.461	0.464	0.441	0.399	0.372	0.347	0.406	0.461	0.458	0.429	0.439	0.394	0.345	0.43	0.378	0.33	0.258	0.195	0.177	0.164	0.167	0.486	0.384	0.328	0.271	0.217	0.19	0.169	0.167	0.433	0.366	0.351	0.266	0.214	0.185	0.168	0.163
00:01:34	30	0.438	0.482	0.534	0.555	0.546	0.506	0.447	0.414	0.419	0.472	0.515	0.522	0.488	0.446	0.406	0.378	0.441	0.511	0.502	0.472	0.477	0.431	0.37	0.472	0.412	0.347	0.258	0.192	0.176	0.163	0.166	0.519	0.419	0.347	0.273	0.215	0.191	0.167	0.166	0.475	0.392	0.366	0.271	0.216	0.186	0.167	0.167
00:01:44	30	0.484	0.533	0.589	0.607	0.609	0.554	0.484	0.442	0.469	0.525	0.568	0.577	0.542	0.494	0.448	0.411	0.483	0.567	0.55	0.519	0.525	0.467	0.394	0.517	0.447	0.358	0.258	0.191	0.175	0.162	0.164	0.548	0.448	0.364	0.276	0.217	0.19	0.165	0.165	0.507	0.421	0.376	0.273	0.217	0.187	0.167	0.166
00:01:54	30	0.528	0.588	0.634	0.655	0.638	0.591	0.528	0.474	0.516	0.576	0.623	0.634	0.592	0.546	0.485	0.441	0.523	0.621	0.601	0.568	0.567	0.502	0.425	0.562	0.483	0.365	0.258	0.191	0.174	0.162	0.165	0.59	0.48	0.377	0.277	0.218	0.191	0.162	0.163	0.561	0.451	0.381	0.274	0.218	0.187	0.165	0.165
00:02:04	30	0.573	0.64	0.679	0.702	0.674	0.62	0.567	0.506	0.56	0.623	0.667	0.687	0.654	0.59	0.526	0.474	0.566	0.673	0.653	0.617	0.621	0.54	0.454	0.607	0.514	0.367	0.257	0.191	0.173	0.161	0.166	0.628	0.506	0.383	0.276	0.218	0.189	0.158	0.161	0.59	0.481	0.382	0.276	0.218	0.187	0.163	0.164
00:02:14	30	0.614	0.682	0.721	0.754	0.72	0.654	0.603	0.537	0.6	0.664	0.713	0.74	0.706	0.634	0.566	0.508	0.61	0.727	0.706	0.668	0.672	0.582	0.485	0.65	0.54	0.368	0.256	0.189	0.17	0.158	0.162	0.664	0.533	0.383	0.275	0.217	0.186	0.154	0.155	0.635	0.509	0.38	0.272	0.216	0.185	0.16	0.161
00:02:24	30	0.651	0.718	0.76	0.814	0.761	0.692	0.638	0.572	0.637	0.709	0.76	0.797	0.752	0.683	0.604	0.542	0.654	0.774	0.753	0.722	0.724	0.622	0.516	0.693	0.564	0.367	0.255	0.188	0.168	0.156	0.16	0.696	0.557	0.384	0.275	0.217	0.185	0.151	0.149	0.678	0.535	0.378	0.274	0.215	0.184	0.155	0.159
00:02:34	30	0.691	0.752	0.809	0.873	0.827	0.733	0.685	0.603	0.678	0.752	0.803	0.845	0.81	0.73	0.643	0.576	0.698	0.824	0.799	0.775	0.777	0.667	0.55	0.738	0.584	0.367	0.253	0.187	0.167	0.153	0.157	0.73	0.578	0.384	0.274	0.216	0.184	0.148	0.144	0.719	0.559	0.374	0.273	0.214	0.182	0.151	0.158
00:02:44	30	0.72	0.793	0.858	0.93	0.881	0.778	0.733	0.641	0.716	0.791	0.861	0.897	0.864	0.784	0.682	0.606	0.741	0.874	0.847	0.827	0.832	0.708	0.584	0.777	0.595	0.367	0.252	0.186	0.164	0.149	0.151	0.766	0.594	0.382	0.272	0.214	0.183	0.144	0.139	0.758	0.579	0.371	0.273	0.212	0.18	0.148	0.155
00:02:54	30	0.756	0.832	0.906	0.992	0.933	0.826	0.784	0.675	0.757	0.841	0.918	0.953	0.927	0.833	0.723	0.64	0.787	0.923	0.905	0.881	0.884	0.754	0.62	0.818	0.6	0.366	0.25	0.186	0.163	0.146	0.146	0.805	0.602	0.38	0.269	0.211	0.18	0.142	0.136	0.798	0.593	0.37	0.269	0.209	0.177	0.146	0.151
00:03:04	30	0.792	0.881	0.963	1.053	0.998	0.871	0.82	0.709	0.797	0.891	0.971	1.012	0.982	0.884	0.761	0.672	0.832	0.979	0.965	0.938	0.939	0.801	0.651	0.858	0.602	0.366	0.25	0.186	0.161	0.143	0.142	0.841	0.606	0.378	0.267	0.209	0.176	0.141	0.135	0.84	0.601	0.369	0.268	0.206	0.175	0.145	0.148
00:03:14	30	0.826	0.931	1.015	1.117	1.061	0.925	0.868	0.742	0.837	0.938	1.026	1.079	1.035	0.932	0.802	0.702	0.878	1.047	1.02	0.994	0.997	0.848	0.689	0.893	0.602	0.366	0.249	0.186	0.16	0.141	0.139	0.872	0.607	0.375	0.262	0.205	0.17	0.142	0.134	0.879	0.604	0.367	0.264	0.202	0.17	0.143	0.146
00:03:24	30	0.862	0.982	1.074	1.174	1.118	0.977	0.901	0.772	0.876	0.993	1.082	1.132	1.093	0.976	0.838	0.732	0.921	1.093	1.075	1.05	1.047	0.893	0.721	0.926	0.601	0.366	0.249	0.186	0.158	0.139	0.138	0.903	0.607	0.372	0.258	0.202	0.165	0.141	0.134	0.915	0.606	0.366	0.259	0.198	0.165	0.142	0.144
00:03:34	30	0.906	1.032	1.13	1.236	1.178	1.026	0.939	0.801	0.925	1.052	1.135	1.191	1.157	1.024	0.879	0.763	0.967	1.151	1.136	1.109	1.104	0.937	0.758	0.96	0.601	0.365	0.249	0.186	0.158	0.139	0.138	0.935	0.606	0.371	0.255	0.198	0.161	0.141	0.134	0.947	0.605	0.366	0.253	0.194	0.162	0.143	0.144
00:03:44	29.9	0.946	1.087	1.19	1.305	1.239	1.084	0.981	0.835	0.974	1.106	1.194	1.246	1.208	1.074	0.917	0.791	1.014	1.184	1.206	1.172	1.16	0.986	0.792	0.987	0.601	0.365	0.249	0.186	0.157	0.139	0.138	0.967	0.606	0.37	0.254	0.196	0.158	0.141	0.134	0.985	0.607	0.366	0.251	0.192	0.159	0.143	0.145
00:03:54	30	0.992	1.139	1.247	1.363	1.296	1.132	1.035	0.862	1.028	1.163	1.249	1.304	1.269	1.121	0.956	0.82	1.06	1.248	1.274	1.231	1.213	1.034	0.826	1.006	0.601	0.365	0.248	0.186	0.157	0.139	0.138	0.993	0.604	0.369	0.252	0.193	0.158	0.141	0.134	1.006	0.605	0.365	0.25	0.191	0.159	0.142	0.145
00:04:04	30	1.037	1.189	1.304	1.43	1.36	1.181	1.085	0.889	1.075	1.212	1.304	1.365	1.328	1.171	0.994	0.846	1.108	1.307	1.353	1.301	1.278	1.084	0.867	1.021	0.599	0.364	0.248	0.186	0.157	0.139	0.138	1.013	0.603	0.368	0.252	0.191	0.157	0.14	0.133	1.032	0.605	0.364	0.25	0.19	0.158	0.143	0.143
00:04:14	30	1.073	1.235	1.354	1.49	1.41	1.233	1.116	0.905	1.112	1.255	1.357	1.42	1.379	1.221	1.03	0.873	1.152	1.366	1.412	1.367	1.336	1.129	0.897	1.027	0.598	0.364	0.248	0.185	0.157	0.139	0.138	1.023	0.602	0.368	0.251	0.191	0.156	0.141	0.133	1.035	0.604	0.363	0.249	0.19	0.158	0.143	0.143
00:04:24	30	1.111	1.283	1.404	1.546	1.458	1.278	1.148	0.923	1.157	1.318	1.408	1.47	1.438	1.263	1.069	0.894	1.192	1.422	1.471	1.425	1.393	1.171	0.923	1.031	0.597	0.364	0.248	0.185	0.16	0.138	0.137	1.028	0.602	0.367	0.251	0.191	0.156	0.14	0.133	1.041	0.604	0.362	0.249	0.19	0.158	0.143	0.143
00:04:34	30	1.154	1.331	1.459	1.605	1.512	1.325	1.181	0.934	1.201	1.367	1.457	1.528	1.499	1.303	1.106	0.911	1.238	1.484	1.532	1.483	1.447	1.218	0.955	1.03	0.598	0.363	0.248	0.185	0.172	0.139	0.137	1.029	0.601	0.366	0.25	0.19	0.156	0.14	0.133	1.038	0.603	0.362	0.249	0.19	0.158	0.143	0.142
00:04:44	30	1.197	1.384	1.515	1.673	1.569	1.378	1.218	0.944	1.248	1.421	1.52	1.595	1.558	1.356	1.151	0.929	1.293	1.55	1.598	1.548	1.513	1.273	0.991	1.03	0.598	0.364	0.248	0.185	0.164	0.139	0.137	1.026	0.599	0.367	0.25	0.19	0.156	0.14	0.133	1.042	0.603	0.362	0.248	0.189	0.158	0.143	0.141
00:04:54	30	1.238	1.432	1.569	1.733	1.624	1.424	1.26	0.949	1.295	1.472	1.574	1.654	1.613	1.399	1.189	0.938	1.339	1.614	1.663	1.608	1.567	1.322	1.023	1.029	0.596	0.363	0.247	0.185	0.17	0.138	0.136	1.026	0.599	0.365	0.249	0.19	0.156	0.14	0.132	1.036	0.601	0.362	0.248	0.189	0.158	0.143	0.144
00:05:04	30.1	1.282	1.479	1.629	1.796	1.686	1.473	1.298	0.946	1.337	1.52	1.629	1.716	1.673	1.445	1.228	0.942	1.39	1.669	1.713	1.672	1.628	1.367	1.061	1.03	0.597	0.363	0.247	0.185	0.164	0.138	0.136	1.023	0.599	0.366	0.249	0.189	0.156	0.14	0.132	1.035	0.601	0.361	0.248	0.189	0.158	0.143	0.143
00:05:14	30	1.309	1.527	1.692	1.862	1.748	1.524	1.342	0.947	1.382	1.574	1.679	1.787	1.739	1.494	1.269	0.944	1.444	1.726	1.778	1.737	1.685	1.423	1.096	1.028	0.597	0.363	0.247	0.185	0.159	0.138	0.137	1.023	0.597	0.365	0.249	0.189	0.156	0.139	0.132	1.029	0.6	0.361	0.248	0.189	0.157	0.143	0.144
00:05:24	30	1.357	1.576	1.753	1.922	1.808	1.572	1.382	0.943	1.42	1.622	1.73	1.84	1.792	1.542	1.306	0.944	1.491	1.77	1.829	1.795	1.746	1.469	1.131	1.027	0.596	0.363	0.247	0.184	0.167	0.139	0.137	1.019	0.597	0.365	0.249	0.189	0.155	0.139	0.132	1.031	0.599	0.36	0.247	0.189	0.157	0.143	0.143
00:05:34	30	1.391	1.621	1.808	1.969	1.865	1.623	1.416	0.942	1.465	1.672	1.772	1.905	1.847	1.586	1.334	0.944	1.54	1.826	1.883	1.847	1.794	1.508	1.157	1.027	0.595	0.362	0.247	0.185	0.164	0.138	0.136	1.021	0.595	0.364	0.249	0.189	0.156	0.139	0.132	1.028	0.599	0.361	0.247	0.188	0.157	0.142	0.144
00:05:44	30	1.443	1.676	1.874	2.025	1.922	1.675	1.451	0.939	1.512	1.727	1.82	1.97	1.903	1.637	1.369	0.939	1.586	1.877	1.937	1.907	1.846	1.55	1.189	1.028	0.594	0.362	0.247	0.184	0.159	0.138	0.136	1.02	0.596	0.364	0.249	0.189	0.155	0.138	0.131	1.026	0.599	0.361	0.248	0.188	0.157	0.142	0.144
00:05:54	30	1.474	1.722	1.938	2.093	1.986	1.731	1.5	0.938	1.555	1.773	1.882	2.035	1.951	1.691	1.404	0.939	1.638	1.92	1.998	1.97	1.907	1.606	1.227	1.024	0.595	0.362	0.247	0.184	0.168	0.138	0.136	1.019	0.595	0.363	0.248	0.188	0.155	0.138	0.131	1.023	0.598	0.36	0.246	0.188	0.157	0.142	0.141
00:06:04	30	1.506	1.776	2.003	2.158	2.049	1.784	1.53	0.939	1.6	1.828	1.934	2.095	2.014	1.739	1.437	0.937	1.681	1.973	2.053	2.023	1.966	1.656	1.264	1.024	0.593	0.362	0.247	0.184	0.168	0.138	0.137	1.016	0.594	0.363	0.248	0.188	0.155	0.138	0.131	1.022	0.598	0.36	0.247	0.189	0.157	0.142	0.142
00:06:14	30	1.544	1.835	2.064	2.207	2.104	1.827	1.557	0.935	1.644	1.867	1.983	2.154	2.064	1.785	1.47	0.935	1.719	2.022	2.096	2.072	2.013	1.695	1.291	1.024	0.594	0.362	0.247	0.184	0.164	0.138	0.137	1.019	0.595	0.363	0.248	0.188	0.155	0.138	0.131	1.023	0.597	0.359	0.246	0.188	0.156	0.142	0.143
00:06:24	30	1.582	1.888	2.127	2.277	2.168	1.876	1.592	0.937	1.685	1.918	2.045	2.206	2.114	1.836	1.497	0.935	1.766	2.074	2.153	2.135	2.065	1.738	1.326	1.022	0.594	0.362	0.246	0.184	0.169	0.138	0.137	1.015	0.593	0.363	0.247	0.188	0.155	0.138	0.131	1.021	0.596	0.359	0.246	0.188	0.157	0.142	0.143
00:06:34	30	1.635	1.945	2.182	2.331	2.232	1.921	1.62	0.934	1.738	1.966	2.106	2.268	2.171	1.883	1.53	0.933	1.814	2.115	2.204	2.188	2.122	1.789	1.356	1.022	0.593	0.361	0.246	0.184	0.172	0.138	0.136	1.015	0.592	0.362	0.247	0.187	0.155	0.138	0.131	1.02	0.596	0.358	0.246	0.187	0.156	0.142	0.143
00:06:44	30	1.677	2.005	2.239	2.398	2.298	1.969	1.647	0.933	1.784	2.013	2.175	2.335	2.228	1.938	1.562	0.931	1.86	2.165	2.253	2.243	2.172	1.837	1.416	1.022	0.594	0.361	0.246	0.184	0.168	0.138	0.136	1.011	0.592	0.362	0.248	0.187	0.154	0.138	0.131	1.016	0.595	0.358	0.246	0.188	0.156	0.142	0.142
00:06:54	30	1.723	2.067	2.292	2.454	2.358	2.015	1.667	0.932	1.827	2.059	2.239	2.376	2.281	1.981	1.585	0.931	1.896	2.21	2.312	2.296	2.225	1.882	1.442	1.022	0.593	0.362	0.246	0.184	0.165	0.138	0.136	1.013	0.593	0.361	0.247	0.188	0.154	0.137	0.131	1.018	0.595	0.359	0.245	0.188	0.156	0.141	0.142
00:07:04	30	1.773	2.126	2.342	2.519	2.412	2.061	1.679	0.934	1.875	2.101	2.3	2.444	2.339	2.029	1.613	0.93	1.941	2.256	2.352	2.357	2.279	1.928	1.476	1.02	0.593	0.361	0.246	0.184	0.173	0.137	0.136	1.01	0.59	0.361	0.247	0.187	0.154	0.137	0.131	1.016	0.594	0.358	0.245	0.188	0.156	0.141	0.141
00:07:14	30	1.823	2.187	2.399	2.582	2.469	2.104	1.689	0.931	1.92	2.14	2.359	2.502	2.386	2.079	1.634	0.928	1.985	2.298	2.403	2.409	2.327	1.971	1.502	1.018	0.592	0.36	0.245	0.183	0.168	0.138	0.136	1.011	0.591	0.36	0.246	0.187	0.154	0.137	0.131	1.014	0.594	0.357	0.244	0.187	0.155	0.142	0.142
00:07:24	30	1.872	2.233	2.456	2.648	2.531	2.147	1.694	0.93	1.962	2.189	2.417	2.549	2.445	2.126	1.65	0.928	2.029	2.346	2.456	2.451	2.39	2.015	1.527	1.019	0.593	0.36	0.245	0.183	0.166	0.138	0.136	1.008	0.59	0.36	0.246	0.187	0.154	0.137	0.13	1.013	0.594	0.357	0.245	0.187	0.155	0.141	0.143
00:07:34	30	1.935	2.283	2.515	2.705	2.595	2.189	1.699	0.929	2.003	2.229	2.477	2.613	2.505	2.178	1.666	0.926	2.068	2.387	2.499	2.507	2.443	2.065	1.559	1.018	0.592	0.361	0.245	0.183	0.173	0.137	0.136	1.006	0.589	0.36	0.246	0.187	0.154	0.137	0.13	1.01	0.592	0.358	0.244	0.187	0.156	0.141	0.142
00:07:44	30	1.984	2.327	2.566	2.785	2.656	2.233	1.7	0.928	2.045	2.283	2.537	2.675	2.558	2.235	1.676	0.926	2.113	2.433	2.553	2.561	2.488	2.109	1.58	1.015	0.591	0.361	0.246	0.183	0.169	0.138	0.136	1.008	0.588	0.359	0.246	0.186	0.154	0.137	0.13	1.005	0.592	0.357	0.245	0.187	0.155	0.141	0.134
00:07:54	30	2.031	2.368	2.62	2.829	2.704	2.28	1.694	0.927	2.081	2.329	2.6	2.724	2.614	2.29	1.677	0.925	2.151	2.473	2.597	2.615	2.536	2.155	1.597	1.016	0.592	0.36	0.245	0.183	0.165	0.138	0.136	1.004	0.589	0.359	0.246	0.186	0.154	0.137	0.13	1.012	0.591	0.357	0.244	0.187	0.155	0.141	0.138
00:08:04	30	2.07	2.405	2.67	2.875	2.762	2.321	1.69	0.928	2.126	2.363	2.643	2.782	2.655	2.324	1.677	0.926	2.189	2.517	2.642	2.664	2.584	2.191	1.619	1.012	0.591	0.36	0.245	0.183	0.173	0.138	0.136	1.007	0.588	0.358	0.245	0.186	0.154	0.137	0.13	1.008	0.592	0.357	0.244	0.187	0.155	0.141	0.141
00:08:14	30	2.126	2.456	2.731	2.947	2.819	2.373	1.69	0.928	2.169	2.413	2.709	2.856	2.723	2.384	1.68	0.924	2.228	2.564	2.687	2.719	2.632	2.239	1.643	1.018	0.59	0.36	0.245	0.183	0.168	0.138	0.135	1.005	0.587	0.358	0.245	0.186	0.154	0.136	0.13	1.007	0.59	0.357	0.244	0.187	0.155	0.141	0.141
00:08:24	30	2.159	2.495	2.779	3.004	2.87	2.416	1.691	0.924	2.21	2.466	2.76	2.91	2.778	2.425	1.679	0.924	2.271	2.595	2.736	2.764	2.69	2.282	1.656	1.016	0.592	0.36	0.245	0.183	0.165	0.137	0.136	1.001	0.587	0.359	0.246	0.186	0.154	0.136	0.13	1.005	0.589	0.356	0.244	0.187	0.155	0.141	0.142
00:08:34	30	2.197	2.535	2.837	3.063	2.939	2.467	1.682	0.923	2.251	2.521	2.816	2.955	2.833	2.472	1.677	0.924	2.31	2.647	2.778	2.812	2.735	2.327	1.668	1.015	0.59	0.36	0.245	0.183	0.172	0.137	0.136	1.004	0.586	0.358	0.246	0.186	0.154	0.136	0.129	1.003	0.59	0.356	0.243	0.186	0.155	0.141	0.142
00:08:44	30	2.241	2.577	2.9	3.122	2.989	2.506	1.684	0.925	2.291	2.57	2.871	3.027	2.887	2.518	1.677	0.922	2.349	2.7	2.822	2.86	2.787	2.367	1.685	1.016	0.59	0.36	0.245	0.183	0.165	0.138	0.136	1.004	0.586	0.358	0.245	0.186	0.154	0.136	0.13	1.003	0.59	0.357	0.244	0.186	0.155	0.141	0.141
00:08:54	30	2.288	2.619	2.944	3.179	3.034	2.553	1.683	0.922	2.335	2.614	2.912	3.09	2.939	2.565	1.673	0.922	2.387	2.726	2.87	2.912	2.823	2.411	1.691	1.015	0.59	0.359	0.245	0.183	0.169	0.137	0.136	1.003	0.585	0.358	0.245	0.186	0.154	0.136	0.129	1.004	0.588	0.356	0.243	0.186	0.155	0.141	0.142
00:09:04	30	2.313	2.664	3.003	3.22	3.09	2.592	1.68	0.923	2.373	2.671	2.962	3.128	2.991	2.599	1.676	0.924	2.426	2.771	2.911	2.969	2.881	2.449	1.704	1.014	0.589	0.359	0.245	0.183	0.172	0.137	0.135	1.003	0.584	0.357	0.244	0.186	0.154	0.136	0.13	1.003	0.589	0.356	0.243	0.186	0.155	0.141	0.141
00:09:14	30	2.358	2.711	3.047	3.268	3.152	2.628	1.679	0.922	2.413	2.722	3.013	3.171	3.054	2.655	1.677	0.921	2.463	2.808	2.954	3.003	2.921	2.489	1.704	1.013	0.588	0.359	0.244	0.183	0.166	0.137	0.135	0.997	0.585	0.357	0.245	0.186	0.154	0.136	0.129	1.002	0.588	0.356	0.243	0.186	0.155	0.141	0.141
00:09:24	30	2.384	2.75	3.11	3.317	3.198	2.673	1.675	0.919	2.454	2.773	3.072	3.241	3.099	2.686	1.671	0.92	2.503	2.858	2.998	3.055	2.968	2.53	1.704	1.014	0.589	0.359	0.244	0.183	0.17	0.137	0.135	0.997	0.584	0.358	0.245	0.185	0.153	0.136	0.13	1.004	0.588	0.356	0.243	0.186	0.154	0.14	0.141
00:09:34	30	2.431	2.799	3.149	3.386	3.246	2.705	1.679	0.92	2.497	2.825	3.122	3.291	3.142	2.721	1.671	0.921	2.534	2.895	3.056	3.105	3.016	2.558	1.705	1.011	0.59	0.359	0.245	0.183	0.171	0.137	0.135	1	0.584	0.357	0.244	0.186	0.154	0.136	0.13	0.999	0.587	0.355	0.242	0.186	0.155	0.14	0.141
00:09:44	30	2.476	2.844	3.208	3.436	3.307	2.748	1.676	0.921	2.538	2.867	3.161	3.349	3.189	2.764	1.667	0.919	2.575	2.932	3.078	3.146	3.069	2.596	1.705	1.011	0.588	0.36	0.244	0.183	0.164	0.137	0.135	0.995	0.583	0.357	0.245	0.185	0.154	0.136	0.13	0.999	0.588	0.355	0.242	0.186	0.155	0.14	0.142
00:09:54	30	2.517	2.901	3.26	3.491	3.346	2.799	1.674	0.917	2.588	2.916	3.22	3.4	3.269	2.795	1.668	0.918	2.606	2.967	3.137	3.18	3.1	2.637	1.705	1.012	0.588	0.359	0.245	0.183	0.17	0.137	0.136	0.998	0.583	0.356	0.245	0.185	0.153	0.136	0.13	0.998	0.586	0.355	0.242	0.186	0.155	0.14	0.141
00:10:04	30	2.559	2.933	3.311	OVRFLW	3.369	2.829	1.674	0.919	2.62	2.959	3.265	3.438	3.297	2.833	1.665	0.916	2.649	3.012	3.17	3.244	3.159	2.666	1.702	1.014	0.588	0.359	0.244	0.183	0.17	0.137	0.136	0.995	0.584	0.357	0.244	0.186	0.153	0.135	0.13	1.001	0.586	0.355	0.242	0.186	0.155	0.14	0.141
00:10:14	30	2.597	2.979	3.365	OVRFLW	3.425	2.868	1.672	0.917	2.673	3	3.308	3.466	3.349	2.865	1.667	0.917	2.679	3.037	3.213	3.292	3.191	2.702	1.695	1.011	0.587	0.36	0.244	0.183	0.164	0.137	0.135	0.994	0.583	0.356	0.244	0.185	0.153	0.136	0.13	1	0.585	0.354	0.242	0.186	0.154	0.141	0.141
00:10:24	30	2.643	3.039	3.392	OVRFLW	OVRFLW	2.908	1.675	0.918	2.713	3.054	3.33	OVRFLW	3.416	2.898	1.666	0.917	2.722	3.094	3.26	3.309	3.229	2.743	1.696	1.009	0.586	0.359	0.244	0.183	0.171	0.137	0.135	0.992	0.582	0.356	0.244	0.185	0.154	0.136	0.129	0.999	0.587	0.355	0.242	0.186	0.154	0.14	0.141
00:10:34	30	2.68	3.08	3.427	OVRFLW	OVRFLW	2.936	1.67	0.92	2.755	3.094	3.399	OVRFLW	3.457	2.934	1.659	0.916	2.751	3.133	3.276	3.374	3.288	2.767	1.694	1.01	0.586	0.358	0.244	0.183	0.169	0.137	0.135	0.992	0.581	0.356	0.244	0.185	0.153	0.136	0.129	1	0.587	0.355	0.242	0.185	0.154	0.14	0.14
00:10:44	30	2.714	3.126	OVRFLW	OVRFLW	OVRFLW	2.959	1.668	0.917	2.795	3.149	3.426	OVRFLW	3.498	2.958	1.664	0.916	2.789	3.172	3.356	3.418	3.332	2.8	1.694	1.011	0.585	0.359	0.244	0.183	0.163	0.137	0.135	0.994	0.581	0.355	0.244	0.185	0.153	0.135	0.129	0.998	0.586	0.354	0.242	0.185	0.155	0.14	0.139
00:10:54	30	2.757	3.17	OVRFLW	OVRFLW	OVRFLW	2.989	1.67	0.918	2.839	3.191	3.481	OVRFLW	OVRFLW	2.984	1.663	0.914	2.822	3.236	3.363	3.437	3.348	2.838	1.679	1.01	0.584	0.36	0.243	0.183	0.171	0.137	0.135	0.992	0.581	0.356	0.243	0.185	0.153	0.135	0.129	0.998	0.586	0.356	0.242	0.185	0.154	0.14	0.141
00:11:04	30	2.805	3.214	OVRFLW	OVRFLW	OVRFLW	3.013	1.671	0.914	2.879	3.228	OVRFLW	OVRFLW	OVRFLW	2.993	1.664	0.913	2.856	3.265	3.4	3.489	3.39	2.86	1.686	1.012	0.586	0.359	0.244	0.183	0.168	0.137	0.135	0.99	0.581	0.355	0.243	0.185	0.153	0.135	0.13	0.997	0.585	0.355	0.241	0.185	0.154	0.14	0.14
00:11:14	30	2.831	3.264	OVRFLW	OVRFLW	OVRFLW	3.04	1.668	0.914	2.923	3.275	OVRFLW	OVRFLW	OVRFLW	3.025	1.659	0.914	2.891	3.304	3.454	OVRFLW	3.437	2.889	1.684	1.01	0.586	0.359	0.243	0.183	0.163	0.137	0.135	0.994	0.58	0.355	0.243	0.185	0.153	0.136	0.129	0.996	0.585	0.355	0.241	0.185	0.154	0.14	0.14
00:11:24	30	2.879	3.3	OVRFLW	OVRFLW	OVRFLW	3.059	1.665	0.917	2.957	3.309	OVRFLW	OVRFLW	OVRFLW	3.028	1.661	0.91	2.928	3.316	3.468	OVRFLW	3.485	2.923	1.678	1.01	0.584	0.358	0.244	0.183	0.172	0.137	0.135	0.988	0.579	0.355	0.243	0.185	0.152	0.136	0.129	0.997	0.585	0.355	0.241	0.185	0.154	0.14	0.14
00:11:34	30	2.928	3.355	OVRFLW	OVRFLW	OVRFLW	3.074	1.667	0.915	2.991	3.387	OVRFLW	OVRFLW	OVRFLW	3.041	1.657	0.911	2.963	3.346	OVRFLW	OVRFLW	OVRFLW	2.945	1.68	1.01	0.584	0.359	0.243	0.183	0.166	0.137	0.136	0.991	0.58	0.355	0.243	0.185	0.153	0.136	0.129	0.997	0.584	0.354	0.241	0.185	0.154	0.14	0.141
00:11:44	30	2.951	3.397	OVRFLW	OVRFLW	OVRFLW	3.066	1.666	0.911	3.051	3.416	OVRFLW	OVRFLW	OVRFLW	3.051	1.662	0.913	2.99	3.389	OVRFLW	OVRFLW	OVRFLW	2.966	1.682	1.008	0.584	0.359	0.243	0.183	0.161	0.137	0.135	0.99	0.58	0.354	0.243	0.185	0.153	0.135	0.13	0.997	0.584	0.354	0.241	0.185	0.154	0.14	0.14
00:11:54	30	2.994	3.456	OVRFLW	OVRFLW	OVRFLW	3.059	1.669	0.912	3.069	3.448	OVRFLW	OVRFLW	OVRFLW	3.055	1.655	0.91	3.014	3.455	OVRFLW	OVRFLW	OVRFLW	2.981	1.678	1.009	0.584	0.359	0.243	0.183	0.171	0.137	0.135	0.988	0.579	0.355	0.243	0.185	0.152	0.135	0.129	0.997	0.584	0.354	0.241	0.185	0.154	0.14	0.141
00:12:04	30	3.055	3.499	OVRFLW	OVRFLW	OVRFLW	3.075	1.663	0.911	3.123	3.47	OVRFLW	OVRFLW	OVRFLW	3.03	1.657	0.91	3.056	3.471	OVRFLW	OVRFLW	OVRFLW	3.012	1.676	1.007	0.585	0.358	0.243	0.182	0.165	0.137	0.135	0.989	0.58	0.355	0.243	0.185	0.152	0.135	0.13	0.994	0.583	0.353	0.241	0.185	0.154	0.14	0.142
00:12:14	30	3.087	OVRFLW	OVRFLW	OVRFLW	OVRFLW	3.06	1.662	0.91	3.159	OVRFLW	OVRFLW	OVRFLW	OVRFLW	3.033	1.658	0.909	3.088	OVRFLW	OVRFLW	OVRFLW	OVRFLW	3.023	1.667	1.006	0.584	0.358	0.244	0.183	0.162	0.137	0.135	0.989	0.578	0.354	0.243	0.185	0.153	0.135	0.129	0.992	0.583	0.353	0.241	0.185	0.154	0.14	0.14
00:12:24	30	3.128	OVRFLW	OVRFLW	OVRFLW	OVRFLW	3.055	1.667	0.91	3.195	OVRFLW	OVRFLW	OVRFLW	OVRFLW	3.029	1.653	0.907	3.123	OVRFLW	OVRFLW	OVRFLW	OVRFLW	3.022	1.678	1.007	0.584	0.359	0.243	0.183	0.172	0.136	0.135	0.986	0.579	0.355	0.243	0.185	0.153	0.135	0.129	0.993	0.583	0.354	0.241	0.185	0.154	0.14	0.141
00:12:34	30	3.153	OVRFLW	OVRFLW	OVRFLW	OVRFLW	3.035	1.668	0.908	3.215	OVRFLW	OVRFLW	OVRFLW	OVRFLW	3.018	1.657	0.909	3.163	OVRFLW	OVRFLW	OVRFLW	OVRFLW	3.023	1.674	1.005	0.584	0.358	0.244	0.183	0.164	0.137	0.135	0.985	0.579	0.354	0.243	0.185	0.152	0.135	0.13	0.99	0.582	0.353	0.241	0.185	0.154	0.139	0.141
00:12:44	30	3.208	OVRFLW	OVRFLW	OVRFLW	OVRFLW	3.049	1.662	0.908	3.265	OVRFLW	OVRFLW	OVRFLW	OVRFLW	3.017	1.654	0.91	3.186	OVRFLW	OVRFLW	OVRFLW	OVRFLW	3.03	1.668	1.007	0.584	0.358	0.243	0.183	0.17	0.137	0.135	0.987	0.578	0.354	0.243	0.185	0.152	0.135	0.13	0.992	0.583	0.353	0.241	0.185	0.154	0.139	0.139
00:12:54	30	3.245	OVRFLW	OVRFLW	OVRFLW	OVRFLW	3.055	1.659	0.908	3.309	OVRFLW	OVRFLW	OVRFLW	OVRFLW	3.007	1.653	0.908	3.213	OVRFLW	OVRFLW	OVRFLW	OVRFLW	3.032	1.659	1.005	0.584	0.358	0.243	0.183	0.171	0.136	0.135	0.985	0.578	0.354	0.242	0.185	0.152	0.135	0.129	0.99	0.581	0.353	0.24	0.185	0.154	0.139	0.14
00:13:04	30	3.265	OVRFLW	OVRFLW	OVRFLW	OVRFLW	3.032	1.659	0.91	3.345	OVRFLW	OVRFLW	OVRFLW	OVRFLW	3.011	1.651	0.907	3.247	OVRFLW	OVRFLW	OVRFLW	OVRFLW	3.031	1.669	1.006	0.582	0.359	0.243	0.183	0.164	0.137	0.134	0.988	0.577	0.354	0.243	0.185	0.152	0.135	0.13	0.99	0.582	0.353	0.24	0.184	0.154	0.14	0.141
00:13:14	30	3.308	OVRFLW	OVRFLW	OVRFLW	OVRFLW	3.039	1.656	0.908	3.372	OVRFLW	OVRFLW	OVRFLW	OVRFLW	2.992	1.653	0.906	3.281	OVRFLW	OVRFLW	OVRFLW	OVRFLW	3.012	1.668	1.007	0.583	0.357	0.243	0.183	0.172	0.137	0.135	0.987	0.577	0.353	0.242	0.185	0.152	0.136	0.129	0.994	0.582	0.354	0.24	0.184	0.153	0.14	0.14
00:13:24	30	3.371	OVRFLW	OVRFLW	OVRFLW	OVRFLW	3.04	1.659	0.907	3.407	OVRFLW	OVRFLW	OVRFLW	OVRFLW	3.013	1.648	0.903	3.321	OVRFLW	OVRFLW	OVRFLW	OVRFLW	3.007	1.676	1.006	0.581	0.358	0.243	0.183	0.166	0.136	0.135	0.988	0.578	0.353	0.242	0.185	0.152	0.135	0.129	0.991	0.581	0.353	0.241	0.185	0.154	0.14	0.14
00:13:34	30	3.409	OVRFLW	OVRFLW	OVRFLW	OVRFLW	3.039	1.657	0.908	3.467	OVRFLW	OVRFLW	OVRFLW	OVRFLW	2.993	1.649	0.906	3.337	OVRFLW	OVRFLW	OVRFLW	OVRFLW	3.002	1.679	1.007	0.583	0.358	0.243	0.182	0.16	0.136	0.135	0.982	0.576	0.353	0.243	0.185	0.152	0.135	0.13	0.992	0.581	0.353	0.24	0.185	0.153	0.139	0.141
00:13:44	30	3.448	OVRFLW	OVRFLW	OVRFLW	OVRFLW	3.037	1.652	0.91	3.471	OVRFLW	OVRFLW	OVRFLW	OVRFLW	3.001	1.647	0.906	3.37	OVRFLW	OVRFLW	OVRFLW	OVRFLW	2.991	1.675	1.005	0.582	0.358	0.243	0.182	0.171	0.137	0.135	0.986	0.577	0.353	0.242	0.184	0.152	0.136	0.129	0.991	0.582	0.353	0.24	0.184	0.154	0.139	0.139
00:13:54	30	3.469	OVRFLW	OVRFLW	OVRFLW	OVRFLW	3.03	1.655	0.906	OVRFLW	OVRFLW	OVRFLW	OVRFLW	OVRFLW	3.001	1.641	0.905	3.39	OVRFLW	OVRFLW	OVRFLW	OVRFLW	2.99	1.673	1.004	0.582	0.358	0.243	0.182	0.165	0.137	0.135	0.982	0.577	0.353	0.241	0.184	0.152	0.136	0.129	0.985	0.58	0.352	0.24	0.185	0.154	0.139	0.14
00:14:04	30	3.477	OVRFLW	OVRFLW	OVRFLW	OVRFLW	3.021	1.652	0.909	OVRFLW	OVRFLW	OVRFLW	OVRFLW	OVRFLW	2.988	1.645	0.904	3.424	OVRFLW	OVRFLW	OVRFLW	OVRFLW	2.988	1.669	1.006	0.582	0.357	0.242	0.182	0.172	0.137	0.135	0.986	0.577	0.353	0.242	0.185	0.152	0.135	0.129	0.988	0.581	0.352	0.24	0.184	0.153	0.139	0.14
00:14:14	30	OVRFLW	OVRFLW	OVRFLW	OVRFLW	OVRFLW	3.013	1.654	0.906	OVRFLW	OVRFLW	OVRFLW	OVRFLW	OVRFLW	2.988	1.647	0.904	3.469	OVRFLW	OVRFLW	OVRFLW	OVRFLW	2.975	1.673	1.005	0.582	0.358	0.243	0.183	0.169	0.136	0.135	0.982	0.576	0.352	0.242	0.185	0.152	0.135	0.129	0.988	0.581	0.352	0.24	0.184	0.154	0.139	0.141
00:14:24	30	OVRFLW	OVRFLW	OVRFLW	OVRFLW	OVRFLW	3.024	1.651	0.906	OVRFLW	OVRFLW	OVRFLW	OVRFLW	OVRFLW	2.996	1.641	0.901	3.463	OVRFLW	OVRFLW	OVRFLW	OVRFLW	2.985	1.663	1.004	0.58	0.357	0.243	0.182	0.163	0.137	0.135	0.984	0.576	0.352	0.242	0.184	0.152	0.136	0.129	0.985	0.581	0.351	0.24	0.184	0.154	0.139	0.14
00:14:34	30	OVRFLW	OVRFLW	OVRFLW	OVRFLW	OVRFLW	3.016	1.652	0.904	OVRFLW	OVRFLW	OVRFLW	OVRFLW	OVRFLW	2.994	1.644	0.902	OVRFLW	OVRFLW	OVRFLW	OVRFLW	OVRFLW	2.977	1.666	1.003	0.582	0.358	0.242	0.183	0.172	0.136	0.135	0.981	0.575	0.353	0.242	0.184	0.152	0.135	0.13	0.988	0.581	0.353	0.24	0.184	0.154	0.139	0.14
00:14:44	30	OVRFLW	OVRFLW	OVRFLW	OVRFLW	OVRFLW	3.024	1.652	0.905	OVRFLW	OVRFLW	OVRFLW	OVRFLW	OVRFLW	2.981	1.643	0.904	OVRFLW	OVRFLW	OVRFLW	OVRFLW	OVRFLW	2.967	1.666	1.006	0.581	0.356	0.242	0.182	0.166	0.136	0.135	0.981	0.576	0.352	0.242	0.184	0.152	0.136	0.129	0.986	0.58	0.352	0.24	0.184	0.153	0.139	0.14
00:14:54	30	OVRFLW	OVRFLW	OVRFLW	OVRFLW	OVRFLW	3.014	1.655	0.904	OVRFLW	OVRFLW	OVRFLW	OVRFLW	OVRFLW	2.992	1.639	0.902	OVRFLW	OVRFLW	OVRFLW	OVRFLW	OVRFLW	2.975	1.661	1.004	0.581	0.358	0.242	0.182	0.162	0.136	0.135	0.981	0.576	0.353	0.241	0.184	0.151	0.136	0.129	0.986	0.58	0.352	0.24	0.184	0.154	0.139	0.14
00:15:04	30	OVRFLW	OVRFLW	OVRFLW	OVRFLW	OVRFLW	3.01	1.651	0.904	OVRFLW	OVRFLW	OVRFLW	OVRFLW	OVRFLW	2.988	1.64	0.9	OVRFLW	OVRFLW	OVRFLW	OVRFLW	OVRFLW	2.976	1.665	1.004	0.58	0.357	0.242	0.182	0.172	0.136	0.135	0.98	0.575	0.353	0.241	0.184	0.151	0.136	0.129	0.99	0.579	0.352	0.24	0.184	0.154	0.139	0.139
Time\[H2O2] mM	10	5	2.5	1.25	0.625	0.3125	0.15625	0.078125	10	5	2.5	1.25	0.625	0.3125	0.15625	0.078125	10	5	2.5	1.25	0.625	0.3125	0.15625	0.078125	0.078125	0.0390625	0.0195312	0.00976562	0.00488281	0.00244141	0.0012207	0.000610352	0.078125	0.0390625	0.0195312	0.00976562	0.00488281	0.00244141	0.0012207	0.000610352	0.078125	0.0390625	0.0195312	0.00976562	0.00488281	0.00244141	0.0012207	0.000610352
0	0.182	0.185	0.194	0.199	0.157	0.169	0.175	0.169	0.154	0.151	0.175	0.162	0.151	0.156	0.161	0.156	0.15	0.161	0.15	0.152	0.156	0.144	0.144	0.142	0.173	0.174	0.167	0.178	0.169	0.17	0.165	0.171	0.234	0.173	0.167	0.164	0.152	0.155	0.157	0.157	0.146	0.147	0.151	0.149	0.146	0.146	0.147	0.144
10	0.209	0.207	0.223	0.225	0.19	0.195	0.2	0.201	0.171	0.175	0.203	0.192	0.167	0.17	0.178	0.169	0.163	0.181	0.179	0.169	0.177	0.163	0.163	0.154	0.199	0.197	0.193	0.193	0.181	0.178	0.17	0.173	0.256	0.198	0.186	0.188	0.168	0.164	0.163	0.163	0.185	0.168	0.178	0.168	0.158	0.155	0.156	0.149
20	0.227	0.226	0.244	0.251	0.224	0.222	0.23	0.213	0.189	0.192	0.218	0.223	0.193	0.19	0.199	0.186	0.187	0.222	0.204	0.191	0.2	0.182	0.176	0.172	0.23	0.227	0.214	0.217	0.198	0.187	0.175	0.171	0.278	0.222	0.199	0.205	0.171	0.167	0.165	0.167	0.222	0.195	0.197	0.184	0.168	0.165	0.161	0.154
30	0.244	0.252	0.266	0.281	0.266	0.256	0.247	0.23	0.206	0.21	0.25	0.251	0.229	0.214	0.218	0.208	0.216	0.255	0.237	0.218	0.229	0.202	0.196	0.193	0.266	0.254	0.228	0.227	0.204	0.176	0.169	0.171	0.326	0.244	0.226	0.218	0.185	0.174	0.168	0.165	0.243	0.215	0.226	0.194	0.177	0.169	0.163	0.154
40	0.265	0.273	0.3	0.316	0.304	0.29	0.272	0.253	0.233	0.245	0.282	0.286	0.27	0.249	0.243	0.23	0.246	0.31	0.279	0.253	0.27	0.232	0.222	0.21	0.294	0.281	0.244	0.228	0.204	0.171	0.162	0.171	0.352	0.274	0.246	0.24	0.195	0.183	0.17	0.167	0.265	0.244	0.249	0.211	0.189	0.174	0.165	0.156
50	0.289	0.302	0.337	0.347	0.345	0.333	0.316	0.284	0.262	0.29	0.32	0.326	0.316	0.285	0.275	0.257	0.286	0.347	0.331	0.296	0.314	0.275	0.257	0.231	0.324	0.302	0.261	0.239	0.203	0.174	0.162	0.171	0.377	0.31	0.269	0.253	0.204	0.186	0.172	0.167	0.315	0.274	0.277	0.233	0.204	0.18	0.166	0.157
60	0.321	0.335	0.386	0.399	0.404	0.385	0.364	0.322	0.296	0.332	0.364	0.367	0.363	0.322	0.307	0.289	0.33	0.391	0.379	0.344	0.358	0.319	0.29	0.258	0.357	0.327	0.286	0.251	0.202	0.179	0.166	0.17	0.411	0.339	0.291	0.258	0.213	0.19	0.173	0.168	0.347	0.309	0.308	0.248	0.21	0.183	0.169	0.16
70	0.357	0.378	0.436	0.459	0.46	0.433	0.395	0.362	0.333	0.374	0.412	0.42	0.405	0.36	0.343	0.32	0.372	0.418	0.423	0.39	0.4	0.361	0.323	0.286	0.395	0.353	0.312	0.257	0.198	0.179	0.166	0.168	0.451	0.355	0.313	0.265	0.215	0.19	0.172	0.168	0.383	0.337	0.332	0.261	0.214	0.185	0.17	0.162
80	0.395	0.428	0.482	0.502	0.491	0.464	0.42	0.383	0.373	0.419	0.461	0.464	0.441	0.399	0.372	0.347	0.406	0.461	0.458	0.429	0.439	0.394	0.345	0.308	0.43	0.378	0.33	0.258	0.195	0.177	0.164	0.167	0.486	0.384	0.328	0.271	0.217	0.19	0.169	0.167	0.433	0.366	0.351	0.266	0.214	0.185	0.168	0.163
90	0.438	0.482	0.534	0.555	0.546	0.506	0.447	0.414	0.419	0.472	0.515	0.522	0.488	0.446	0.406	0.378	0.441	0.511	0.502	0.472	0.477	0.431	0.37	0.335	0.472	0.412	0.347	0.258	0.192	0.176	0.163	0.166	0.519	0.419	0.347	0.273	0.215	0.191	0.167	0.166	0.475	0.392	0.366	0.271	0.216	0.186	0.167	0.167
100	0.484	0.533	0.589	0.607	0.609	0.554	0.484	0.442	0.469	0.525	0.568	0.577	0.542	0.494	0.448	0.411	0.483	0.567	0.55	0.519	0.525	0.467	0.394	0.362	0.517	0.447	0.358	0.258	0.191	0.175	0.162	0.164	0.548	0.448	0.364	0.276	0.217	0.19	0.165	0.165	0.507	0.421	0.376	0.273	0.217	0.187	0.167	0.166
110	0.528	0.588	0.634	0.655	0.638	0.591	0.528	0.474	0.516	0.576	0.623	0.634	0.592	0.546	0.485	0.441	0.523	0.621	0.601	0.568	0.567	0.502	0.425	0.385	0.562	0.483	0.365	0.258	0.191	0.174	0.162	0.165	0.59	0.48	0.377	0.277	0.218	0.191	0.162	0.163	0.561	0.451	0.381	0.274	0.218	0.187	0.165	0.165
120	0.573	0.64	0.679	0.702	0.674	0.62	0.567	0.506	0.56	0.623	0.667	0.687	0.654	0.59	0.526	0.474	0.566	0.673	0.653	0.617	0.621	0.54	0.454	0.409	0.607	0.514	0.367	0.257	0.191	0.173	0.161	0.166	0.628	0.506	0.383	0.276	0.218	0.189	0.158	0.161	0.59	0.481	0.382	0.276	0.218	0.187	0.163	0.164
130	0.614	0.682	0.721	0.754	0.72	0.654	0.603	0.537	0.6	0.664	0.713	0.74	0.706	0.634	0.566	0.508	0.61	0.727	0.706	0.668	0.672	0.582	0.485	0.438	0.65	0.54	0.368	0.256	0.189	0.17	0.158	0.162	0.664	0.533	0.383	0.275	0.217	0.186	0.154	0.155	0.635	0.509	0.38	0.272	0.216	0.185	0.16	0.161
140	0.651	0.718	0.76	0.814	0.761	0.692	0.638	0.572	0.637	0.709	0.76	0.797	0.752	0.683	0.604	0.542	0.654	0.774	0.753	0.722	0.724	0.622	0.516	0.468	0.693	0.564	0.367	0.255	0.188	0.168	0.156	0.16	0.696	0.557	0.384	0.275	0.217	0.185	0.151	0.149	0.678	0.535	0.378	0.274	0.215	0.184	0.155	0.159
150	0.691	0.752	0.809	0.873	0.827	0.733	0.685	0.603	0.678	0.752	0.803	0.845	0.81	0.73	0.643	0.576	0.698	0.824	0.799	0.775	0.777	0.667	0.55	0.495	0.738	0.584	0.367	0.253	0.187	0.167	0.153	0.157	0.73	0.578	0.384	0.274	0.216	0.184	0.148	0.144	0.719	0.559	0.374	0.273	0.214	0.182	0.151	0.158
160	0.72	0.793	0.858	0.93	0.881	0.778	0.733	0.641	0.716	0.791	0.861	0.897	0.864	0.784	0.682	0.606	0.741	0.874	0.847	0.827	0.832	0.708	0.584	0.517	0.777	0.595	0.367	0.252	0.186	0.164	0.149	0.151	0.766	0.594	0.382	0.272	0.214	0.183	0.144	0.139	0.758	0.579	0.371	0.273	0.212	0.18	0.148	0.155
170	0.756	0.832	0.906	0.992	0.933	0.826	0.784	0.675	0.757	0.841	0.918	0.953	0.927	0.833	0.723	0.64	0.787	0.923	0.905	0.881	0.884	0.754	0.62	0.545	0.818	0.6	0.366	0.25	0.186	0.163	0.146	0.146	0.805	0.602	0.38	0.269	0.211	0.18	0.142	0.136	0.798	0.593	0.37	0.269	0.209	0.177	0.146	0.151
180	0.792	0.881	0.963	1.053	0.998	0.871	0.82	0.709	0.797	0.891	0.971	1.012	0.982	0.884	0.761	0.672	0.832	0.979	0.965	0.938	0.939	0.801	0.651	0.576	0.858	0.602	0.366	0.25	0.186	0.161	0.143	0.142	0.841	0.606	0.378	0.267	0.209	0.176	0.141	0.135	0.84	0.601	0.369	0.268	0.206	0.175	0.145	0.148
190	0.826	0.931	1.015	1.117	1.061	0.925	0.868	0.742	0.837	0.938	1.026	1.079	1.035	0.932	0.802	0.702	0.878	1.047	1.02	0.994	0.997	0.848	0.689	0.605	0.893	0.602	0.366	0.249	0.186	0.16	0.141	0.139	0.872	0.607	0.375	0.262	0.205	0.17	0.142	0.134	0.879	0.604	0.367	0.264	0.202	0.17	0.143	0.146
200	0.862	0.982	1.074	1.174	1.118	0.977	0.901	0.772	0.876	0.993	1.082	1.132	1.093	0.976	0.838	0.732	0.921	1.093	1.075	1.05	1.047	0.893	0.721	0.63	0.926	0.601	0.366	0.249	0.186	0.158	0.139	0.138	0.903	0.607	0.372	0.258	0.202	0.165	0.141	0.134	0.915	0.606	0.366	0.259	0.198	0.165	0.142	0.144
210	0.906	1.032	1.13	1.236	1.178	1.026	0.939	0.801	0.925	1.052	1.135	1.191	1.157	1.024	0.879	0.763	0.967	1.151	1.136	1.109	1.104	0.937	0.758	0.654	0.96	0.601	0.365	0.249	0.186	0.158	0.139	0.138	0.935	0.606	0.371	0.255	0.198	0.161	0.141	0.134	0.947	0.605	0.366	0.253	0.194	0.162	0.143	0.144
220	0.946	1.087	1.19	1.305	1.239	1.084	0.981	0.835	0.974	1.106	1.194	1.246	1.208	1.074	0.917	0.791	1.014	1.184	1.206	1.172	1.16	0.986	0.792	0.683	0.987	0.601	0.365	0.249	0.186	0.157	0.139	0.138	0.967	0.606	0.37	0.254	0.196	0.158	0.141	0.134	0.985	0.607	0.366	0.251	0.192	0.159	0.143	0.145
230	0.992	1.139	1.247	1.363	1.296	1.132	1.035	0.862	1.028	1.163	1.249	1.304	1.269	1.121	0.956	0.82	1.06	1.248	1.274	1.231	1.213	1.034	0.826	0.708	1.006	0.601	0.365	0.248	0.186	0.157	0.139	0.138	0.993	0.604	0.369	0.252	0.193	0.158	0.141	0.134	1.006	0.605	0.365	0.25	0.191	0.159	0.142	0.145
240	1.037	1.189	1.304	1.43	1.36	1.181	1.085	0.889	1.075	1.212	1.304	1.365	1.328	1.171	0.994	0.846	1.108	1.307	1.353	1.301	1.278	1.084	0.867	0.734	1.021	0.599	0.364	0.248	0.186	0.157	0.139	0.138	1.013	0.603	0.368	0.252	0.191	0.157	0.14	0.133	1.032	0.605	0.364	0.25	0.19	0.158	0.143	0.143
250	1.073	1.235	1.354	1.49	1.41	1.233	1.116	0.905	1.112	1.255	1.357	1.42	1.379	1.221	1.03	0.873	1.152	1.366	1.412	1.367	1.336	1.129	0.897	0.761	1.027	0.598	0.364	0.248	0.185	0.157	0.139	0.138	1.023	0.602	0.368	0.251	0.191	0.156	0.141	0.133	1.035	0.604	0.363	0.249	0.19	0.158	0.143	0.143
260	1.111	1.283	1.404	1.546	1.458	1.278	1.148	0.923	1.157	1.318	1.408	1.47	1.438	1.263	1.069	0.894	1.192	1.422	1.471	1.425	1.393	1.171	0.923	0.788	1.031	0.597	0.364	0.248	0.185	0.16	0.138	0.137	1.028	0.602	0.367	0.251	0.191	0.156	0.14	0.133	1.041	0.604	0.362	0.249	0.19	0.158	0.143	0.143
270	1.154	1.331	1.459	1.605	1.512	1.325	1.181	0.934	1.201	1.367	1.457	1.528	1.499	1.303	1.106	0.911	1.238	1.484	1.532	1.483	1.447	1.218	0.955	0.813	1.03	0.598	0.363	0.248	0.185	0.172	0.139	0.137	1.029	0.601	0.366	0.25	0.19	0.156	0.14	0.133	1.038	0.603	0.362	0.249	0.19	0.158	0.143	0.142
280	1.197	1.384	1.515	1.673	1.569	1.378	1.218	0.944	1.248	1.421	1.52	1.595	1.558	1.356	1.151	0.929	1.293	1.55	1.598	1.548	1.513	1.273	0.991	0.843	1.03	0.598	0.364	0.248	0.185	0.164	0.139	0.137	1.026	0.599	0.367	0.25	0.19	0.156	0.14	0.133	1.042	0.603	0.362	0.248	0.189	0.158	0.143	0.141
290	1.238	1.432	1.569	1.733	1.624	1.424	1.26	0.949	1.295	1.472	1.574	1.654	1.613	1.399	1.189	0.938	1.339	1.614	1.663	1.608	1.567	1.322	1.023	0.862	1.029	0.596	0.363	0.247	0.185	0.17	0.138	0.136	1.026	0.599	0.365	0.249	0.19	0.156	0.14	0.132	1.036	0.601	0.362	0.248	0.189	0.158	0.143	0.144
300	1.282	1.479	1.629	1.796	1.686	1.473	1.298	0.946	1.337	1.52	1.629	1.716	1.673	1.445	1.228	0.942	1.39	1.669	1.713	1.672	1.628	1.367	1.061	0.882	1.03	0.597	0.363	0.247	0.185	0.164	0.138	0.136	1.023	0.599	0.366	0.249	0.189	0.156	0.14	0.132	1.035	0.601	0.361	0.248	0.189	0.158	0.143	0.143
310	1.309	1.527	1.692	1.862	1.748	1.524	1.342	0.947	1.382	1.574	1.679	1.787	1.739	1.494	1.269	0.944	1.444	1.726	1.778	1.737	1.685	1.423	1.096	0.899	1.028	0.597	0.363	0.247	0.185	0.159	0.138	0.137	1.023	0.597	0.365	0.249	0.189	0.156	0.139	0.132	1.029	0.6	0.361	0.248	0.189	0.157	0.143	0.144
320	1.357	1.576	1.753	1.922	1.808	1.572	1.382	0.943	1.42	1.622	1.73	1.84	1.792	1.542	1.306	0.944	1.491	1.77	1.829	1.795	1.746	1.469	1.131	0.911	1.027	0.596	0.363	0.247	0.184	0.167	0.139	0.137	1.019	0.597	0.365	0.249	0.189	0.155	0.139	0.132	1.031	0.599	0.36	0.247	0.189	0.157	0.143	0.143
330	1.391	1.621	1.808	1.969	1.865	1.623	1.416	0.942	1.465	1.672	1.772	1.905	1.847	1.586	1.334	0.944	1.54	1.826	1.883	1.847	1.794	1.508	1.157	0.922	1.027	0.595	0.362	0.247	0.185	0.164	0.138	0.136	1.021	0.595	0.364	0.249	0.189	0.156	0.139	0.132	1.028	0.599	0.361	0.247	0.188	0.157	0.142	0.144
340	1.443	1.676	1.874	2.025	1.922	1.675	1.451	0.939	1.512	1.727	1.82	1.97	1.903	1.637	1.369	0.939	1.586	1.877	1.937	1.907	1.846	1.55	1.189	0.927	1.028	0.594	0.362	0.247	0.184	0.159	0.138	0.136	1.02	0.596	0.364	0.249	0.189	0.155	0.138	0.131	1.026	0.599	0.361	0.248	0.188	0.157	0.142	0.144
350	1.474	1.722	1.938	2.093	1.986	1.731	1.5	0.938	1.555	1.773	1.882	2.035	1.951	1.691	1.404	0.939	1.638	1.92	1.998	1.97	1.907	1.606	1.227	0.933	1.024	0.595	0.362	0.247	0.184	0.168	0.138	0.136	1.019	0.595	0.363	0.248	0.188	0.155	0.138	0.131	1.023	0.598	0.36	0.246	0.188	0.157	0.142	0.141
360	1.506	1.776	2.003	2.158	2.049	1.784	1.53	0.939	1.6	1.828	1.934	2.095	2.014	1.739	1.437	0.937	1.681	1.973	2.053	2.023	1.966	1.656	1.264	0.936	1.024	0.593	0.362	0.247	0.184	0.168	0.138	0.137	1.016	0.594	0.363	0.248	0.188	0.155	0.138	0.131	1.022	0.598	0.36	0.247	0.189	0.157	0.142	0.142
370	1.544	1.835	2.064	2.207	2.104	1.827	1.557	0.935	1.644	1.867	1.983	2.154	2.064	1.785	1.47	0.935	1.719	2.022	2.096	2.072	2.013	1.695	1.291	0.938	1.024	0.594	0.362	0.247	0.184	0.164	0.138	0.137	1.019	0.595	0.363	0.248	0.188	0.155	0.138	0.131	1.023	0.597	0.359	0.246	0.188	0.156	0.142	0.143
380	1.582	1.888	2.127	2.277	2.168	1.876	1.592	0.937	1.685	1.918	2.045	2.206	2.114	1.836	1.497	0.935	1.766	2.074	2.153	2.135	2.065	1.738	1.326	0.936	1.022	0.594	0.362	0.246	0.184	0.169	0.138	0.137	1.015	0.593	0.363	0.247	0.188	0.155	0.138	0.131	1.021	0.596	0.359	0.246	0.188	0.157	0.142	0.143
390	1.635	1.945	2.182	2.331	2.232	1.921	1.62	0.934	1.738	1.966	2.106	2.268	2.171	1.883	1.53	0.933	1.814	2.115	2.204	2.188	2.122	1.789	1.356	0.937	1.022	0.593	0.361	0.246	0.184	0.172	0.138	0.136	1.015	0.592	0.362	0.247	0.187	0.155	0.138	0.131	1.02	0.596	0.358	0.246	0.187	0.156	0.142	0.143
400	1.677	2.005	2.239	2.398	2.298	1.969	1.647	0.933	1.784	2.013	2.175	2.335	2.228	1.938	1.562	0.931	1.86	2.165	2.253	2.243	2.172	1.837	1.416	0.939	1.022	0.594	0.361	0.246	0.184	0.168	0.138	0.136	1.011	0.592	0.362	0.248	0.187	0.154	0.138	0.131	1.016	0.595	0.358	0.246	0.188	0.156	0.142	0.142
410	1.723	2.067	2.292	2.454	2.358	2.015	1.667	0.932	1.827	2.059	2.239	2.376	2.281	1.981	1.585	0.931	1.896	2.21	2.312	2.296	2.225	1.882	1.442	0.933	1.022	0.593	0.362	0.246	0.184	0.165	0.138	0.136	1.013	0.593	0.361	0.247	0.188	0.154	0.137	0.131	1.018	0.595	0.359	0.245	0.188	0.156	0.141	0.142
420	1.773	2.126	2.342	2.519	2.412	2.061	1.679	0.934	1.875	2.101	2.3	2.444	2.339	2.029	1.613	0.93	1.941	2.256	2.352	2.357	2.279	1.928	1.476	0.93	1.02	0.593	0.361	0.246	0.184	0.173	0.137	0.136	1.01	0.59	0.361	0.247	0.187	0.154	0.137	0.131	1.016	0.594	0.358	0.245	0.188	0.156	0.141	0.141
430	1.823	2.187	2.399	2.582	2.469	2.104	1.689	0.931	1.92	2.14	2.359	2.502	2.386	2.079	1.634	0.928	1.985	2.298	2.403	2.409	2.327	1.971	1.502	0.93	1.018	0.592	0.36	0.245	0.183	0.168	0.138	0.136	1.011	0.591	0.36	0.246	0.187	0.154	0.137	0.131	1.014	0.594	0.357	0.244	0.187	0.155	0.142	0.142
440	1.872	2.233	2.456	2.648	2.531	2.147	1.694	0.93	1.962	2.189	2.417	2.549	2.445	2.126	1.65	0.928	2.029	2.346	2.456	2.451	2.39	2.015	1.527	0.929	1.019	0.593	0.36	0.245	0.183	0.166	0.138	0.136	1.008	0.59	0.36	0.246	0.187	0.154	0.137	0.13	1.013	0.594	0.357	0.245	0.187	0.155	0.141	0.143
450	1.935	2.283	2.515	2.705	2.595	2.189	1.699	0.929	2.003	2.229	2.477	2.613	2.505	2.178	1.666	0.926	2.068	2.387	2.499	2.507	2.443	2.065	1.559	0.928	1.018	0.592	0.361	0.245	0.183	0.173	0.137	0.136	1.006	0.589	0.36	0.246	0.187	0.154	0.137	0.13	1.01	0.592	0.358	0.244	0.187	0.156	0.141	0.142
460	1.984	2.327	2.566	2.785	2.656	2.233	1.7	0.928	2.045	2.283	2.537	2.675	2.558	2.235	1.676	0.926	2.113	2.433	2.553	2.561	2.488	2.109	1.58	0.924	1.015	0.591	0.361	0.246	0.183	0.169	0.138	0.136	1.008	0.588	0.359	0.246	0.186	0.154	0.137	0.13	1.005	0.592	0.357	0.245	0.187	0.155	0.141	0.134
470	2.031	2.368	2.62	2.829	2.704	2.28	1.694	0.927	2.081	2.329	2.6	2.724	2.614	2.29	1.677	0.925	2.151	2.473	2.597	2.615	2.536	2.155	1.597	0.928	1.016	0.592	0.36	0.245	0.183	0.165	0.138	0.136	1.004	0.589	0.359	0.246	0.186	0.154	0.137	0.13	1.012	0.591	0.357	0.244	0.187	0.155	0.141	0.138
480	2.07	2.405	2.67	2.875	2.762	2.321	1.69	0.928	2.126	2.363	2.643	2.782	2.655	2.324	1.677	0.926	2.189	2.517	2.642	2.664	2.584	2.191	1.619	0.926	1.012	0.591	0.36	0.245	0.183	0.173	0.138	0.136	1.007	0.588	0.358	0.245	0.186	0.154	0.137	0.13	1.008	0.592	0.357	0.244	0.187	0.155	0.141	0.141
490	2.126	2.456	2.731	2.947	2.819	2.373	1.69	0.928	2.169	2.413	2.709	2.856	2.723	2.384	1.68	0.924	2.228	2.564	2.687	2.719	2.632	2.239	1.643	0.922	1.018	0.59	0.36	0.245	0.183	0.168	0.138	0.135	1.005	0.587	0.358	0.245	0.186	0.154	0.136	0.13	1.007	0.59	0.357	0.244	0.187	0.155	0.141	0.141
500	2.159	2.495	2.779	3.004	2.87	2.416	1.691	0.924	2.21	2.466	2.76	2.91	2.778	2.425	1.679	0.924	2.271	2.595	2.736	2.764	2.69	2.282	1.656	0.921	1.016	0.592	0.36	0.245	0.183	0.165	0.137	0.136	1.001	0.587	0.359	0.246	0.186	0.154	0.136	0.13	1.005	0.589	0.356	0.244	0.187	0.155	0.141	0.142
510	2.197	2.535	2.837	3.063	2.939	2.467	1.682	0.923	2.251	2.521	2.816	2.955	2.833	2.472	1.677	0.924	2.31	2.647	2.778	2.812	2.735	2.327	1.668	0.924	1.015	0.59	0.36	0.245	0.183	0.172	0.137	0.136	1.004	0.586	0.358	0.246	0.186	0.154	0.136	0.129	1.003	0.59	0.356	0.243	0.186	0.155	0.141	0.142
520	2.241	2.577	2.9	3.122	2.989	2.506	1.684	0.925	2.291	2.57	2.871	3.027	2.887	2.518	1.677	0.922	2.349	2.7	2.822	2.86	2.787	2.367	1.685	0.925	1.016	0.59	0.36	0.245	0.183	0.165	0.138	0.136	1.004	0.586	0.358	0.245	0.186	0.154	0.136	0.13	1.003	0.59	0.357	0.244	0.186	0.155	0.141	0.141
530	2.288	2.619	2.944	3.179	3.034	2.553	1.683	0.922	2.335	2.614	2.912	3.09	2.939	2.565	1.673	0.922	2.387	2.726	2.87	2.912	2.823	2.411	1.691	0.92	1.015	0.59	0.359	0.245	0.183	0.169	0.137	0.136	1.003	0.585	0.358	0.245	0.186	0.154	0.136	0.129	1.004	0.588	0.356	0.243	0.186	0.155	0.141	0.142
540	2.313	2.664	3.003	3.22	3.09	2.592	1.68	0.923	2.373	2.671	2.962	3.128	2.991	2.599	1.676	0.924	2.426	2.771	2.911	2.969	2.881	2.449	1.704	0.921	1.014	0.589	0.359	0.245	0.183	0.172	0.137	0.135	1.003	0.584	0.357	0.244	0.186	0.154	0.136	0.13	1.003	0.589	0.356	0.243	0.186	0.155	0.141	0.141
550	2.358	2.711	3.047	3.268	3.152	2.628	1.679	0.922	2.413	2.722	3.013	3.171	3.054	2.655	1.677	0.921	2.463	2.808	2.954	3.003	2.921	2.489	1.704	0.92	1.013	0.588	0.359	0.244	0.183	0.166	0.137	0.135	0.997	0.585	0.357	0.245	0.186	0.154	0.136	0.129	1.002	0.588	0.356	0.243	0.186	0.155	0.141	0.141
560	2.384	2.75	3.11	3.317	3.198	2.673	1.675	0.919	2.454	2.773	3.072	3.241	3.099	2.686	1.671	0.92	2.503	2.858	2.998	3.055	2.968	2.53	1.704	0.92	1.014	0.589	0.359	0.244	0.183	0.17	0.137	0.135	0.997	0.584	0.358	0.245	0.185	0.153	0.136	0.13	1.004	0.588	0.356	0.243	0.186	0.154	0.14	0.141
570	2.431	2.799	3.149	3.386	3.246	2.705	1.679	0.92	2.497	2.825	3.122	3.291	3.142	2.721	1.671	0.921	2.534	2.895	3.056	3.105	3.016	2.558	1.705	0.915	1.011	0.59	0.359	0.245	0.183	0.171	0.137	0.135	1	0.584	0.357	0.244	0.186	0.154	0.136	0.13	0.999	0.587	0.355	0.242	0.186	0.155	0.14	0.141
580	2.476	2.844	3.208	3.436	3.307	2.748	1.676	0.921	2.538	2.867	3.161	3.349	3.189	2.764	1.667	0.919	2.575	2.932	3.078	3.146	3.069	2.596	1.705	0.918	1.011	0.588	0.36	0.244	0.183	0.164	0.137	0.135	0.995	0.583	0.357	0.245	0.185	0.154	0.136	0.13	0.999	0.588	0.355	0.242	0.186	0.155	0.14	0.142
590	2.517	2.901	3.26	3.491	3.346	2.799	1.674	0.917	2.588	2.916	3.22	3.4	3.269	2.795	1.668	0.918	2.606	2.967	3.137	3.18	3.1	2.637	1.705	0.916	1.012	0.588	0.359	0.245	0.183	0.17	0.137	0.136	0.998	0.583	0.356	0.245	0.185	0.153	0.136	0.13	0.998	0.586	0.355	0.242	0.186	0.155	0.14	0.141
600	2.559	2.933	3.311	OVRFLW	3.369	2.829	1.674	0.919	2.62	2.959	3.265	3.438	3.297	2.833	1.665	0.916	2.649	3.012	3.17	3.244	3.159	2.666	1.702	0.915	1.014	0.588	0.359	0.244	0.183	0.17	0.137	0.136	0.995	0.584	0.357	0.244	0.186	0.153	0.135	0.13	1.001	0.586	0.355	0.242	0.186	0.155	0.14	0.141
610	2.597	2.979	3.365	OVRFLW	3.425	2.868	1.672	0.917	2.673	3	3.308	3.466	3.349	2.865	1.667	0.917	2.679	3.037	3.213	3.292	3.191	2.702	1.695	0.915	1.011	0.587	0.36	0.244	0.183	0.164	0.137	0.135	0.994	0.583	0.356	0.244	0.185	0.153	0.136	0.13	1	0.585	0.354	0.242	0.186	0.154	0.141	0.141
620	2.643	3.039	3.392	OVRFLW	OVRFLW	2.908	1.675	0.918	2.713	3.054	3.33	OVRFLW	3.416	2.898	1.666	0.917	2.722	3.094	3.26	3.309	3.229	2.743	1.696	0.914	1.009	0.586	0.359	0.244	0.183	0.171	0.137	0.135	0.992	0.582	0.356	0.244	0.185	0.154	0.136	0.129	0.999	0.587	0.355	0.242	0.186	0.154	0.14	0.141
630	2.68	3.08	3.427	OVRFLW	OVRFLW	2.936	1.67	0.92	2.755	3.094	3.399	OVRFLW	3.457	2.934	1.659	0.916	2.751	3.133	3.276	3.374	3.288	2.767	1.694	0.909	1.01	0.586	0.358	0.244	0.183	0.169	0.137	0.135	0.992	0.581	0.356	0.244	0.185	0.153	0.136	0.129	1	0.587	0.355	0.242	0.185	0.154	0.14	0.14
640	2.714	3.126	OVRFLW	OVRFLW	OVRFLW	2.959	1.668	0.917	2.795	3.149	3.426	OVRFLW	3.498	2.958	1.664	0.916	2.789	3.172	3.356	3.418	3.332	2.8	1.694	0.913	1.011	0.585	0.359	0.244	0.183	0.163	0.137	0.135	0.994	0.581	0.355	0.244	0.185	0.153	0.135	0.129	0.998	0.586	0.354	0.242	0.185	0.155	0.14	0.139
650	2.757	3.17	OVRFLW	OVRFLW	OVRFLW	2.989	1.67	0.918	2.839	3.191	3.481	OVRFLW	OVRFLW	2.984	1.663	0.914	2.822	3.236	3.363	3.437	3.348	2.838	1.679	0.913	1.01	0.584	0.36	0.243	0.183	0.171	0.137	0.135	0.992	0.581	0.356	0.243	0.185	0.153	0.135	0.129	0.998	0.586	0.356	0.242	0.185	0.154	0.14	0.141
660	2.805	3.214	OVRFLW	OVRFLW	OVRFLW	3.013	1.671	0.914	2.879	3.228	OVRFLW	OVRFLW	OVRFLW	2.993	1.664	0.913	2.856	3.265	3.4	3.489	3.39	2.86	1.686	0.912	1.012	0.586	0.359	0.244	0.183	0.168	0.137	0.135	0.99	0.581	0.355	0.243	0.185	0.153	0.135	0.13	0.997	0.585	0.355	0.241	0.185	0.154	0.14	0.14
670	2.831	3.264	OVRFLW	OVRFLW	OVRFLW	3.04	1.668	0.914	2.923	3.275	OVRFLW	OVRFLW	OVRFLW	3.025	1.659	0.914	2.891	3.304	3.454	OVRFLW	3.437	2.889	1.684	0.907	1.01	0.586	0.359	0.243	0.183	0.163	0.137	0.135	0.994	0.58	0.355	0.243	0.185	0.153	0.136	0.129	0.996	0.585	0.355	0.241	0.185	0.154	0.14	0.14
680	2.879	3.3	OVRFLW	OVRFLW	OVRFLW	3.059	1.665	0.917	2.957	3.309	OVRFLW	OVRFLW	OVRFLW	3.028	1.661	0.91	2.928	3.316	3.468	OVRFLW	3.485	2.923	1.678	0.91	1.01	0.584	0.358	0.244	0.183	0.172	0.137	0.135	0.988	0.579	0.355	0.243	0.185	0.152	0.136	0.129	0.997	0.585	0.355	0.241	0.185	0.154	0.14	0.14
690	2.928	3.355	OVRFLW	OVRFLW	OVRFLW	3.074	1.667	0.915	2.991	3.387	OVRFLW	OVRFLW	OVRFLW	3.041	1.657	0.911	2.963	3.346	OVRFLW	OVRFLW	OVRFLW	2.945	1.68	0.908	1.01	0.584	0.359	0.243	0.183	0.166	0.137	0.136	0.991	0.58	0.355	0.243	0.185	0.153	0.136	0.129	0.997	0.584	0.354	0.241	0.185	0.154	0.14	0.141
700	2.951	3.397	OVRFLW	OVRFLW	OVRFLW	3.066	1.666	0.911	3.051	3.416	OVRFLW	OVRFLW	OVRFLW	3.051	1.662	0.913	2.99	3.389	OVRFLW	OVRFLW	OVRFLW	2.966	1.682	0.909	1.008	0.584	0.359	0.243	0.183	0.161	0.137	0.135	0.99	0.58	0.354	0.243	0.185	0.153	0.135	0.13	0.997	0.584	0.354	0.241	0.185	0.154	0.14	0.14
710	2.994	3.456	OVRFLW	OVRFLW	OVRFLW	3.059	1.669	0.912	3.069	3.448	OVRFLW	OVRFLW	OVRFLW	3.055	1.655	0.91	3.014	3.455	OVRFLW	OVRFLW	OVRFLW	2.981	1.678	0.906	1.009	0.584	0.359	0.243	0.183	0.171	0.137	0.135	0.988	0.579	0.355	0.243	0.185	0.152	0.135	0.129	0.997	0.584	0.354	0.241	0.185	0.154	0.14	0.141
720	3.055	3.499	OVRFLW	OVRFLW	OVRFLW	3.075	1.663	0.911	3.123	3.47	OVRFLW	OVRFLW	OVRFLW	3.03	1.657	0.91	3.056	3.471	OVRFLW	OVRFLW	OVRFLW	3.012	1.676	0.905	1.007	0.585	0.358	0.243	0.182	0.165	0.137	0.135	0.989	0.58	0.355	0.243	0.185	0.152	0.135	0.13	0.994	0.583	0.353	0.241	0.185	0.154	0.14	0.142
730	3.087	OVRFLW	OVRFLW	OVRFLW	OVRFLW	3.06	1.662	0.91	3.159	OVRFLW	OVRFLW	OVRFLW	OVRFLW	3.033	1.658	0.909	3.088	OVRFLW	OVRFLW	OVRFLW	OVRFLW	3.023	1.667	0.906	1.006	0.584	0.358	0.244	0.183	0.162	0.137	0.135	0.989	0.578	0.354	0.243	0.185	0.153	0.135	0.129	0.992	0.583	0.353	0.241	0.185	0.154	0.14	0.14
740	3.128	OVRFLW	OVRFLW	OVRFLW	OVRFLW	3.055	1.667	0.91	3.195	OVRFLW	OVRFLW	OVRFLW	OVRFLW	3.029	1.653	0.907	3.123	OVRFLW	OVRFLW	OVRFLW	OVRFLW	3.022	1.678	0.907	1.007	0.584	0.359	0.243	0.183	0.172	0.136	0.135	0.986	0.579	0.355	0.243	0.185	0.153	0.135	0.129	0.993	0.583	0.354	0.241	0.185	0.154	0.14	0.141
750	3.153	OVRFLW	OVRFLW	OVRFLW	OVRFLW	3.035	1.668	0.908	3.215	OVRFLW	OVRFLW	OVRFLW	OVRFLW	3.018	1.657	0.909	3.163	OVRFLW	OVRFLW	OVRFLW	OVRFLW	3.023	1.674	0.905	1.005	0.584	0.358	0.244	0.183	0.164	0.137	0.135	0.985	0.579	0.354	0.243	0.185	0.152	0.135	0.13	0.99	0.582	0.353	0.241	0.185	0.154	0.139	0.141
760	3.208	OVRFLW	OVRFLW	OVRFLW	OVRFLW	3.049	1.662	0.908	3.265	OVRFLW	OVRFLW	OVRFLW	OVRFLW	3.017	1.654	0.91	3.186	OVRFLW	OVRFLW	OVRFLW	OVRFLW	3.03	1.668	0.903	1.007	0.584	0.358	0.243	0.183	0.17	0.137	0.135	0.987	0.578	0.354	0.243	0.185	0.152	0.135	0.13	0.992	0.583	0.353	0.241	0.185	0.154	0.139	0.139
770	3.245	OVRFLW	OVRFLW	OVRFLW	OVRFLW	3.055	1.659	0.908	3.309	OVRFLW	OVRFLW	OVRFLW	OVRFLW	3.007	1.653	0.908	3.213	OVRFLW	OVRFLW	OVRFLW	OVRFLW	3.032	1.659	0.904	1.005	0.584	0.358	0.243	0.183	0.171	0.136	0.135	0.985	0.578	0.354	0.242	0.185	0.152	0.135	0.129	0.99	0.581	0.353	0.24	0.185	0.154	0.139	0.14
780	3.265	OVRFLW	OVRFLW	OVRFLW	OVRFLW	3.032	1.659	0.91	3.345	OVRFLW	OVRFLW	OVRFLW	OVRFLW	3.011	1.651	0.907	3.247	OVRFLW	OVRFLW	OVRFLW	OVRFLW	3.031	1.669	0.904	1.006	0.582	0.359	0.243	0.183	0.164	0.137	0.134	0.988	0.577	0.354	0.243	0.185	0.152	0.135	0.13	0.99	0.582	0.353	0.24	0.184	0.154	0.14	0.141
790	3.308	OVRFLW	OVRFLW	OVRFLW	OVRFLW	3.039	1.656	0.908	3.372	OVRFLW	OVRFLW	OVRFLW	OVRFLW	2.992	1.653	0.906	3.281	OVRFLW	OVRFLW	OVRFLW	OVRFLW	3.012	1.668	0.906	1.007	0.583	0.357	0.243	0.183	0.172	0.137	0.135	0.987	0.577	0.353	0.242	0.185	0.152	0.136	0.129	0.994	0.582	0.354	0.24	0.184	0.153	0.14	0.14
800	3.371	OVRFLW	OVRFLW	OVRFLW	OVRFLW	3.04	1.659	0.907	3.407	OVRFLW	OVRFLW	OVRFLW	OVRFLW	3.013	1.648	0.903	3.321	OVRFLW	OVRFLW	OVRFLW	OVRFLW	3.007	1.676	0.902	1.006	0.581	0.358	0.243	0.183	0.166	0.136	0.135	0.988	0.578	0.353	0.242	0.185	0.152	0.135	0.129	0.991	0.581	0.353	0.241	0.185	0.154	0.14	0.14
810	3.409	OVRFLW	OVRFLW	OVRFLW	OVRFLW	3.039	1.657	0.908	3.467	OVRFLW	OVRFLW	OVRFLW	OVRFLW	2.993	1.649	0.906	3.337	OVRFLW	OVRFLW	OVRFLW	OVRFLW	3.002	1.679	0.897	1.007	0.583	0.358	0.243	0.182	0.16	0.136	0.135	0.982	0.576	0.353	0.243	0.185	0.152	0.135	0.13	0.992	0.581	0.353	0.24	0.185	0.153	0.139	0.141
820	3.448	OVRFLW	OVRFLW	OVRFLW	OVRFLW	3.037	1.652	0.91	3.471	OVRFLW	OVRFLW	OVRFLW	OVRFLW	3.001	1.647	0.906	3.37	OVRFLW	OVRFLW	OVRFLW	OVRFLW	2.991	1.675	0.898	1.005	0.582	0.358	0.243	0.182	0.171	0.137	0.135	0.986	0.577	0.353	0.242	0.184	0.152	0.136	0.129	0.991	0.582	0.353	0.24	0.184	0.154	0.139	0.139
830	3.469	OVRFLW	OVRFLW	OVRFLW	OVRFLW	3.03	1.655	0.906	OVRFLW	OVRFLW	OVRFLW	OVRFLW	OVRFLW	3.001	1.641	0.905	3.39	OVRFLW	OVRFLW	OVRFLW	OVRFLW	2.99	1.673	0.898	1.004	0.582	0.358	0.243	0.182	0.165	0.137	0.135	0.982	0.577	0.353	0.241	0.184	0.152	0.136	0.129	0.985	0.58	0.352	0.24	0.185	0.154	0.139	0.14
840	3.477	OVRFLW	OVRFLW	OVRFLW	OVRFLW	3.021	1.652	0.909	OVRFLW	OVRFLW	OVRFLW	OVRFLW	OVRFLW	2.988	1.645	0.904	3.424	OVRFLW	OVRFLW	OVRFLW	OVRFLW	2.988	1.669	0.903	1.006	0.582	0.357	0.242	0.182	0.172	0.137	0.135	0.986	0.577	0.353	0.242	0.185	0.152	0.135	0.129	0.988	0.581	0.352	0.24	0.184	0.153	0.139	0.14
850	OVRFLW	OVRFLW	OVRFLW	OVRFLW	OVRFLW	3.013	1.654	0.906	OVRFLW	OVRFLW	OVRFLW	OVRFLW	OVRFLW	2.988	1.647	0.904	3.469	OVRFLW	OVRFLW	OVRFLW	OVRFLW	2.975	1.673	0.901	1.005	0.582	0.358	0.243	0.183	0.169	0.136	0.135	0.982	0.576	0.352	0.242	0.185	0.152	0.135	0.129	0.988	0.581	0.352	0.24	0.184	0.154	0.139	0.141
860	OVRFLW	OVRFLW	OVRFLW	OVRFLW	OVRFLW	3.024	1.651	0.906	OVRFLW	OVRFLW	OVRFLW	OVRFLW	OVRFLW	2.996	1.641	0.901	3.463	OVRFLW	OVRFLW	OVRFLW	OVRFLW	2.985	1.663	0.899	1.004	0.58	0.357	0.243	0.182	0.163	0.137	0.135	0.984	0.576	0.352	0.242	0.184	0.152	0.136	0.129	0.985	0.581	0.351	0.24	0.184	0.154	0.139	0.14
870	OVRFLW	OVRFLW	OVRFLW	OVRFLW	OVRFLW	3.016	1.652	0.904	OVRFLW	OVRFLW	OVRFLW	OVRFLW	OVRFLW	2.994	1.644	0.902	OVRFLW	OVRFLW	OVRFLW	OVRFLW	OVRFLW	2.977	1.666	0.895	1.003	0.582	0.358	0.242	0.183	0.172	0.136	0.135	0.981	0.575	0.353	0.242	0.184	0.152	0.135	0.13	0.988	0.581	0.353	0.24	0.184	0.154	0.139	0.14
880	OVRFLW	OVRFLW	OVRFLW	OVRFLW	OVRFLW	3.024	1.652	0.905	OVRFLW	OVRFLW	OVRFLW	OVRFLW	OVRFLW	2.981	1.643	0.904	OVRFLW	OVRFLW	OVRFLW	OVRFLW	OVRFLW	2.967	1.666	0.899	1.006	0.581	0.356	0.242	0.182	0.166	0.136	0.135	0.981	0.576	0.352	0.242	0.184	0.152	0.136	0.129	0.986	0.58	0.352	0.24	0.184	0.153	0.139	0.14
890	OVRFLW	OVRFLW	OVRFLW	OVRFLW	OVRFLW	3.014	1.655	0.904	OVRFLW	OVRFLW	OVRFLW	OVRFLW	OVRFLW	2.992	1.639	0.902	OVRFLW	OVRFLW	OVRFLW	OVRFLW	OVRFLW	2.975	1.661	0.898	1.004	0.581	0.358	0.242	0.182	0.162	0.136	0.135	0.981	0.576	0.353	0.241	0.184	0.151	0.136	0.129	0.986	0.58	0.352	0.24	0.184	0.154	0.139	0.14
900	OVRFLW	OVRFLW	OVRFLW	OVRFLW	OVRFLW	3.01	1.651	0.904	OVRFLW	OVRFLW	OVRFLW	OVRFLW	OVRFLW	2.988	1.64	0.9	OVRFLW	OVRFLW	OVRFLW	OVRFLW	OVRFLW	2.976	1.665	0.896	1.004	0.58	0.357	0.242	0.182	0.172	0.136	0.135	0.98	0.575	0.353	0.241	0.184	0.151	0.136	0.129	0.99	0.579	0.352	0.24	0.184	0.154	0.139	0.139
Time	10	5	2.5	1.25	0.625	0.3125	0.15625	0.078125	10	5	2.5	1.25	0.625	0.3125	0.15625	0.078125	10	5	2.5	1.25	0.625	0.3125	0.15625	0.078125	0.078125	0.0390625	0.0195312	0.00976562	0.00488281	0.00244141	0.0012207	0.000610352	0.078125	0.0390625	0.0195312	0.00976562	0.00488281	0.00244141	0.0012207	0.000610352	0.078125	0.0390625	0.0195312	0.00976562	0.00488281	0.00244141	0.0012207	0.000610352
slope (dAbs over 120)	0.00325833	0.00379167	0.00404167	0.00419167	0.00430833	0.00375833	0.00326667	0.00280833	0.00338333	0.00393333	0.0041	0.004375	0.00419167	0.00361667	0.00304167	0.00265	0.00346667	0.00426667	0.00419167	0.003875	0.003875	0.0033	0.00258333	0.002225	0.00361667	0.00283333	0.00166667	0.000658333	0.000183333	2.5e-05	-3.33333e-05	-4.16667e-05	0.00328333	0.002775	0.0018	0.000933333	0.00055	0.000283333	8.33333e-06	3.33333e-05	0.0037	0.00278333	0.001925	0.00105833	0.0006	0.000341667	0.000133333	0.000166667
conc change (M)/s	2.91965e-07	3.39755e-07	3.62157e-07	3.75597e-07	3.86051e-07	3.36768e-07	2.92712e-07	2.51643e-07	3.03166e-07	3.52449e-07	3.67384e-07	3.92025e-07	3.75597e-07	3.24074e-07	2.72551e-07	2.37455e-07	3.10633e-07	3.82318e-07	3.75597e-07	3.47222e-07	3.47222e-07	2.95699e-07	2.31481e-07	1.99373e-07	3.24074e-07	2.53883e-07	1.49343e-07	5.89904e-08	1.64277e-08	2.24014e-09	-2.98686e-09	-3.73357e-09	2.94205e-07	2.48656e-07	1.6129e-07	8.3632e-08	4.92832e-08	2.53883e-08	7.46714e-10	2.98686e-09	3.31541e-07	2.49403e-07	1.72491e-07	9.48327e-08	5.37634e-08	3.06153e-08	1.19474e-08	1.49343e-08
slope - 0 ctrl	2.91965e-07	3.39755e-07	3.62157e-07	3.75597e-07	3.86051e-07	3.36768e-07	2.92712e-07	2.51643e-07	3.03166e-07	3.52449e-07	3.67384e-07	3.92025e-07	3.75597e-07	3.24074e-07	2.72551e-07	2.37455e-07	3.10633e-07	3.82318e-07	3.75597e-07	3.47222e-07	3.47222e-07	2.95699e-07	2.31481e-07	1.99373e-07	3.24074e-07	2.53883e-07	1.49343e-07	5.89904e-08	1.64277e-08	2.24014e-09	-2.98686e-09	-3.73357e-09	2.94205e-07	2.48656e-07	1.6129e-07	8.3632e-08	4.92832e-08	2.53883e-08	7.46714e-10	2.98686e-09	3.31541e-07	2.49403e-07	1.72491e-07	9.48327e-08	5.37634e-08	3.06153e-08	1.19474e-08	1.49343e-08
conc change (uM/sec)	0.291965	0.339755	0.362157	0.375597	0.386051	0.336768	0.292712	0.251643	0.303166	0.352449	0.367384	0.392025	0.375597	0.324074	0.272551	0.237455	0.310633	0.382318	0.375597	0.347222	0.347222	0.295699	0.231481	0.199373	0.324074	0.253883	0.149343	0.0589904	0.0164277	0.00224014	-0.00298686	-0.00373357	0.294205	0.248656	0.16129	0.083632	0.0492832	0.0253883	0.000746714	0.00298686	0.331541	0.249403	0.172491	0.0948327	0.0537634	0.0306153	0.0119474	0.0149343
ABTS ε420 = 36000 M-1 cm-1

## Sheet: Figure 4e
Figure 4e	ConSurf data
The table details the residue variety in % for each position in the query sequence.
Each column shows the % for that amino-acid, found in position ('pos') in the MSA.
In case there are residues which are not a standard amino-acid in the MSA, they are represented under column 'OTHER'
pos	A	C	D	E	F	G	H	I	K	L	M	N	P	Q	R	S	T	V	W	Y	OTHER	MAX AA	ConSurf Grade
1				0.318				0.079	0.794		95.552	0.238				0.397	2.621					M 95.552	9
2	0.079		3.566			0.317			0.238			89.54			0.158	4.517	1.585					N 89.540	8
3	0.079		0.079				2.771					96.912					0.079	0.079				N 96.912	9
4					0.079		0.158	0.079		99.525	0.079				0.079							L 99.525	9
5					0.791		67.484			1.978							0.316			29.43		H 67.484	8
6		0.079							2.927					0.079	96.835	0.079						R 96.835	9
7	1.266		20.649	59.81		2.453	6.646		1.187			3.244	0.158	2.769	0.554	0.554	0.079		0.633			E 59.810	5
8							0.396	0.158		99.367					0.079							L 99.367	9
9	99.921									0.079												A 99.921	9
10													100									P 100.000	9
11					1.028	0.079		66.008		0.87	0.079						0.079	31.858				I 66.008	5
12	0.632	0.079				1.028							0.316			54.625	43.241	0.079				S 54.625	8
13	15.573		24.506	24.427		2.292	1.66	0.079	0.079	0.079		0.87	7.273	1.028	1.028	18.656	2.213	0.237				D 24.506	3
14	62.134		2.213	10.83		1.897			1.344	0.237			1.344	0.316	0.158	15.02	0.395	4.111				A 62.134	4
15	97.31		0.316			0.237		0.079									1.82	0.237				A 97.310	9
16																			100			W 100.000	9
17	51.227		7.205	16.706		3.642	0.554		2.296			0.396		3.009	0.317	9.976	4.196	0.475				A 51.227	3
18	4.193		8.07	45.728		0.237				0.554	1.108			38.054	0.079	1.028	0.079	0.87				E 45.728	5
19					0.079			91.377		7.437	0.791							0.316				I 91.377	9
20	0.633		7.041	89.32		2.69			0.079			0.079		0.079		0.079						E 89.320	9
21	4.509		10.285	53.085		0.316	0.079			13.924	0.316	1.266		10.285		0.316	4.668	0.87			0.079	E 53.085	4
22			0.079	99.525										0.316	0.079							E 99.525	9
23	79.051					0.079					0.079						1.423	19.368				A 79.051	9
24	29.96					1.107		0.158	2.134					0.237	23.794	15.968	26.324	0.316				A 29.960	4
25	0.316	0.079	1.502	0.158										0.474	96.047	0.237	1.186					R 96.047	9
26	0.395													0.079	2.767	3.715	92.964	0.079				T 92.964	9
27					78.814			4.822		16.047						0.079		0.237				F 78.814	8
28	1.265	0.316		0.553				1.976	69.012	0.237			0.237	1.66	15.573	2.372	4.585	2.213				K 69.012	5
29	1.028			1.897		0.316		0.079		1.818			1.739	0.632	90.988	0.237	0.632	0.632				R 90.988	8
30	2.688	0.079	0.474		0.632		52.964			0.791	0.158	13.281			1.66	15.099	2.055	0.474	2.055	7.589		H 52.964	5
31	1.976	0.079						33.518		26.245	0.474					0.949		36.759				V 36.759	5
32	94.62					4.668										0.475	0.237					A 94.620	8
33	18.577	0.079			0.158	80.87		0.079								0.158		0.079				G 80.870	6
34										0.079					99.921							R 99.921	9
35							0.711		1.423	0.079		0.079			96.047		1.66					R 96.047	8
36	0.791				0.079			5.771		4.98	0.553					0.079	0.632	87.115				V 87.115	7
37	0.395							1.186		0.316							0.395	97.708				V 97.708	9
38			99.684	0.158								0.079		0.079								D 99.684	9
39	0.158	0.316			3.478			0.395		6.561	1.897						5.455	81.739				V 81.739	7
40	4.506		7.826	8.458		0.158	1.818	1.976	9.407	0.632		1.581	11.779	0.949	0.949	36.68	6.561	6.719				S 36.680	4
41	1.344		12.332	28.063		55.02	0.079		0.237			0.316	0.474	0.316		1.107	0.158	0.553				G 55.020	4
42	2.767		0.158	0.316		0.079				0.079			95.731			0.316	0.553					P 95.731	7
43	11.304	0.237	8.854	5.534	2.451	36.601	6.087		11.937	4.664	0.711	0.949		1.739	2.53	4.19	1.897	0.079		0.237		G 36.601	3
44			1.186	0.079		98.498										0.237						G 98.498	9
45	5.845	0.079	1.896	3.002	4.818	0.316	0.079	1.185		8.531	0.079	0.237	45.419	0.632		3.002	12.796	6.951	2.765	2.37		P 45.419	3
46	16.285		17.945	23.162		6.166		0.474	1.66	0.158	0.158	0.079		2.134	0.553	4.664	10.672	15.889				E 23.162	3
47	6.798	0.316		0.474	13.755		1.502	0.158	0.711	45.455	0.395		0.079	0.079	1.186	2.53	18.419	1.265	0.632	6.245		L 45.455	4
48	56.759		0.553			0.632	0.474					0.237	0.711	0.079		40.316	0.158			0.079		A 56.759	6
49	74.625	0.474				14.466			0.079				0.079			10.198	0.079					A 74.625	5
50	1.423						2.134	8.775		1.502					0.395		2.292	83.478				V 83.478	5
51	1.503		1.899	0.475		60.364	0.079					4.272	1.266		2.136	22.864	5.142					G 60.364	5
52	0.079		5.38		0.079			0.475		11.63		0.316			1.345	0.554	79.351	0.791				T 79.351	8
53		0.079				99.842										0.079						G 99.842	9
54			0.079				69.225		0.158						30.301	0.079				0.158		H 69.225	8
55	2.136		0.237	0.079	0.316	1.424		2.215	0.079	57.674	0.554	1.187		11.551	4.589	0.316	9.098	8.544				L 57.674	4
56	5.71	0.317	2.617	3.331		2.379	2.379	8.168	9.278	10.468	0.079	1.427		2.458	18.319	6.186	18.16	8.723				R 18.319	1
57	10.706	0.476	32.752	8.327		4.203	0.317	0.159	6.423	0.476	0.317	4.362	13.085	3.807	4.758	4.6	4.441	0.555		0.238		D 32.752	1
58	2.456				0.238	0.555		46.513		8.558	0.238		0.158			0.079	0.792	40.412				I 46.513	5
59	31.245		23.394	13.561		2.696	0.317		4.679	0.238		1.507	2.379	4.441	0.317	5.472	8.406	1.348				A 31.245	1
60	46.519		0.158	0.554	0.079	3.877		0.237				0.237	18.987	0.158	0.237	20.886	7.358	0.712				A 46.519	3
61	1.197		0.878	0.479	0.16	0.08	0.16	0.638	0.319	4.789			86.752	0.399		2.474	0.798	0.399		0.479		P 86.752	5
62	24.84	0.559	7.188	0.639	2.796	17.412	1.757	0.24	0.719	2.875	0.399	0.639	0.16	4.073	9.505	6.869	17.652	1.677				A 24.840	3
63	3.88		42.835	26.049	0.079	1.663	0.871		2.613	0.079		2.771	9.897	4.117	0.158	3.88	1.108					D 42.835	3
64	0.474		6.482	0.474		80	3.241			2.846		0.158		2.688	2.53	0.87	0.237					G 80.000	5
65	0.395							16.654		2.684	0.789						0.158	79.321				V 79.321	6
66	2.289		1.815	10.497	0.552	4.025	1.973	12.865	0.237	7.024	0.789	4.183		19.1	9.55	5.13	5.841	13.97	0.079	0.079		Q 19.100	1
67	89.652	0.79			0.079	0.158		0.869		0.079	0.079					3.239	2.291	2.765				A 89.652	7
68	3.078	0.079	0.474	0.158	2.368	0.158	28.887	0.237	6.63	2.92	0.237	0.789		4.183	37.49	3.71	1.579	6.314		0.71		R 37.490	4
69	8.129					0.079		1.342	2.368	49.329	0.158		0.237	26.283	6.156	1.736	2.21	1.973				L 49.329	5
70	1.577			0.079			2.445			0.079		0.079			93.06	1.025				1.656		R 93.060	8
71	11.278		10.016	42.902		0.71	1.577	1.498	1.893	1.735		0.315		8.991	7.808	0.631	7.098	3.549				E 42.902	4
72	13.328	0.315			1.577			0.552		0.158		0.079				30.126	3.076	50.789				V 50.789	5
73	5.599		1.183				0.631	0.079	31.546	11.909	5.047	2.839		16.798	20.82	0.473	1.025	1.972		0.079		K 31.546	4
74	11.435			1.025			0.237		0.079	0.237		0.473	68.927	3.549	2.445	4.811	6.782					P 68.927	5
75	0.158				1.105			12.47		66.377	0.552		1.184				0.158	17.758		0.237		L 66.377	5
76	1.263	0.947			0.158			11.444	0.079	0.71						0.079	1.026	84.294				V 84.294	7
77	1.026		0.237	68.982					0.158					3.631	25.178			0.789				E 68.982	8
78	0.079				4.104			0.474		85.793								4.341	5.209			L 85.793	7
79		0.316				0.079	0.079		3.946			0.395		0.631	80.821	0.158	13.575					R 80.821	8
80	5.367				1.894			0.868	0.079	0.079	0.316				0.947	0.079	0.237	89.976		0.158		V 89.976	8
81			1.342	0.474		0.316				0.158			96.29	0.079	0.079	0.237	1.026					P 96.290	8
82		0.079			99.763					0.158												F 99.763	9
83	1.5		0.395	23.441	0.316	0.079		0.395	2.447		0.079	0.158		1.421	3.552	3.236	61.957	0.947		0.079		T 61.957	5
84								3.078		62.036	0.158		0.079					34.649				L 62.036	7
85	3.157		6.077	0.631		1.5			2.131	0.237	0.158	1.815	0.079	4.972	2.526	59.747	16.811	0.158				S 59.747	4
86							0.158			1.105				0.079	98.5			0.158				R 98.500	9
87	14.207		14.68	26.046		0.237	0.316	0.947	0.631	0.316	0.079	4.578		15.075	3.315	6.867	5.998	0.631		6.077		E 26.046	3
88	57.932		6.077	31.176		0.158					0.079			3.71		0.474	0.316	0.079				A 57.932	7
89	0.079							68.114		6.788	0.316							24.704				I 68.114	7
90			98.264	0.474			0.079			0.158								1.026				D 98.264	9
91	11.129		60.616	0.079		0.395	0.158			0.158		12.391				14.996	0.079					D 60.616	6
92	1.026	0.237	0.079		0.395	0.158		0.947				0.316				0.631	0.237	95.975				V 95.975	9
93	7.577		7.182	80.505		0.237				1.579				0.158		1.815	0.552	0.395				E 80.505	7
94		0.079					0.237			0.079		0.079		0.237	98.895				0.395			R 98.895	9
95						99.921				0.079												G 99.921	9
96	59.511					0.237										40.253						A 59.511	6
97	5.13	0.237	2.841	6.63		1.5	0.158	0.237	12.865	8.366	0.474	17.837	0.237	26.046	13.181	1.184	1.973	1.026		0.079		Q 26.046	4
98	0.079		99.605									0.237				0.079						D 99.605	9
99	23.144	0.079				1.185		0.948		0.237			2.528			67.536	1.817	2.528				S 67.536	7
100			99.131	0.079								0.474					0.237	0.079				D 99.131	9
101		0.079			0.632					7.662								0.079	91.39	0.158		W 91.390	8
102	0.553		34.992	3.239		1.659								54.581		4.265	0.553		0.158			Q 54.581	7
103	3.555		0.79	0.079								0.474	93.681			0.711	0.711					P 93.681	7
104	20.932					0.079		0.079		11.295								67.615				V 67.615	8
105			3.002					0.158	92.812					0.158	0.632		0.079	3.16				K 92.812	9
106	9.005		63.27	21.88			0.237	0.158	0.553	0.079		0.553		0.711	0.395		1.343	1.817				D 63.270	4
107	99.921															0.079						A 99.921	9
108	95.659					0.158					0.474							3.71				A 95.659	9
109	2.684	0.079		1.184			0.395	1.894	36.306	1.815	0.947	0.789		16.022	31.965	0.552	4.578	0.789				K 36.306	4
110	7.656	0.395	0.631	5.13		0.079		0.158	43.173	0.947	0.237	0.079		13.891	15.785	0.474	11.129	0.237				K 43.173	4
111	0.474	5.209						31.018		56.511	4.262						0.158	2.368				L 56.511	6
112	99.448					0.079										0.237		0.237				A 99.448	9
113	1.58		0.237	0.237	69.51	0.474	0.711	0.316	0.079	8.373	1.659			0.316	2.765	1.027	1.027	0.553	0.474	10.664		F 69.510	4
114	73.46				0.948	0.079	0.869	1.106	0.079	0.237					0.237	1.264	1.659	20.063				A 73.460	7
115				100																		E 100.000	9
116			96.051	0.158								3.791										D 96.051	9
117	0.632	0.079	0.711	0.316		5.766	2.133		0.158	0.158	5.134	2.844		2.765	73.065	4.897	1.343					R 73.065	5
118	80.885					1.185		3.633		2.37	0.79					2.765	6.635	1.738				A 80.885	5
119	0.237							72.828		0.79	0.079						0.79	25.276				I 72.828	6
120	0.553				88.617			5.455		3.953							0.079	1.186		0.158		F 88.617	7
121	1.976		40.395	44.506	0.395	0.632	3.636			0.949		2.767		1.818	1.028	0.316	0.632	0.079		0.87		E 44.506	5
122						99.368										0.632						G 99.368	9
123	0.395	0.079		0.079	5.771		0.158	0.079		3.953						2.134	0.079	0.158	4.269	82.846		Y 82.846	6
124	40		5.217	8.3		6.324	0.237		5.217	0.949	0.237	0.079	19.842	3.083	3.399	3.874	3.162	0.079				A 40.000	1
125	81.107		3.478	6.087		0.949	0.079		0.079	0.237		0.158	1.976	1.028		4.506	0.237	0.079				A 81.107	5
126	95.02			0.079		2.767				0.474						0.158	0.474	1.028				A 95.020	8
127	2.767		3.794	0.158	0.079	59.209	1.739		0.158			3.083		3.162	1.107	24.743						G 59.209	4
128					0.553			91.706		0.316	2.054					0.237	0.079	4.818		0.237		I 91.706	8
129	4.66	0.316	8.768	23.065		5.766	0.158	0.869	1.343	1.264		0.553	0.553	8.61	3.791	3.16	23.539	13.586				T 23.539	3
130				0.079		99.921																G 99.921	9
131	0.948				0.237			73.302		18.246	1.501							5.766				I 73.302	6
132	3.949			0.158		4.344	0.079	0.869	0.158	1.501		0.158		0.237	83.412	0.632	0.632	3.87				R 83.412	6
133	17.312		6.482	24.743	0.079	2.292	1.186		3.32		0.474	1.739	12.806	9.328	1.739	15.494	2.846	0.158				E 24.743	3
134	23.794	7.273	0.791	3.478	0.158	37.154		0.079		0.395		0.632	0.079	0.553	4.348	19.763	0.791	0.711				G 37.154	4
135	7.346	0.079	0.158			1.58		0.079	0.079	0.158		0.158				66.746	22.986	0.632				S 66.746	5
136	0.948	0.079	3.318	0.079		0.711				0.158		0.158	2.212			87.046	4.976	0.316				S 87.046	7
137	2.611	1.503	0.079			0.396	9.731			0.712		82.832		1.108		0.316	0.396	0.237		0.079		N 82.832	8
138	12.421		3.165	5.142		0.554	0.712	0.079	7.595	0.158		0.316	44.699	2.453	10.997	3.085	8.228	0.396				P 44.699	1
139	22.31		0.316	5.142		1.899	4.509	1.345	9.335	0.712	0.237	0.712	29.826	0.633	3.639	5.38	3.006	10.997				P 29.826	3
140	0.079	0.158	0.237	0.237	1.027		0.474	11.848	0.079	66.43	1.106		0.079	1.027	0.079	0.079	2.528	14.534				L 66.430	4
141	24.092		0.553	1.185	0.395	0.711	1.027	0.474	9.953	0.711	0.632	0.395	13.349	4.265	1.659	8.689	29.7	2.054		0.158		T 29.700	3
142	0.632				0.079	0.316	1.58	0.711		92.496	1.264			0.158	0.553		0.158	2.054				L 92.496	7
143	0.395		1.896	0.079		0.395				0.079			95.893	0.079		1.106			0.079			P 95.893	8
144	41.446		9.96	18.394		3.775		0.723	1.767	0.08		0.402	2.57	1.928	0.08	11.486	6.024	1.285		0.08		A 41.446	3
145	3.318		69.589	7.504		0.395	0.158	0.158	0.869	0.316	0.079	4.739		2.37	0.158	9.479	0.79	0.079				D 69.589	5
146	19.984		0.079	0.474	0.079			6.003		1.343	0.079		31.912			0.079	1.185	38.784				V 38.784	4
147	9.637	0.079	1.106	1.896		5.924	0.079	0.632	11.69	2.37	0.474	0.474	0.474	1.185	51.501	7.899	2.765	1.738		0.079		R 51.501	4
148	12.796		46.682	20.853		5.766	0.632		0.158	4.423		3.16		1.422	1.738	1.975	0.316	0.079				D 46.682	3
149	0.553	0.079			5.45			21.011		5.213	2.291		0.079	0.079			0.395	4.502	0.079	60.269		Y 60.269	5
150	2.765		0.395	0.079						0.395		0.079	92.891		1.027	1.896	0.395			0.079		P 92.891	7
151	10.111		52.686	12.717		3.949	2.607	0.079	0.395	0.158		4.107	0.079	1.343	2.133	0.711	4.581	4.107		0.237		D 52.686	4
152	52.765		0.079				0.158	5.055	0.079	1.185				0.632	0.395	1.501	5.134	33.017				A 52.765	4
153	0.711				1.817			53.791		1.738							0.237	41.706				I 53.791	6
154	42.496			0.474		4.423										40.837	11.611	0.158				A 42.496	7
155	6.003	0.158	12.164	2.686	0.158	0.948	2.765		6.793	0.316		3.002		51.817	9.163	3.555	0.474					Q 51.817	4
156	98.578					1.027					0.158					0.079	0.079	0.079				A 98.578	9
157	0.474	0.237				0.079		10.032	0.632	70.142	0.316			0.553	0.316		0.395	16.825				L 70.142	5
158	3.083		2.688	17.549		1.502			2.292			5.534		0.949	0.474	43.636	22.292					S 43.636	5
159	26.166		0.949	30.514		2.925		0.316	3.083	0.158	0.079	0.079		15.494	6.64	3.794	8.221	1.581				E 30.514	4
160										100												L 100.000	9
161	0.237	0.079		0.079		0.237			3.32					0.079	95.731	0.079		0.158				R 95.731	9
162	0.237		2.055	0.949	0.237	0.079	0.395	0.632	0.316	91.858	0.474	0.237		0.079	0.791	0.237	1.107	0.316				L 91.858	7
163	88.863		0.316	2.923		0.158					0.316	0.079		1.185		2.686	0.079	3.397				A 88.863	7
164			0.395	0.079		95.972						0.079				3.476						G 95.972	9
165		1.423						2.055										96.443	0.079			V 96.443	9
166	3.794		60.632	8.775		6.877			0.079			17.312		2.055		0.237	0.079	0.079		0.079		D 60.632	5
167			0.079			99.763	0.158															G 99.763	9
168	1.187		0.316						0.079				98.339			0.079						P 98.339	9
169		0.396					0.079				0.079								0.079	99.367		Y 99.367	9
170	20.332	0.791	0.791		0.158	1.028	0.712	0.079	0.396		0.079	0.791	0.079	0.079	6.566	62.5	4.984	0.633				S 62.500	5
171	0.316	0.079			0.158			4.747		39.953	0.475						0.079	54.193				V 54.193	7
172	9.249							0.553		63.636	0.079							26.482				L 63.636	7
173	0.158	0.949			0.237			0.316		95.81	1.107				0.079			1.344				L 95.810	8
174	3.399	0.158	3.399			49.723						1.265	0.949			41.028		0.079				G 49.723	7
175	78.34		1.66	2.055		0.711			0.158	0.079			2.292	0.395	0.395	9.012	4.664	0.079		0.158		A 78.340	7
176	3.557		62.925	20.553		0.316	0.395		3.557	0.158		0.791	0.237	3.241	1.818	0.949	1.265	0.237				D 62.925	4
177	52.806		1.66	5.613		0.474	0.237	0.632		8.933	0.079	0.237	4.111	0.474		0.791	4.427	19.526				A 52.806	5
178		0.079			12.806		0.949									0.158			4.743	81.265		Y 81.265	7
179	2.372			1.186				0.237		1.423	0.395	0.949	0.079	3.715	1.186	0.632	86.482	1.344				T 86.482	7
180	53.633	0.079	0.948	7.899		0.395		0.079	23.065	3.002	0.079	0.632		5.134	2.686	1.501	0.553	0.316				A 53.633	5
181	12.085				0.079			7.188		18.167							0.079	62.322	0.079			V 62.322	7
182	14.692		0.237	0.79	0.079	4.107		0.79		0.395	0.079	9.558		0.474	0.079	60.821	6.24	1.343		0.316		S 60.821	5
183	0.474		0.237	80.553		17.312			0.079					0.158	0.079	0.949	0.158					E 80.553	8
184	22.925			0.474	0.079	15.889		0.237			0.158					2.53	57.628	0.079				T 57.628	7
185	2.609	0.079	5.692			1.186				0.079		4.901	0.316		14.862	38.814	30.672	0.791				S 38.814	7
186	5.696		67.88	19.304		0.079	0.158	0.158		0.158		3.877		2.136		0.158		0.396				D 67.880	6
187	2.213		10.751	8.379	0.079	1.028	56.047		0.316		0.316	0.553		15.573	2.134	0.791		0.87		0.949		H 56.047	5
188						99.605										0.395						G 99.605	9
189	0.554				0.87		5.696	0.079				0.237		0.316	0.396	0.316	0.712	0.554		90.269		Y 90.269	8
190										0.316	0.158		99.051		0.237	0.158		0.079				P 99.051	9
191	0.316							49.446		4.272	0.237						0.633	45.095				I 49.446	6
192	4.984	0.079			6.013	0.079	3.165	9.415	3.877	34.335	0.158			0.237	34.968	1.028	0.475	0.633	0.237	0.316		R 34.968	4
193	2.69		7.595	43.592		6.646	6.092		10.127			1.978		6.962	3.877	1.187	9.256					E 43.592	5
194			0.87	0.554			95.095			0.158				3.323								H 95.095	9
195								49.407		45.85	1.107							3.636				I 49.407	5
196	9.731		7.674	17.959		3.402	0.712		17.722			13.687	0.079	6.171	12.184	8.94	1.266	0.396		0.079		E 17.959	4
197	0.633	0.079	2.294	0.554		1.424	2.215		2.057			0.554	0.237	1.424	82.674	5.696	0.158					R 82.674	7
198				0.396	0.237			24.13		61.076	6.487			1.978				5.696				L 61.076	5
199	0.237		0.079		0.553	0.079		16.206		21.344	0.158						1.028	60.237			0.079	V 60.237	6
200	1.533		57.062	7.103		4.52			0.404			5.085	5.973	0.565		14.286	3.39	0.081				D 57.062	5
201	1.185	0.079	5.529	0.632		89.336			0.237			0.395			0.869	0.79	0.158	0.79				G 89.336	6
202	0.474		35.178	41.739		4.111	0.474		6.561	0.079		0.632	4.19	2.846	1.502	1.818	0.316				0.079	E 41.739	4
203	0.079						0.079	82.07		5.45	0.079		3.791					8.452				I 82.070	7
204	0.158			1.817	0.711			71.485	0.079	9.558				0.158		0.079	0.158	15.798				I 71.485	5
205		0.631			1.026					0.079					1.579		0.079		96.448	0.158		W 96.448	8
206	94.87	0.316						0.079								2.21	1.894	0.631				A 94.870	9
207	0.158			0.237									98.185	1.105		0.316						P 98.185	9
208	94.471					5.213				0.079						0.237						A 94.471	9
209	0.316	0.079						73.618		16.904	0.316	0.079					0.079	8.61				I 73.618	6
210	4.743		41.66	19.526		0.237	0.474		5.771		0.553	1.502	0.237	3.874	2.451	14.625	4.269	0.079				D 41.660	3
211	0.158	0.237	1.265	1.028		96.443						0.079		0.079		0.711						G 96.443	8
212	58.024	0.158				40.237							0.079			1.265		0.237				A 58.024	7
213	2.846	13.439			50.435			1.344		8.854	0.237					3.953		14.071		4.822		F 50.435	5
214	1.264							3.87		25.829	0.395							68.641				V 68.641	6
215								3.87		78.436	2.528						0.237	14.929				L 78.436	5
216	0.552		0.079													67.482	31.886					S 67.482	8
217	2.92	1.736	0.158	0.158		0.631		0.395	1.657	3.078	4.736			0.947	0.474	0.474	82.163	0.474				T 82.163	6
218															100							R 100.000	9
219						99.684									0.079	0.237						G 99.684	9
220	0.079		0.079	0.316		99.526																G 99.526	9
221			99.921			0.079																D 99.921	9
222	0.158				67.852		0.711			4.581	0.079	2.054				0.395		0.079	0.079	24.013		F 67.852	5
223	7.431	0.316	31.7	48.617		0.158		0.316	0.316	0.711	0.158	0.079		5.455	0.237	1.344	0.791	2.372				E 48.617	5
224					1.817			0.079		95.419	2.686											L 95.419	8
225	0.869	4.897	10.269	2.133	0.711		29.858	0.158	0.079	0.553		0.869		26.54	8.373	2.528	8.768	0.711	1.027	1.659		H 29.858	5
226		0.079			0.474			23.855		71.09	0.079					0.79		3.555			0.079	L 71.090	6
227	0.711					99.289																G 99.289	9
228	0.237	0.158	0.079	16.035			1.027	0.079		0.316				55.371	0.948	0.553	24.961	0.158			0.079	Q 55.371	8
229			99.052	0.948																		D 99.052	9
230	0.79				6.635			5.845		37.52	0.237						0.632	48.341				V 48.341	5
231	12.717	1.185		0.869	0.079											81.675	3.476					S 81.675	8
232		0.079						96.367		2.37							0.079	1.106				I 96.367	9
233				0.079		99.921																G 99.921	9
234						0.079														99.842	0.079	Y 99.842	9
235	7.741		5.924	0.395	0.079		0.553	0.474		53.318			0.079	3.633	2.212	4.107	20.616	0.474		0.237	0.158	L 53.318	4
236	5.055	0.079	8.294	0.474		5.529	1.027					1.501			0.632	76.698	0.553		0.079	0.079		S 76.698	5
237		0.079					99.368					0.079			0.079	0.237	0.079			0.079		H 99.368	9
238	0.316		60.474	0.158		0.237						3.399				7.826	27.589					D 60.474	5
239	67.93		18.483	3.476		2.923	0.316		0.079	0.237		0.079	0.079	0.158	0.316	3.16	2.37	0.395				A 67.930	5
240	2.528	0.079	25.355	26.856		1.422	0.632	0.237	8.926		0.158	2.923		2.686	0.79	5.134	21.485	0.79				E 26.856	3
241	5.45		3.476	2.607		3.239	0.79		0.553		0.553	1.896		0.395	1.106	25.434	41.153	13.349				T 41.153	3
242								11.462								0.079		88.458				V 88.458	7
243	0.553		2.925	22.451	0.079		7.273		1.66		0.079	4.19		30.04	22.767	1.344	6.482	0.158				Q 30.040	4
244					0.079					99.209	0.633							0.079				L 99.209	9
245																				100		Y 100.000	9
246	0.395				26.877		0.079	0.87		68.379	1.739				0.079			1.581				L 68.379	6
247		0.553	0.158	12.569	0.553		3.874	0.237	0.316	1.581				63.715	15.099		0.791	0.079		0.474		Q 63.715	6
248	0.474			90.119		0.079				0.079				8.854			0.079	0.316				E 90.119	9
249	5.375										0.079	0.158				31.146	63.241					T 63.241	7
250	0.079	0.158			45.217			1.344		48.063	4.427			0.079				0.395		0.237		L 48.063	5
251	2.292					1.028		0.395		0.87	0.158		0.079	0.474	0.079	1.502	90.514	2.609				T 90.514	8
252		0.079			97.154											0.079				2.688		F 97.154	9
253	1.58				0.316	0.079	0.158	0.237	0.237	66.667	1.106			4.581	22.354	2.133	0.079	0.474				L 66.667	5
254	7.34	19.89	0.474		0.316			0.395		6.551	27.388	0.868	2.605	0.71	0.079	3.631	7.261	22.336		0.158		M 27.388	4
255	1.263	0.079	0.947	0.552	0.868		4.893	0.079		42.778		3.71	0.158	2.92				0.316		41.436		L 42.778	5
256	0.474	0.079				0.079								0.237		1.657	97.395	0.079				T 97.395	9
257	37.727		5.998	0.158	0.079	6.709			0.079			0.079	10.734		0.079	33.149	5.209					A 37.727	4
258			0.237	99.605									0.079			0.079						E 99.605	9
259	97.159				0.079										0.079	2.605	0.079					A 97.159	9
260	23.994	0.395				3.394		0.474		0.158						52.013	4.972	14.601				S 52.013	5
261	0.316							2.999		0.079						0.079	0.079	96.448				V 96.448	8
262	47.514	3.236	0.395	0.316		4.104	0.71	0.868		0.158	0.316	0.316	13.418	0.158	0.395	10.103	1.973	15.943		0.079		A 47.514	4
263	0.237	0.079			0.947			10.418		72.612	0.71							14.996				L 72.612	6
264	8.163		8.163	18.367		2.041			10.204	8.163	2.041	2.041	22.449	2.041	6.122		4.082	6.122				P 22.449	1
265	20.2		5.509	5.426	0.668	7.012	1.336	5.843	1.503	3.422	0.167	2.337	1.085	1.169	5.008	12.354	24.207	2.755				T 24.207	1
266	25.161		0.275	0.459		4.408	2.479	0.184	0.459	2.388		1.01	41.047	2.204	4.132	11.019	3.489	1.286				P 41.047	1
267	22.411		1.358	10.866	0.17	9.338	2.037	0.34	2.037	0.509		0.509	11.036	20.374	2.377	8.998	5.263	2.037	0.34			A 22.411	1
268	23.564		1.98	15.644	0.198	19.208	0.792		7.327	2.772		0.198	3.366	6.337	2.574	7.525	6.931	1.584				A 23.564	1

## Sheet: Figure 5d
Figure 5d	Full SUMO-TP and KpEnc TP binding site mutants SDS-PAGE gels

## Sheet: Figure 5e
Figure 5e	Loading percentages of all SUMO-TP mutants
				Loading % replicates
		WT		100	100	100
	Mutants	1		0	0	0
		2		0	0	0
		3		0	0	0
		4		0	0	0
		5		0	0	0
		6		0	0	0
		7		0	0	0
		8		0	0	0
		9		31.799	29.6004	34.3976
		10		0	0	0
		11		0	0	0
		12		60.8704	62.2673	61.4625
		13		36.1973	36.8183	35.9633
		14		41.3641	39.4044	38.3572
		15		17.4389	18.1699	18.6325
		16		0	0	0
		17		16.9036	18.0816	17.7842
		18		2.68261	3.20295	3.86173
		19		3.74017	4.89248	4.57383
		20		92.194	85.0897	81.8361
		21		0	0	0
		22		84.7552	56.3365	66.5057
		23		9.49527	12.4317	9.5726
		24		36.7561	35.9944	29.2324
